# Supplementary material for: Unconventional human CD61 pairing with CD103 promotes TCR signaling and antigen-specific T cell cytotoxicity
Source: Nat Immunol. 2024 Apr 1;25(5):834–46. doi: 10.1038/s41590-024-01802-3 (PMC11065694; doi:10.1038/s41590-024-01802-3)
Supplement: Supplementary file 3 — Mass spectrometry data. [file 41590_2024_1802_MOESM3_ESM.xlsx]

## Sheet: Fig 1a-b, Ext Dat Fig 1
Figure 1a-b and Extended Data Figure 1			CD103+ SSX2			CD103- SSX2			CD103+ NYESO1			CD103- NYESO1
T: Accession	Protein/Gene acronym	T: Description	0HR	3HR	6HR	0HR	3HR	6HR	0HR	3HR	6HR	0HR	3HR	6HR
Q6ZSR9	Unch FLJ45252	Uncharacterized protein FLJ45252 OS=Homo sapiens OX=9606 PE=2 SV=2	-0.789379	-1.48888	-0.852483	-1.62712	-1.30335	-1.15152	-1.79208	-1.4309	-0.96985	-0.696609	-1.00294	-1.18197
P0DOX5;P01860;P01861;P01859	Ig g1 heavy	Immunoglobulin gamma-1 heavy chain OS=Homo sapiens OX=9606 PE=1 SV=2	2.97324	2.13947	2.0055	2.41901	1.84684	2.31173	1.73096	1.38947	1.7132	2.12914	1.92129	2.05765
P0DOX6	Ig k light	Immunoglobulin mu heavy chain OS=Homo sapiens OX=9606 PE=1 SV=2	-0.623779	-0.481975	-2.32191	-0.435898	-0.384196	-0.597927	-4.09651	-3.78959	-4.12401	-3.12266	-3.59048	-3.44903
P0DOX7	Ig mu heavy	Immunoglobulin kappa light chain OS=Homo sapiens OX=9606 PE=1 SV=1	-1.81759	-2.76942	-3.85732	-2.79696	-2.58528	-2.4264	-1.83273	-1.49252	-1.89754	-2.52857	-2.08685	-2.47386
P01023;P20742	A2M	Alpha-2-macroglobulin OS=Homo sapiens OX=9606 GN=A2M PE=1 SV=3	1.16048	0.686633	1.17615	1.11889	0.411803	0.614828	0.321367	-0.0427399	0.283539	0.604014	0.705854	0.974397
Q86V21	AACS	Acetoacetyl-CoA synthetase OS=Homo sapiens OX=9606 GN=AACS PE=1 SV=1	-0.433017	-0.867949	-0.350391	-0.681175	-0.9597	-0.786106	-0.598004	-0.462216	-1.21287	-0.879144	-0.625669	-0.41876
Q2M2I8	AAK1	AP2-associated protein kinase 1 OS=Homo sapiens OX=9606 GN=AAK1 PE=1 SV=3	0.0894804	-0.311157	-0.402529	0.116757	-0.124387	0.276226	-0.649254	-0.131446	-0.0697918	-0.0453568	-0.0253706	0.0266199
P49588	AARS	Alanine--tRNA ligase, cytoplasmic OS=Homo sapiens OX=9606 GN=AARS PE=1 SV=2	1.67444	1.47995	1.58889	1.48345	1.24655	1.64943	1.50987	1.3617	1.34233	1.57498	1.59489	1.63883
Q9NRN7	AASDHPPT	L-aminoadipate-semialdehyde dehydrogenase-phosphopantetheinyl transferase OS=Homo sapiens OX=9606 GN=AASDHPPT PE=1 SV=2	0.226085	-0.191916	-0.0209608	-0.0078125	-0.33789	-0.123873	-0.216822	0.0952749	-0.0939312	-0.224247	0.0739622	-0.085331
Q9UDR5	AASS	Alpha-aminoadipic semialdehyde synthase, mitochondrial OS=Homo sapiens OX=9606 GN=AASS PE=1 SV=1	-2.8094	-3.82546	-4.06536	-3.67885	-2.61063	-3.82612	-3.53773	-5.53544	-5.19824	-4.70633	-5.5472	-5.46509
P80404	ABAT	4-aminobutyrate aminotransferase, mitochondrial OS=Homo sapiens OX=9606 GN=ABAT PE=1 SV=3	-4.48793	-3.30769	-3.77676	-2.96349	-2.86154	-1.82433	-4.40634	-2.18892	-1.30455	-3.6616	-2.91032	-4.25689
P08183	ABCB1	ATP-dependent translocase ABCB1 OS=Homo sapiens OX=9606 GN=ABCB1 PE=1 SV=3	-3.4981	-3.40173	-2.05153	-4.77121	-4.47034	-4.67518	-2.02445	-1.98604	-2.2746	-2.0177	-1.86391	-1.9784
Q9NRK6	ABCB10	ATP-binding cassette sub-family B member 10, mitochondrial OS=Homo sapiens OX=9606 GN=ABCB10 PE=1 SV=2	-1.21937	-1.2018	-1.66608	-0.695215	-1.58673	-1.62113	-2.39493	-1.16407	-2.1751	-1.33705	-2.55318	-2.61871
O75027	ABCB7	ATP-binding cassette sub-family B member 7, mitochondrial OS=Homo sapiens OX=9606 GN=ABCB7 PE=1 SV=2	-2.39345	-2.09483	-2.53273	-1.61193	-0.958723	-1.59606	-2.10693	-0.495027	-2.17767	-2.24491	-2.17676	-2.77937
P28288	ABCD3	ATP-binding cassette sub-family D member 3 OS=Homo sapiens OX=9606 GN=ABCD3 PE=1 SV=1	-2.16459	-4.72667	-1.98497	-2.93975	-2.94211	-2.28413	-3.17677	-2.35863	-3.55963	-1.98432	-1.41433	-2.53808
P61221	ABCE1	ATP-binding cassette sub-family E member 1 OS=Homo sapiens OX=9606 GN=ABCE1 PE=1 SV=1	2.23191	0.802709	1.20364	1.48254	1.24803	1.29317	1.27962	1.48713	1.78733	1.7246	1.32409	1.22472
Q8NE71	ABCF1	ATP-binding cassette sub-family F member 1 OS=Homo sapiens OX=9606 GN=ABCF1 PE=1 SV=2	0.986544	0.831134	1.32302	1.10424	0.569293	0.693916	1.04086	0.986981	1.01279	1.12779	1.15656	1.23207
Q9NUQ8	ABCF3	ATP-binding cassette sub-family F member 3 OS=Homo sapiens OX=9606 GN=ABCF3 PE=1 SV=2	-3.05361	-1.61237	-2.23283	-2.35343	-1.50307	-1.70533	-1.18342	-2.01981	-1.29364	-1.66286	-2.20886	-2.34214
Q9NUJ1	ABHD10	Mycophenolic acid acyl-glucuronide esterase, mitochondrial OS=Homo sapiens OX=9606 GN=ABHD10 PE=1 SV=1	1.33953	1.2143	0.819593	1.35274	1.39278	1.20557	1.04822	1.04504	0.92889	0.981563	0.681719	0.870207
Q8N2K0	ABHD12	Lysophosphatidylserine lipase ABHD12 OS=Homo sapiens OX=9606 GN=ABHD12 PE=1 SV=2	-3.0774	-2.52773	-2.87165	-2.93043	-2.59169	-2.89256	-3.28404	-3.44549	-3.58568	-4.06197	-3.58491	-4.06305
Q96IU4	ABHD14B	Protein ABHD14B OS=Homo sapiens OX=9606 GN=ABHD14B PE=1 SV=1	2.70076	2.43066	1.69821	2.60322	2.70296	2.9046	2.34174	2.09111	2.4812	2.09737	1.90346	2.25504
O95870	ABHD16A	Phosphatidylserine lipase ABHD16A OS=Homo sapiens OX=9606 GN=ABHD16A PE=1 SV=3	-2.77297	-3.11526	-3.66706	-2.27426	-3.20421	-1.39887	-4.61343	-2.33566	-2.75606	-4.19141	-3.20655	-3.76055
Q5VST6	ABHD17B	Alpha/beta hydrolase domain-containing protein 17B OS=Homo sapiens OX=9606 GN=ABHD17B PE=1 SV=1	-2.84313	-3.1263	-1.51691	-2.78757	-2.41704	-3.5015	-0.97971	-2.24595	-0.774837	-1.12785	-3.52653	-0.827178
Q8IZP0	ABI1	Abl interactor 1 OS=Homo sapiens OX=9606 GN=ABI1 PE=1 SV=4	-0.556429	-0.333964	-0.610044	-0.129371	-0.278115	-0.207834	-0.737027	-0.989141	-0.667058	-0.368718	-0.758455	-0.376426
Q9P2A4	ABI3	ABI gene family member 3 OS=Homo sapiens OX=9606 GN=ABI3 PE=1 SV=2	-0.63401	-0.684406	-0.256219	-0.788717	-0.409835	-0.514906	0.143327	0.0647707	0.0583286	-0.0441532	0.0769033	-0.452333
Q12979;P11274	ABR	Active breakpoint cluster region-related protein OS=Homo sapiens OX=9606 GN=ABR PE=1 SV=2	0.857811	1.26835	0.371261	0.323067	0.934751	0.605984	1.44893	0.964152	1.11827	0.645802	0.484622	0.295207
Q9P1F3	ABRACL	Costars family protein ABRACL OS=Homo sapiens OX=9606 GN=ABRACL PE=1 SV=1	-0.671178	1.44964	0.843803	0.36111	1.19007	0.940022	1.22031	1.78388	2.33887	0.422181	0.605	-0.0881844
Q6UWZ7	ABRAXAS1	BRCA1-A complex subunit Abraxas 1 OS=Homo sapiens OX=9606 GN=ABRAXAS1 PE=1 SV=2	-2.3582	-2.3618	-1.71167	-1.71836	-2.39922	-2.44805	-2.5667	-2.73993	-2.59929	-2.45854	-1.88875	-1.8743
Q15018	ABRAXAS2	BRISC complex subunit Abraxas 2 OS=Homo sapiens OX=9606 GN=ABRAXAS2 PE=1 SV=2	-1.00309	-0.961574	-1.04448	-1.17518	-1.3943	-1.36947	-0.827188	-0.836596	-1.10173	-0.801888	-0.534072	-1.01659
P09110	ACAA1	3-ketoacyl-CoA thiolase, peroxisomal OS=Homo sapiens OX=9606 GN=ACAA1 PE=1 SV=2	0.0998363	0	-0.507409	-0.174555	-0.213527	0.237171	-0.212433	-0.199332	-0.182535	-0.374715	-0.270785	-0.363786
P42765	ACAA2	3-ketoacyl-CoA thiolase, mitochondrial OS=Homo sapiens OX=9606 GN=ACAA2 PE=1 SV=2	5.00852	4.74605	5.62397	4.98618	4.79996	5.34217	5.31403	5.41027	5.43467	5.26714	5.28863	5.53466
Q9UKU7	ACAD8	Isobutyryl-CoA dehydrogenase, mitochondrial OS=Homo sapiens OX=9606 GN=ACAD8 PE=1 SV=1	-1.80824	-1.74398	-1.94881	-1.06245	-0.96153	-0.450994	-1.57695	-1.30257	-1.21729	-1.5007	-1.91175	-1.73574
Q9H845	ACAD9	Complex I assembly factor ACAD9, mitochondrial OS=Homo sapiens OX=9606 GN=ACAD9 PE=1 SV=1	0.732601	0.317737	0.741468	0.620708	0.691945	0.427763	0.826277	0.687297	0.271927	0.777078	0.756268	0.633574
P11310	ACADM	Medium-chain specific acyl-CoA dehydrogenase, mitochondrial OS=Homo sapiens OX=9606 GN=ACADM PE=1 SV=1	2.2289	2.26524	2.73778	2.26328	1.96922	2.1131	2.44508	2.36031	2.46433	2.34253	2.62042	2.6275
P16219	ACADS	Short-chain specific acyl-CoA dehydrogenase, mitochondrial OS=Homo sapiens OX=9606 GN=ACADS PE=1 SV=1	0.690424	0.52175	-0.429243	0.707108	0.468198	0.493275	-0.414954	-0.277493	-0.947542	-0.25782	-0.00505543	0.0373716
P45954	ACADSB	Short/branched chain specific acyl-CoA dehydrogenase, mitochondrial OS=Homo sapiens OX=9606 GN=ACADSB PE=1 SV=1	1.22271	0.757108	0.226096	1.01882	0.809001	1.04611	0.494053	0.71367	0.717934	0.458374	0.332495	0.362685
P49748	ACADVL	Very long-chain specific acyl-CoA dehydrogenase, mitochondrial OS=Homo sapiens OX=9606 GN=ACADVL PE=1 SV=1	3.41963	3.13673	3.1836	3.59547	3.30363	3.51945	3.39454	3.11737	3.38237	2.85609	3.31767	3.18511
Q15027	ACAP1	Arf-GAP with coiled-coil, ANK repeat and PH domain-containing protein 1 OS=Homo sapiens OX=9606 GN=ACAP1 PE=1 SV=1	1.7798	1.80328	1.7528	1.67624	1.89293	1.30336	2.42062	2.33238	1.73523	1.7915	1.80756	1.7481
Q15057	ACAP2	Arf-GAP with coiled-coil, ANK repeat and PH domain-containing protein 2 OS=Homo sapiens OX=9606 GN=ACAP2 PE=1 SV=3	0.0859442	0.245462	0.194628	0.0109777	0.0524645	0.323042	0.0178776	0	0.378359	0.446648	0.067111	-0.13975
P24752	ACAT1	Acetyl-CoA acetyltransferase, mitochondrial OS=Homo sapiens OX=9606 GN=ACAT1 PE=1 SV=1	3.59667	3.66067	3.62343	3.8364	3.8142	3.98645	3.68827	3.98509	4.0479	3.4827	3.4739	3.32487
Q9BWD1	ACAT2	Acetyl-CoA acetyltransferase, cytosolic OS=Homo sapiens OX=9606 GN=ACAT2 PE=1 SV=2	1.54944	1.48857	1.64704	1.49129	1.02998	1.75496	1.24411	1.31127	1.39151	1.42712	1.50477	1.45807
Q9H3P7	ACBD3	Golgi resident protein GCP60 OS=Homo sapiens OX=9606 GN=ACBD3 PE=1 SV=4	-0.388672	-1.06332	-0.176594	-0.750225	-1.36052	-1.56855	-0.801825	-0.85314	-0.797986	-0.359488	-0.563243	-0.436443
Q9UKV3	ACIN1	Apoptotic chromatin condensation inducer in the nucleus OS=Homo sapiens OX=9606 GN=ACIN1 PE=1 SV=2	1.09121	0.667056	1.35358	0.82849	0.338735	0.923141	0.282606	0.48338	0.608669	1.05307	1.14887	1.12635
P53396	ACLY	ATP-citrate synthase OS=Homo sapiens OX=9606 GN=ACLY PE=1 SV=3	6.5727	5.23656	6.04535	5.71604	5.6194	4.91038	5.91476	4.55371	5.43149	5.15242	6.29846	5.93319
Q99798	ACO2	Aconitate hydratase, mitochondrial OS=Homo sapiens OX=9606 GN=ACO2 PE=1 SV=2	3.81571	3.32285	2.99141	4.07923	3.46716	3.70128	3.38498	3.47135	3.3068	3.61094	3.03295	3.24866
Q86TX2	ACOT1	Acyl-coenzyme A thioesterase 1 OS=Homo sapiens OX=9606 GN=ACOT1 PE=1 SV=1	0.3884	0.113218	-1.28713	0.152141	0	0.222136	-0.863816	-1.08395	-0.773786	-0.775378	-1.40001	-1.33666
Q9NPJ3	ACOT13	Acyl-coenzyme A thioesterase 13 OS=Homo sapiens OX=9606 GN=ACOT13 PE=1 SV=1	1.01145	0.983565	0.31146	0.979861	1.24336	1.33659	0.876963	0.921021	0.835278	0.698328	0.435512	0.472182
P49753	ACOT2	Acyl-coenzyme A thioesterase 2, mitochondrial OS=Homo sapiens OX=9606 GN=ACOT2 PE=1 SV=6	0.84803	0.963298	-1.13794	0.738968	0.843947	1.14128	-0.52244	-0.361179	0.0672388	-0.520205	-0.918608	-0.796197
O00154	ACOT7	Cytosolic acyl coenzyme A thioester hydrolase OS=Homo sapiens OX=9606 GN=ACOT7 PE=1 SV=3	1.72376	1.20214	1.39304	1.45966	1.19625	1.73091	1.46301	1.1602	1.32912	1.19895	1.13555	1.40523
Q9Y305	ACOT9	Acyl-coenzyme A thioesterase 9, mitochondrial OS=Homo sapiens OX=9606 GN=ACOT9 PE=1 SV=2	-0.420131	-0.606652	-0.51924	-0.0326157	-0.520443	-0.651684	-0.150076	-0.206906	-0.511913	-0.361176	-0.502909	-0.488661
Q15067	ACOX1	Peroxisomal acyl-coenzyme A oxidase 1 OS=Homo sapiens OX=9606 GN=ACOX1 PE=1 SV=3	0.0168514	0.235705	-0.690954	-0.843251	-0.254152	0.647564	-0.897081	-1.40786	-0.938209	-0.544035	0.369095	-0.182724
P24666	ACP1	Low molecular weight phosphotyrosine protein phosphatase OS=Homo sapiens OX=9606 GN=ACP1 PE=1 SV=3	0.882763	1.10648	1.03151	1.04378	1.05673	1.12741	1.21	1.32892	1.30439	1.25958	1.19571	1.1132
P11117	ACP2	Lysosomal acid phosphatase OS=Homo sapiens OX=9606 GN=ACP2 PE=1 SV=3	-1.84787	-1.94208	-2.46643	-1.24931	-1.34249	-1.03267	-1.10297	-1.81545	-1.23448	-1.04614	-2.12205	-2.22727
Q96CM8	ACSF2	Medium-chain acyl-CoA ligase ACSF2, mitochondrial OS=Homo sapiens OX=9606 GN=ACSF2 PE=1 SV=2	-1.86429	-2.47612	-2.63274	-1.81796	-1.8986	-2.1712	-2.49946	-2.65106	-2.65165	-2.896	-2.3768	-1.95113
Q4G176	ACSF3	Malonate--CoA ligase ACSF3, mitochondrial OS=Homo sapiens OX=9606 GN=ACSF3 PE=1 SV=3	-2.42025	-3.2732	-1.67883	-1.17912	-1.79383	-1.35423	-2.3823	-1.42675	-1.09291	-1.88034	-2.56304	-1.91178
P33121	ACSL1	Long-chain-fatty-acid--CoA ligase 1 OS=Homo sapiens OX=9606 GN=ACSL1 PE=1 SV=1	-2.90425	-4.0464	-3.65884	-2.43017	-3.14711	-2.68757	-1.96004	-2.61775	-2.62187	-3.12874	-2.35451	-2.09606
O60488	ACSL4	Long-chain-fatty-acid--CoA ligase 4 OS=Homo sapiens OX=9606 GN=ACSL4 PE=1 SV=2	0.64393	0.956433	-0.0888472	1.47908	0.908835	0.60054	-0.171671	-0.140758	-0.256882	0.229632	0.158469	-0.373726
Q9ULC5	ACSL5	Long-chain-fatty-acid--CoA ligase 5 OS=Homo sapiens OX=9606 GN=ACSL5 PE=1 SV=1	-1.71395	-1.36788	-1.318	-1.58914	-1.06997	-1.12494	-1.39243	-0.756593	-1.29307	-0.94954	-1.14881	-0.599154
Q9UKU0	ACSL6	Long-chain-fatty-acid--CoA ligase 6 OS=Homo sapiens OX=9606 GN=ACSL6 PE=1 SV=4	-2.85706	-2.84653	-2.39551	-2.84074	-5.09741	-5.48025	-5.01133	-3.79281	-4.86226	-2.99013	-2.73952	-2.85824
Q9NUB1	ACSS1	Acetyl-coenzyme A synthetase 2-like, mitochondrial OS=Homo sapiens OX=9606 GN=ACSS1 PE=1 SV=2	0.390812	0.570037	0.569693	0.567513	0.171878	0.419271	0.423034	-0.10108	-0.179544	0.266424	0.320201	0.68934
P68133	ACTA1	Actin, alpha skeletal muscle OS=Homo sapiens OX=9606 GN=ACTA1 PE=1 SV=1	2.1194	3.36233	2.06055	2.71671	3.11994	1.03381	3.25642	3.065	2.37258	2.6977	2.21668	2.07863
P62736;P63267	ACTA2	Actin, aortic smooth muscle OS=Homo sapiens OX=9606 GN=ACTA2 PE=1 SV=1	-3.86752	-4.06328	-3.75053	-3.15164	-7.684	-0.228559	-4.0094	-4.3103	-5.2186	-4.69087	-6.03591	-3.47301
P60709;A5A3E0;Q9BYX7	ACTB	Actin, cytoplasmic 1 OS=Homo sapiens OX=9606 GN=ACTB PE=1 SV=1	11.4185	11.1654	11.5123	11.4837	11.2885	11.1146	11.2938	11.2331	11.3087	11.1581	11.3547	11.5826
Q562R1	ACTBL2	Beta-actin-like protein 2 OS=Homo sapiens OX=9606 GN=ACTBL2 PE=1 SV=2	-3.63604	-3.81403	-2.61646	-2.98003	-1.68676	-3.28254	-2.44932	-2.44086	-3.11857	-2.73641	-3.36805	-2.99899
O96019;O94805	ACTL6A	Actin-like protein 6A OS=Homo sapiens OX=9606 GN=ACTL6A PE=1 SV=1	1.55374	0.989385	1.50946	1.05318	1.06537	1.89394	1.22208	1.20805	1.44217	1.27184	1.35017	1.60758
P12814	ACTN1	Alpha-actinin-1 OS=Homo sapiens OX=9606 GN=ACTN1 PE=1 SV=2	3.43633	3.26094	2.86499	3.12268	3.06129	3.2113	2.96786	3.00392	3.0018	2.61133	2.82459	2.66388
O43707	ACTN4	Alpha-actinin-4 OS=Homo sapiens OX=9606 GN=ACTN4 PE=1 SV=2	5.92827	5.64095	5.65178	5.62229	5.5909	6.32139	5.6781	5.81871	6.06107	5.56046	5.37384	5.50757
Q9NZ32	ACTR10	Actin-related protein 10 OS=Homo sapiens OX=9606 GN=ACTR10 PE=1 SV=1	-0.932934	-1.01176	-0.912489	-1.04442	-1.0347	-0.414244	-1.28697	-1.59624	-1.34381	-1.31809	-0.973081	-0.581668
P61163	ACTR1A	Alpha-centractin OS=Homo sapiens OX=9606 GN=ACTR1A PE=1 SV=1	3.44502	3.07613	3.35927	3.63273	3.61763	3.96113	3.64912	3.77098	3.77823	2.82284	3.09352	3.58298
P42025	ACTR1B	Beta-centractin OS=Homo sapiens OX=9606 GN=ACTR1B PE=1 SV=1	2.03432	1.48696	1.00885	1.95729	2.01918	2.30149	1.0991	0.841815	0.980656	0.761218	0.884921	0.616707
P61160	ACTR2	Actin-related protein 2 OS=Homo sapiens OX=9606 GN=ACTR2 PE=1 SV=1	5.37901	5.3076	5.4511	5.31381	5.28209	5.43258	5.35071	5.43729	5.46697	5.52038	5.37442	5.46626
P61158;Q9P1U1;Q9C0K3	ACTR3	Actin-related protein 3 OS=Homo sapiens OX=9606 GN=ACTR3 PE=1 SV=3	6.14383	5.79722	6.20885	6.1213	5.85582	5.9263	5.98215	5.93979	6.04467	6.03434	5.92274	6.34778
Q03154	ACY1	Aminoacylase-1 OS=Homo sapiens OX=9606 GN=ACY1 PE=1 SV=1	-2.02472	-1.72363	-3.11106	-1.82907	-1.93092	-1.61961	-2.68041	-2.41652	-2.5524	-2.41889	-2.91192	-2.8559
P00813	ADA	Adenosine deaminase OS=Homo sapiens OX=9606 GN=ADA PE=1 SV=3	0.796232	0.354901	2.64838	1.80246	2.11412	1.88837	3.34075	3.97357	3.68532	3.07863	2.92236	2.99332
Q9NZK5	ADA2	Adenosine deaminase 2 OS=Homo sapiens OX=9606 GN=ADA2 PE=1 SV=2	2.02795	1.80881	2.82944	1.95044	1.80888	2.09457	2.8233	2.58045	2.66878	2.84111	2.67758	2.6933
O14672	ADAM10	Disintegrin and metalloproteinase domain-containing protein 10 OS=Homo sapiens OX=9606 GN=ADAM10 PE=1 SV=1	-0.836123	-1.43305	-0.282067	-1.15884	-1.33685	-1.57167	0.187756	-0.046813	-0.198492	-0.13585	-0.293167	-0.412237
Q8TE58	ADAMTS15	A disintegrin and metalloproteinase with thrombospondin motifs 15 OS=Homo sapiens OX=9606 GN=ADAMTS15 PE=2 SV=1	-0.745478	0.0165157	-0.157859	-0.0149126	0.266131	-1.6358	0.179823	0.523824	-0.420732	0.0798712	0.0127811	-0.454011
P55265	ADAR	Double-stranded RNA-specific adenosine deaminase OS=Homo sapiens OX=9606 GN=ADAR PE=1 SV=4	2.35723	2.08067	1.96935	1.84352	2.04109	1.63686	2.35032	2.41757	2.1038	2.31477	2.07963	1.89028
P78563	ADARB1	Double-stranded RNA-specific editase 1 OS=Homo sapiens OX=9606 GN=ADARB1 PE=1 SV=1	-1.8816	-1.92807	-2.08345	-2.2809	-2.10243	-1.66652	-2.13588	-2.40424	-1.74965	-2.19578	-2.42851	-2.27394
Q96PN6	ADCY10	Adenylate cyclase type 10 OS=Homo sapiens OX=9606 GN=ADCY10 PE=1 SV=3	-1.10026	-0.402015	-0.446828	-0.794389	-2.13905	-3.55071	-1.89358	-2.5509	-2.65263	-1.75363	-0.54457	-1.08855
P35611	ADD1	Alpha-adducin OS=Homo sapiens OX=9606 GN=ADD1 PE=1 SV=2	1.27179	1.43023	0.405981	0.905471	0.99051	0.848804	-0.173086	0.500686	-0.285977	0.801117	0.497198	0.442331
Q9UEY8	ADD3	Gamma-adducin OS=Homo sapiens OX=9606 GN=ADD3 PE=1 SV=1	-0.396884	0.862164	-0.797208	0.0667868	0.171613	-0.0774136	-1.36928	-0.802094	-1.55617	-0.853076	-0.742368	-0.94031
P11766	ADH5	Alcohol dehydrogenase class-3 OS=Homo sapiens OX=9606 GN=ADH5 PE=1 SV=4	3.14267	3.17979	3.17719	3.16409	3.18585	3.27229	2.99354	2.86339	3.16473	2.95474	2.94358	3.34677
P55263	ADK	Adenosine kinase OS=Homo sapiens OX=9606 GN=ADK PE=1 SV=2	0.450251	0.724059	1.43393	0.501188	0.267344	0.0370178	1.7762	1.54849	1.02938	1.57483	1.41	1.23475
Q9BRR6	ADPGK	ADP-dependent glucokinase OS=Homo sapiens OX=9606 GN=ADPGK PE=1 SV=1	-0.0976057	-0.559164	0.247838	-0.0918465	-0.0886192	0.140059	0.158273	0.144679	0.647112	0.294559	0.308074	0.604429
Q9NX46	ADPRHL2	ADP-ribose glycohydrolase ARH3 OS=Homo sapiens OX=9606 GN=ADPRHL2 PE=1 SV=1	-1.05374	-1.85167	-1.1625	-1.2271	-2.45856	-1.74652	-1.16389	-0.952971	-0.851259	-0.601867	-1.48308	-1.50922
Q16186	ADRM1	Proteasomal ubiquitin receptor ADRM1 OS=Homo sapiens OX=9606 GN=ADRM1 PE=1 SV=2	1.779	1.47012	1.6509	1.66387	1.40337	1.72941	1.23959	1.27036	1.50992	1.45609	1.73552	1.66238
P30566	ADSL	Adenylosuccinate lyase OS=Homo sapiens OX=9606 GN=ADSL PE=1 SV=2	0.204208	0.0813971	0.0285101	0.335625	0.210132	0.726891	0.362137	0.631158	0.403172	0.397633	0.471202	0.364918
P30520	ADSS2	Adenylosuccinate synthetase isozyme 2 OS=Homo sapiens OX=9606 GN=ADSS2 PE=1 SV=3	0.958536	1.29618	1.88404	1.22534	1.34322	1.52565	1.80362	1.62055	1.69223	2.09291	1.69866	1.84392
Q8N4X5	AFAP1L2	Actin filament-associated protein 1-like 2 OS=Homo sapiens OX=9606 GN=AFAP1L2 PE=1 SV=1	-3.86156	-4.29089	-1.49245	-3.90598	-4.77911	-5.58279	-0.85586	-0.893954	-1.09262	-1.62098	-1.74287	-1.91116
P55196	AFDN	Afadin OS=Homo sapiens OX=9606 GN=AFDN PE=1 SV=3	-1.31341	-1.71685	-1.28169	-2.46703	-1.16648	-0.971313	0.0170221	-0.501758	-0.7985	-1.30025	-1.39877	-1.14433
Q9Y4W6;Q01484	AFG3L2	AFG3-like protein 2 OS=Homo sapiens OX=9606 GN=AFG3L2 PE=1 SV=2	0.562012	0.707913	0.275861	0.884513	0.761651	0.672775	0.68198	0.228611	0.279634	0.384653	0.457075	0.405564
P20933	AGA	N(4)-(beta-N-acetylglucosaminyl)-L-asparaginase OS=Homo sapiens OX=9606 GN=AGA PE=1 SV=2	-0.286577	-1.64875	-0.41942	-0.240962	-0.061799	-0.972034	-0.649329	-0.85119	-1.65503	-0.316919	-0.440671	-1.08634
Q99490	AGAP2	Arf-GAP with GTPase, ANK repeat and PH domain-containing protein 2 OS=Homo sapiens OX=9606 GN=AGAP2 PE=1 SV=2	0.150072	0.456383	-0.549674	0.179186	0.459254	0.0674438	1.17481	0.448815	0.471455	0.441425	0.326193	-0.670772
P52594	AGFG1	Arf-GAP domain and FG repeat-containing protein 1 OS=Homo sapiens OX=9606 GN=AGFG1 PE=1 SV=2	-0.176513	-0.448673	-0.0421333	-0.430907	-0.557467	-0.596413	0.0862617	0.0976677	-0.209364	-0.0634384	-0.0621681	-0.0906906
O95081	AGFG2	Arf-GAP domain and FG repeat-containing protein 2 OS=Homo sapiens OX=9606 GN=AGFG2 PE=1 SV=2	-3.23616	-3.72366	-2.96029	-2.67538	-2.58337	-3.43738	-1.49019	-1.84825	-2.09589	-1.40636	-1.26421	-2.18896
Q53H12	AGK	Acylglycerol kinase, mitochondrial OS=Homo sapiens OX=9606 GN=AGK PE=1 SV=2	2.23149	2.37974	2.14169	2.3634	2.45989	2.97022	2.17999	2.33786	2.38987	1.86441	2.20261	2.20223
P35573	AGL	Glycogen debranching enzyme OS=Homo sapiens OX=9606 GN=AGL PE=1 SV=3	0.255362	0.526658	0.149434	0.31701	1.06261	0.395079	0.817139	0.246983	0.0968809	-0.338994	-0.197588	-0.202712
Q9UL18	AGO1	Protein argonaute-1 OS=Homo sapiens OX=9606 GN=AGO1 PE=1 SV=3	-3.05869	-4.8761	-6.37474	-4.50674	-4.44924	-4.53116	-4.28772	-4.88181	-4.85513	-5.78275	-6.02771	-3.47248
Q9UKV8;Q9H9G7;Q9HCK5	AGO2	Protein argonaute-2 OS=Homo sapiens OX=9606 GN=AGO2 PE=1 SV=3	0.392891	-0.130717	-1.29165	0.501538	0.0547533	0.407072	-0.528192	-1.11735	-0.280994	-0.970794	-0.51499	-0.759463
Q9NRZ7	AGPAT3	1-acyl-sn-glycerol-3-phosphate acyltransferase gamma OS=Homo sapiens OX=9606 GN=AGPAT3 PE=1 SV=1	-1.47598	-1.13815	-1.95371	-1.31583	-1.00801	-1.41138	-1.12062	-1.36643	-1.54253	-1.49614	-1.52057	-1.61681
Q9NUQ2	AGPAT5	1-acyl-sn-glycerol-3-phosphate acyltransferase epsilon OS=Homo sapiens OX=9606 GN=AGPAT5 PE=1 SV=3	-0.396687	0.176505	-0.190994	-0.332465	-0.551067	-0.860122	-0.0819407	-0.00417995	0.0270605	-0.117487	-0.311079	-0.218378
O00116	AGPS	Alkyldihydroxyacetonephosphate synthase, peroxisomal OS=Homo sapiens OX=9606 GN=AGPS PE=1 SV=1	-1.15528	-1.36546	-0.781286	-0.866026	-1.00647	-1.19391	-1.14033	-0.891264	-1.24739	-1.07051	-1.12374	-0.843114
Q6RW13	AGTRAP	Type-1 angiotensin II receptor-associated protein OS=Homo sapiens OX=9606 GN=AGTRAP PE=1 SV=1	1.79946	1.82054	2.22169	2.05709	2.00895	1.79396	2.16596	1.76734	1.77509	2.0852	2.12867	2.09371
P23526	AHCY	Adenosylhomocysteinase OS=Homo sapiens OX=9606 GN=AHCY PE=1 SV=4	2.33464	2.49627	2.72828	2.87578	2.71798	2.79613	2.6293	2.26573	2.74633	2.22193	2.4175	2.64091
O43865;Q96HN2	AHCYL1	S-adenosylhomocysteine hydrolase-like protein 1 OS=Homo sapiens OX=9606 GN=AHCYL1 PE=1 SV=2	-0.148205	-0.648292	-0.190416	-0.098381	-0.69287	-0.599628	-0.42601	-0.433349	-0.759762	-0.350543	-0.404567	-0.258384
Q09666;P48552	AHNAK	Neuroblast differentiation-associated protein AHNAK OS=Homo sapiens OX=9606 GN=AHNAK PE=1 SV=2	5.06937	4.91703	4.30932	4.67752	4.56474	4.82705	3.87285	3.62545	3.82875	4.35574	4.57529	4.25153
O95433	AHSA1	Activator of 90 kDa heat shock protein ATPase homolog 1 OS=Homo sapiens OX=9606 GN=AHSA1 PE=1 SV=1	1.66719	1.70906	1.74183	1.51602	1.60307	1.97095	1.74589	1.98743	1.8212	1.39423	1.64984	1.37369
P02765	AHSG	Alpha-2-HS-glycoprotein OS=Homo sapiens OX=9606 GN=AHSG PE=1 SV=2	3.32685	2.77427	3.4108	3.28056	2.52139	2.16216	2.59899	2.17911	2.28019	2.78838	3.5144	3.21695
Q96BJ3	AIDA	Axin interactor, dorsalization-associated protein OS=Homo sapiens OX=9606 GN=AIDA PE=1 SV=1	-1.61391	-1.79647	-1.22437	-2.23546	-1.47449	-2.25621	-1.7113	-1.39556	-1.70721	-1.77736	-1.28221	-1.38023
O95831	AIFM1	Apoptosis-inducing factor 1, mitochondrial OS=Homo sapiens OX=9606 GN=AIFM1 PE=1 SV=1	3.2934	2.89088	3.13243	3.22324	3.01919	3.11375	2.74347	2.97192	3.00039	2.88181	3.01853	3.03912
Q12904	AIMP1	Aminoacyl tRNA synthase complex-interacting multifunctional protein 1 OS=Homo sapiens OX=9606 GN=AIMP1 PE=1 SV=2	1.07747	1.14967	1.23885	0.741366	1.01173	1.39147	0.949991	1.22037	1.25812	0.847738	1.10568	1.30852
Q13155	AIMP2	Aminoacyl tRNA synthase complex-interacting multifunctional protein 2 OS=Homo sapiens OX=9606 GN=AIMP2 PE=1 SV=2	1.0902	1.16089	0.846878	1.07718	1.09625	1.16003	1.38938	1.35161	1.37187	1.46982	1.48702	1.23712
O00170	AIP	AH receptor-interacting protein OS=Homo sapiens OX=9606 GN=AIP PE=1 SV=2	0.919413	0.786592	1.14692	0.843987	0.375594	0.747511	0.520638	0.50495	0.873503	0.803423	1.17977	1.12562
P00568	AK1	Adenylate kinase isoenzyme 1 OS=Homo sapiens OX=9606 GN=AK1 PE=1 SV=3	-1.87903	-2.9732	-4.67562	-1.25085	-1.39006	-1.93718	0.0599985	-1.19182	-1.82798	-1.5168	-2.3858	-2.55347
P54819	AK2	Adenylate kinase 2, mitochondrial OS=Homo sapiens OX=9606 GN=AK2 PE=1 SV=2	2.96202	3.00453	2.51869	3.34014	3.06387	2.75075	2.62183	2.84544	2.74602	2.6345	2.33385	2.60466
Q9UIJ7	AK3	GTP:AMP phosphotransferase AK3, mitochondrial OS=Homo sapiens OX=9606 GN=AK3 PE=1 SV=4	-0.621097	-0.532354	-1.65928	-0.797814	-0.932534	-1.26759	-1.21642	-1.20273	-1.02673	-1.46493	-1.5426	-1.08844
P27144	AK4	Adenylate kinase 4, mitochondrial OS=Homo sapiens OX=9606 GN=AK4 PE=1 SV=1	-0.328482	-0.263954	-2.22144	-0.827034	-1.25236	-1.57461	-2.25477	-2.52238	-2.92156	-2.56351	-1.93685	-1.9164
Q12802	AKAP13	A-kinase anchor protein 13 OS=Homo sapiens OX=9606 GN=AKAP13 PE=1 SV=2	-1.25327	-0.499626	-0.980647	-1.59812	-1.39199	-0.693083	-2.00916	-1.5939	-1.47446	-1.64361	-1.20107	-1.2218
O43823	AKAP8	A-kinase anchor protein 8 OS=Homo sapiens OX=9606 GN=AKAP8 PE=1 SV=1	-1.91846	-1.76307	-1.43828	-1.81944	-2.50278	-2.22596	-2.14225	-1.72097	-1.96874	-1.13306	-2.05675	-1.69044
Q9ULX6	AKAP8L	A-kinase anchor protein 8-like OS=Homo sapiens OX=9606 GN=AKAP8L PE=1 SV=4	-3.10603	-3.36141	-2.36323	-2.8112	-3.17762	-2.91729	-4.19269	-3.62198	-2.69757	-3.30033	-2.48098	-2.55778
P14550;Q96JD6	AKR1A1	Aldo-keto reductase family 1 member A1 OS=Homo sapiens OX=9606 GN=AKR1A1 PE=1 SV=3	1.17463	1.06878	0.990427	1.35348	0.70153	1.29708	0.692986	0.913383	0.930786	0.916546	1.07689	0.880383
P15121;C9JRZ8	AKR1B1	Aldo-keto reductase family 1 member B1 OS=Homo sapiens OX=9606 GN=AKR1B1 PE=1 SV=3	2.09929	2.49625	2.33774	2.62169	2.40193	2.41741	2.54859	2.86179	2.56654	2.38503	2.79599	2.34893
P42330;Q04828;P52895;P17516	AKR1C3	Aldo-keto reductase family 1 member C3 OS=Homo sapiens OX=9606 GN=AKR1C3 PE=1 SV=4	-5.86527	-3.73193	-1.37676	-2.98528	-5.04739	-4.62949	-0.887487	-0.569171	-0.830609	-1.25259	-0.958019	-1.02732
O43488;Q8NHP1	AKR7A2	Aflatoxin B1 aldehyde reductase member 2 OS=Homo sapiens OX=9606 GN=AKR7A2 PE=1 SV=3	1.40973	1.75702	1.58819	1.45169	1.75008	1.53641	1.66183	1.63108	1.44713	1.78974	1.72052	1.56903
P31749	AKT1	RAC-alpha serine/threonine-protein kinase OS=Homo sapiens OX=9606 GN=AKT1 PE=1 SV=2	-1.56508	-1.65896	-1.87385	-2.46425	-1.96377	-2.98801	-1.13699	-2.61641	-1.3193	-1.77967	-1.36676	-1.29851
P31751	AKT2	RAC-beta serine/threonine-protein kinase OS=Homo sapiens OX=9606 GN=AKT2 PE=1 SV=2	-2.00212	-1.89243	-1.20623	-1.64013	-2.19433	-2.06096	-1.62226	-1.20319	-1.98244	-1.21669	-1.42002	-1.55349
P13716	ALAD	Delta-aminolevulinic acid dehydratase OS=Homo sapiens OX=9606 GN=ALAD PE=1 SV=1	-0.732395	-0.520555	-0.685827	-0.089159	-0.239536	-0.0432587	0.338012	0.0708189	-0.024807	-0.499417	-0.465492	-0.852348
P02768	ALB	Serum albumin OS=Homo sapiens OX=9606 GN=ALB PE=1 SV=2	7.00438	6.51509	6.54723	6.81794	6.55846	6.69025	5.8595	5.91455	5.94147	6.43226	6.65929	6.51426
Q8IZ83	ALDH16A1	Aldehyde dehydrogenase family 16 member A1 OS=Homo sapiens OX=9606 GN=ALDH16A1 PE=1 SV=2	-0.0522528	-0.11776	-0.921786	0.263023	-0.085825	0.038868	-0.213416	-0.405416	-0.564566	-0.0290632	-0.279653	-0.563456
P54886	ALDH18A1	Delta-1-pyrroline-5-carboxylate synthase OS=Homo sapiens OX=9606 GN=ALDH18A1 PE=1 SV=2	-0.495063	-0.448778	-0.417688	-0.260322	-0.365891	-0.320097	-0.268949	-0.14951	-0.255944	-0.505133	-0.390497	-0.314443
P30837	ALDH1B1	Aldehyde dehydrogenase X, mitochondrial OS=Homo sapiens OX=9606 GN=ALDH1B1 PE=1 SV=3	-2.75821	-3.17551	-4.0532	-1.74648	-1.53204	-1.64481	-3.50135	-4.28277	-2.68245	-4.12387	-3.27531	-3.87612
P51648	ALDH3A2	Aldehyde dehydrogenase family 3 member A2 OS=Homo sapiens OX=9606 GN=ALDH3A2 PE=1 SV=1	-3.21457	-2.57388	-1.10307	-3.4181	-2.38671	-2.65956	-1.88614	-1.40394	-1.70145	-1.13842	-0.998018	-1.25168
Q02252	ALDH6A1	Methylmalonate-semialdehyde dehydrogenase [acylating], mitochondrial OS=Homo sapiens OX=9606 GN=ALDH6A1 PE=1 SV=2	0.299546	0.0921955	0.265913	0.645323	0.561315	0.827681	-0.407516	0.0674238	0.299507	0.336421	0.189691	0.362851
P49189	ALDH9A1	4-trimethylaminobutyraldehyde dehydrogenase OS=Homo sapiens OX=9606 GN=ALDH9A1 PE=1 SV=3	2.64813	2.33524	2.64263	2.61276	2.30517	2.29261	2.50398	2.66584	2.54146	2.48364	2.49534	2.5212
P04075;P05062	ALDOA	Fructose-bisphosphate aldolase A OS=Homo sapiens OX=9606 GN=ALDOA PE=1 SV=2	6.9702	6.73965	6.53511	6.66486	6.5413	6.65847	6.253	6.35046	6.41871	6.45864	6.52531	6.61655
P09972	ALDOC	Fructose-bisphosphate aldolase C OS=Homo sapiens OX=9606 GN=ALDOC PE=1 SV=2	3.72974	3.81839	2.38654	2.92384	3.16621	3.16601	2.33562	2.35556	2.69682	2.41985	2.32313	2.51371
Q5I7T1	ALG10B	Putative Dol-P-Glc:Glc(2)Man(9)GlcNAc(2)-PP-Dol alpha-1,2-glucosyltransferase OS=Homo sapiens OX=9606 GN=ALG10B PE=1 SV=2	-5.70794	-3.32113	-4.94415	-7.44801	-1.75509	-3.55491	-7.40732	-3.88496	-5.04562	-5.5918	-4.22676	-4.02722
Q9BV10	ALG12	Dol-P-Man:Man(7)GlcNAc(2)-PP-Dol alpha-1,6-mannosyltransferase OS=Homo sapiens OX=9606 GN=ALG12 PE=1 SV=1	-0.536715	0.706725	-1.30262	-0.333531	0.405351	-0.147396	-0.0453444	-0.106592	0.28582	-0.668722	-0.487392	-0.746679
Q9Y673	ALG5	Dolichyl-phosphate beta-glucosyltransferase OS=Homo sapiens OX=9606 GN=ALG5 PE=1 SV=1	0.114243	0.318052	0.5365	0.225748	-0.274778	0.162096	0.0515509	-0.24593	-0.0453358	0.135039	-0.0445786	0.305389
Q9Y672	ALG6	Dolichyl pyrophosphate Man9GlcNAc2 alpha-1,3-glucosyltransferase OS=Homo sapiens OX=9606 GN=ALG6 PE=1 SV=2	-1.4638	-0.535231	-2.0627	-1.04982	-0.95128	-1.59024	-1.06472	-2.21961	-2.01725	-0.844971	-1.21049	-0.876244
Q9BVK2	ALG8	Probable dolichyl pyrophosphate Glc1Man9GlcNAc2 alpha-1,3-glucosyltransferase OS=Homo sapiens OX=9606 GN=ALG8 PE=1 SV=2	-0.587957	-0.177667	-0.895968	-1.18404	-0.582787	-1.82103	-0.637722	-1.5009	-1.08535	-0.866047	-0.554194	-0.892601
Q6P6C2	ALKBH5	RNA demethylase ALKBH5 OS=Homo sapiens OX=9606 GN=ALKBH5 PE=1 SV=2	0.0565825	-1.09715	-1.23897	-1.21747	-1.22942	-0.392973	-0.627354	-0.913376	-1.19858	-0.152076	-0.565016	-1.80136
P20292	ALOX5AP	Arachidonate 5-lipoxygenase-activating protein OS=Homo sapiens OX=9606 GN=ALOX5AP PE=1 SV=2	5.39896	6.06009	4.79633	5.27963	5.70142	4.85245	5.09596	4.72099	4.76099	4.59844	4.63087	4.64212
Q86V81	ALYREF	THO complex subunit 4 OS=Homo sapiens OX=9606 GN=ALYREF PE=1 SV=3	2.78248	2.17518	2.62773	2.61485	2.3345	2.24613	1.88284	2.0591	2.42028	2.40449	2.63179	2.67689
Q01433	AMPD2	AMP deaminase 2 OS=Homo sapiens OX=9606 GN=AMPD2 PE=1 SV=2	-0.419606	-0.844584	-0.960221	-0.622649	-1.18002	-0.905492	-1.41897	-1.13564	-1.31581	-1.3866	-0.651296	-1.49244
Q01432	AMPD3	AMP deaminase 3 OS=Homo sapiens OX=9606 GN=AMPD3 PE=1 SV=1	-0.734939	-0.98467	-1.04428	-0.883554	-0.642828	-0.701441	-0.935476	-1.1078	-0.785226	-1.01777	-0.877907	-1.03669
Q5VTE6	ANGEL2	Protein angel homolog 2 OS=Homo sapiens OX=9606 GN=ANGEL2 PE=2 SV=1	-2.69019	-0.949688	-2.95688	-2.61936	-1.39356	-3.05414	-2.11019	-3.36491	-2.02475	-3.638	-2.41503	-3.16663
P16157	ANK1	Ankyrin-1 OS=Homo sapiens OX=9606 GN=ANK1 PE=1 SV=3	-1.16359	-1.61648	-0.997317	-0.570895	-0.261695	-0.825996	-0.337258	0.160039	-0.250812	-0.963862	-1.17447	-1.45175
Q9P2R3	ANKFY1	Rabankyrin-5 OS=Homo sapiens OX=9606 GN=ANKFY1 PE=1 SV=2	-1.05128	-1.06348	-0.75174	-1.11385	-0.904901	-0.831026	-0.83532	-0.663668	-1.0945	-0.798408	-0.704337	-0.619901
Q8IZ07	ANKRD13A	Ankyrin repeat domain-containing protein 13A OS=Homo sapiens OX=9606 GN=ANKRD13A PE=1 SV=3	-3.44543	-2.84855	-2.20276	-2.47438	-3.55016	-3.8361	-2.54174	-2.57846	-3.3742	-3.33222	-3.27369	-2.30009
Q8N8A2;O15084	ANKRD44	Serine/threonine-protein phosphatase 6 regulatory ankyrin repeat subunit B OS=Homo sapiens OX=9606 GN=ANKRD44 PE=1 SV=3	1.75192	1.63275	1.89273	1.73704	1.50601	1.24585	1.56828	1.70075	1.73401	1.52153	1.76732	1.73884
Q4KMQ2	ANO6	Anoctamin-6 OS=Homo sapiens OX=9606 GN=ANO6 PE=1 SV=2	-6.48367	-3.01523	-4.75996	-3.25284	-3.15468	-4.80403	-3.76433	-3.99231	-4.41037	-6.19902	-4.15992	-5.09614
P39687;O95626;O43423	ANP32A	Acidic leucine-rich nuclear phosphoprotein 32 family member A OS=Homo sapiens OX=9606 GN=ANP32A PE=1 SV=1	3.48401	3.33945	3.64634	3.2677	3.35063	3.26671	3.46319	3.77924	3.26062	3.56633	3.70034	3.55444
Q92688	ANP32B	Acidic leucine-rich nuclear phosphoprotein 32 family member B OS=Homo sapiens OX=9606 GN=ANP32B PE=1 SV=1	4.3523	4.25128	4.47154	4.29638	4.16055	4.25992	4.12527	4.29117	4.09702	4.51175	4.41688	4.38698
Q9BTT0	ANP32E	Acidic leucine-rich nuclear phosphoprotein 32 family member E OS=Homo sapiens OX=9606 GN=ANP32E PE=1 SV=1	3.4334	3.07066	2.98192	3.00341	3.18632	3.32108	2.82657	2.53038	2.80773	2.85696	3.18459	3.17543
P58335	ANTXR2	Anthrax toxin receptor 2 OS=Homo sapiens OX=9606 GN=ANTXR2 PE=1 SV=5	-3.27052	-3.08668	-3.22422	-3.21234	-3.58256	-3.75305	-1.83766	-1.7555	-2.31518	-3.0282	-2.40465	-3.48477
P04083	ANXA1	Annexin A1 OS=Homo sapiens OX=9606 GN=ANXA1 PE=1 SV=2	6.61213	6.83367	6.07291	6.68623	6.5649	6.69069	5.66269	6.37165	6.28928	5.95725	6.24452	5.99047
P50995	ANXA11	Annexin A11 OS=Homo sapiens OX=9606 GN=ANXA11 PE=1 SV=1	3.55756	3.35461	2.49452	3.06049	2.80448	3.07295	2.18823	2.56919	2.5703	2.71505	2.35187	2.36303
P07355;A6NMY6	ANXA2	Annexin A2 OS=Homo sapiens OX=9606 GN=ANXA2 PE=1 SV=2	5.02182	4.99391	4.65942	5.03095	4.71346	4.85155	4.55342	5.20441	4.66186	4.84183	5.07994	4.6412
P09525	ANXA4	Annexin A4 OS=Homo sapiens OX=9606 GN=ANXA4 PE=1 SV=4	3.41192	3.50653	3.01809	3.36562	3.38805	3.8264	3.39639	3.52931	3.05994	3.36127	3.36141	2.92758
P08758	ANXA5	Annexin A5 OS=Homo sapiens OX=9606 GN=ANXA5 PE=1 SV=2	4.71701	5.23248	5.04144	4.71125	4.95331	5.35567	5.51484	5.46371	5.75753	5.22759	5.2397	5.10294
P08133	ANXA6	Annexin A6 OS=Homo sapiens OX=9606 GN=ANXA6 PE=1 SV=3	6.71553	6.39297	5.75688	6.56748	6.3115	6.82789	5.67649	6.3049	6.02022	5.83139	6.07013	5.88851
P20073	ANXA7	Annexin A7 OS=Homo sapiens OX=9606 GN=ANXA7 PE=1 SV=3	2.46287	2.27239	2.07775	2.58362	2.42339	2.49957	2.10514	2.24904	2.09593	2.20873	1.99515	2.12028
P28039	AOAH	Acyloxyacyl hydrolase OS=Homo sapiens OX=9606 GN=AOAH PE=1 SV=1	-0.822677	-0.747961	0.293596	-0.267214	-0.351171	-0.330711	0.173274	-0.101031	-0.150449	0.382659	0.288908	0.0958862
Q10567	AP1B1	AP-1 complex subunit beta-1 OS=Homo sapiens OX=9606 GN=AP1B1 PE=1 SV=2	2.20259	2.39899	2.60212	1.92773	3.02707	2.66652	2.78616	3.06834	3.05065	2.38901	2.09816	2.57556
O43747	AP1G1	AP-1 complex subunit gamma-1 OS=Homo sapiens OX=9606 GN=AP1G1 PE=1 SV=5	1.29474	1.13361	1.54476	1.28451	1.33525	1.21514	1.21795	0.780002	1.17723	1.2421	1.31631	1.50331
O75843	AP1G2	AP-1 complex subunit gamma-like 2 OS=Homo sapiens OX=9606 GN=AP1G2 PE=1 SV=1	-0.520919	-0.803079	-0.457747	-0.304399	-1.27027	-0.762236	0.124511	-0.298232	-0.510737	0.229531	-0.695339	-0.747225
Q9BXS5	AP1M1	AP-1 complex subunit mu-1 OS=Homo sapiens OX=9606 GN=AP1M1 PE=1 SV=3	1.47421	1.46575	1.60484	1.57641	1.48572	1.44768	1.34799	1.47965	1.52773	1.50078	1.55313	1.54595
P61966	AP1S1	AP-1 complex subunit sigma-1A OS=Homo sapiens OX=9606 GN=AP1S1 PE=1 SV=1	-0.865373	-2.47998	-1.18465	-1.5619	-2.3627	-1.03164	-1.97687	-1.75866	-1.19931	-1.68053	-0.911812	-1.30475
O95782	AP2A1	AP-2 complex subunit alpha-1 OS=Homo sapiens OX=9606 GN=AP2A1 PE=1 SV=3	0.57321	0.817777	0.556591	0.838265	1.03924	1.45896	1.03386	1.04351	1.02786	0.559284	0.66663	0.51956
O94973	AP2A2	AP-2 complex subunit alpha-2 OS=Homo sapiens OX=9606 GN=AP2A2 PE=1 SV=2	-0.370298	0.855819	0.439526	0.247901	0.4957	0.761744	0.352272	0.68082	0.324236	0.540775	0.532894	0.352744
P63010	AP2B1	AP-2 complex subunit beta OS=Homo sapiens OX=9606 GN=AP2B1 PE=1 SV=1	2.40365	2.9065	2.7386	2.41683	3.44477	3.03304	2.93565	2.66744	3.21382	2.63412	2.61665	2.66483
Q96CW1	AP2M1	AP-2 complex subunit mu OS=Homo sapiens OX=9606 GN=AP2M1 PE=1 SV=2	1.09837	1.11378	1.3596	1.22599	1.26707	1.35519	1.34428	1.15118	1.44396	1.31109	1.41105	1.25058
P53680	AP2S1	AP-2 complex subunit sigma OS=Homo sapiens OX=9606 GN=AP2S1 PE=1 SV=2	-1.03656	-0.619833	-0.668832	-0.762149	-0.57807	-0.477959	-0.422484	0.16117	-0.250751	-0.749351	-0.615201	-0.653833
O00203	AP3B1	AP-3 complex subunit beta-1 OS=Homo sapiens OX=9606 GN=AP3B1 PE=1 SV=3	-0.383332	-0.200563	0.00746155	-0.484168	-0.259392	-0.63714	-0.195071	-0.321785	-0.391191	-0.354064	-0.0336409	-0.174517
O14617	AP3D1	AP-3 complex subunit delta-1 OS=Homo sapiens OX=9606 GN=AP3D1 PE=1 SV=1	-0.0425768	0.00987339	0.296548	-0.0432205	0.317359	0.233831	0.257895	-0.177833	-0.0508518	-0.00849056	0.0907536	0.343598
Q9Y2T2	AP3M1	AP-3 complex subunit mu-1 OS=Homo sapiens OX=9606 GN=AP3M1 PE=1 SV=1	-0.482944	-0.433867	-0.600905	-0.563787	-0.493546	-0.310587	-0.368126	-0.295459	-0.391839	-0.28844	-0.539772	-0.572062
Q92572	AP3S1	AP-3 complex subunit sigma-1 OS=Homo sapiens OX=9606 GN=AP3S1 PE=1 SV=1	-1.40557	-0.51101	-0.54848	-1.4645	-1.21691	-1.36879	-0.506244	-1.04505	-1.55124	-0.470778	-0.730173	-0.362165
O14727	APAF1	Apoptotic protease-activating factor 1 OS=Homo sapiens OX=9606 GN=APAF1 PE=1 SV=2	-2.06513	-1.46331	-1.76009	-2.10297	-2.22952	-3.08308	-1.56504	-1.16108	-2.15103	-1.89005	-1.93577	-2.19405
Q7Z5R6	APBB1IP	Amyloid beta A4 precursor protein-binding family B member 1-interacting protein OS=Homo sapiens OX=9606 GN=APBB1IP PE=1 SV=1	0.966934	0.813935	1.30238	0.902499	1.01956	1.13703	1.18618	1.21143	1.32109	1.25258	1.47593	1.4453
P13798	APEH	Acylamino-acid-releasing enzyme OS=Homo sapiens OX=9606 GN=APEH PE=1 SV=4	2.90336	2.79505	2.35665	2.8446	2.85734	2.95274	2.7917	2.80051	2.82829	2.8446	2.68785	2.71184
P27695	APEX1	DNA-(apurinic or apyrimidinic site) lyase OS=Homo sapiens OX=9606 GN=APEX1 PE=1 SV=2	3.2641	3.31614	3.04196	3.63607	3.13847	3.86031	3.00478	3.44364	3.36315	3.34799	3.09726	3.02115
Q9BZZ5	API5	Apoptosis inhibitor 5 OS=Homo sapiens OX=9606 GN=API5 PE=1 SV=3	1.84447	2.33235	1.96897	1.96514	2.11905	2.47954	2.22619	2.33753	2.2037	1.70436	1.87715	1.8404
Q96GX9	APIP	Methylthioribulose-1-phosphate dehydratase OS=Homo sapiens OX=9606 GN=APIP PE=1 SV=1	0.582472	-0.693216	0.353219	-0.215892	-0.698683	0.413597	-0.427462	-0.706776	-0.0221291	0.652664	0.402785	0.745214
Q9HDC9	APMAP	Adipocyte plasma membrane-associated protein OS=Homo sapiens OX=9606 GN=APMAP PE=1 SV=2	2.57128	2.87645	2.96764	2.64597	2.83199	2.34992	3.09453	3.05807	2.98698	2.77682	2.82615	2.71625
P02647	APOA1	Apolipoprotein A-I OS=Homo sapiens OX=9606 GN=APOA1 PE=1 SV=1	2.14621	2.11225	1.22709	2.07782	1.75601	1.85933	1.13968	1.41139	0.854441	1.21385	1.8544	1.02024
Q9NRW3;Q8IUX4	APOBEC3C	DNA dC->dU-editing enzyme APOBEC-3C OS=Homo sapiens OX=9606 GN=APOBEC3C PE=1 SV=2	0.0825081	0.559802	1.03767	0.446563	0.625756	0.735353	1.27719	1.42331	1.1932	0.520991	0.710417	0.622065
Q9HC16	APOBEC3G	DNA dC->dU-editing enzyme APOBEC-3G OS=Homo sapiens OX=9606 GN=APOBEC3G PE=1 SV=1	0.334929	0.230307	2.06951	0.483508	0.547748	0.643711	2.23857	2.00631	1.81734	1.84453	1.81364	2.05067
Q0VD83	APOBR	Apolipoprotein B receptor OS=Homo sapiens OX=9606 GN=APOBR PE=1 SV=3	0.903542	0.290899	0.887293	0.107987	0.0096941	0.318205	-0.015111	-0.0585861	0.458288	0.581968	0.552395	0.64684
P02654	APOC1	Apolipoprotein C-I OS=Homo sapiens OX=9606 GN=APOC1 PE=1 SV=1	-0.00502968	1.25063	-0.759407	-0.537199	-0.478242	-0.811779	-3.10996	-1.48465	-1.61357	-0.4114	-0.597326	-0.814586
P02656	APOC3	Apolipoprotein C-III OS=Homo sapiens OX=9606 GN=APOC3 PE=1 SV=1	0.504683	1.13874	-0.561554	1.53343	1.11023	0.897701	0.0253372	-0.0836678	0.12585	-0.550638	-0.144679	-0.115521
P02749	APOH	Beta-2-glycoprotein 1 OS=Homo sapiens OX=9606 GN=APOH PE=1 SV=3	0.374632	0.318096	0.259893	-0.125488	0.00957203	-0.239759	-0.674001	-0.552867	-0.684262	0.232652	0.0413761	0.197361
Q9BQE5	APOL2	Apolipoprotein L2 OS=Homo sapiens OX=9606 GN=APOL2 PE=1 SV=1	0.166773	0.0486965	0.486385	-0.188752	-0.334949	-0.637333	0.353023	0.528141	0.164632	0.410175	0.701494	0.412286
O95236	APOL3	Apolipoprotein L3 OS=Homo sapiens OX=9606 GN=APOL3 PE=1 SV=3	-3.1123	-2.06211	-1.51894	-2.56141	-2.06972	-1.34186	-1.68755	-2.5184	-1.29621	-2.55187	-0.738309	-1.22236
Q6UXV4	APOOL	MICOS complex subunit MIC27 OS=Homo sapiens OX=9606 GN=APOOL PE=1 SV=1	-3.94666	-5.37189	-2.4513	-4.82717	-4.64556	-4.65101	-2.02057	-1.61437	-1.95472	-1.92085	-2.17925	-2.44218
Q9UKG1	APPL1	DCC-interacting protein 13-alpha OS=Homo sapiens OX=9606 GN=APPL1 PE=1 SV=1	-1.62142	-1.49883	-1.9639	-2.28898	-3.62144	-2.36131	-2.55396	-3.08852	-2.77703	-2.13628	-2.75531	-2.55978
Q8NEU8	APPL2	DCC-interacting protein 13-beta OS=Homo sapiens OX=9606 GN=APPL2 PE=1 SV=3	1.28086	1.58688	1.25792	0.986024	1.64422	1.02614	0.83309	1.07518	0.945736	0.642345	1.1703	0.975751
P07741	APRT	Adenine phosphoribosyltransferase OS=Homo sapiens OX=9606 GN=APRT PE=1 SV=2	0.77393	0.840009	1.02992	1.14801	0.886458	0.750526	0.869154	0.966918	0.900404	1.22036	0.873407	1.09472
P29972	AQP1	Aquaporin-1 OS=Homo sapiens OX=9606 GN=AQP1 PE=1 SV=3	-3.35205	-4.02087	-4.79584	-7.90542	-3.29759	-6.92436	-2.58481	-2.67182	-3.33594	-6.32601	-4.47788	-4.70236
Q96P48	ARAP1	Arf-GAP with Rho-GAP domain, ANK repeat and PH domain-containing protein 1 OS=Homo sapiens OX=9606 GN=ARAP1 PE=1 SV=3	-2.23758	-3.2825	-2.28895	-2.00033	-3.32887	-2.73494	-2.77652	-2.44555	-2.59122	-2.47773	-1.79289	-2.81267
P48444	ARCN1	Coatomer subunit delta OS=Homo sapiens OX=9606 GN=ARCN1 PE=1 SV=1	2.1569	1.90691	2.24146	2.02418	2.11001	2.20645	2.26062	2.36084	2.27076	2.28138	2.28726	2.37481
P84077;P61204;Q5VYY2;Q8IVW1	ARF1	ADP-ribosylation factor 1 OS=Homo sapiens OX=9606 GN=ARF1 PE=1 SV=2	5.32639	5.36018	5.54332	5.5022	5.3656	5.3181	5.65427	5.3706	5.32343	5.43564	5.47729	5.55548
P18085	ARF4	ADP-ribosylation factor 4 OS=Homo sapiens OX=9606 GN=ARF4 PE=1 SV=3	2.01195	2.16302	2.02997	2.07157	2.00482	2.09301	2.04678	2.22794	2.20094	2.12936	2.23227	2.20574
P84085	ARF5	ADP-ribosylation factor 5 OS=Homo sapiens OX=9606 GN=ARF5 PE=1 SV=2	1.05779	1.08416	1.45118	1.11391	1.01914	0.932112	1.40024	1.42196	1.31608	1.44524	1.58129	1.38829
P62330;P36406	ARF6	ADP-ribosylation factor 6 OS=Homo sapiens OX=9606 GN=ARF6 PE=1 SV=2	3.79449	3.53405	3.7497	3.80007	3.4858	3.51525	3.8994	3.52511	3.52138	3.57343	3.59636	3.97527
Q8N6T3	ARFGAP1	ADP-ribosylation factor GTPase-activating protein 1 OS=Homo sapiens OX=9606 GN=ARFGAP1 PE=1 SV=2	-0.177789	-2.08856	-0.63316	-1.54291	-0.79015	-0.825106	-1.51279	-0.669312	-0.364106	-0.740387	-0.59683	-0.694132
Q8N6H7	ARFGAP2	ADP-ribosylation factor GTPase-activating protein 2 OS=Homo sapiens OX=9606 GN=ARFGAP2 PE=1 SV=1	-0.621481	-0.770912	-0.0488291	-0.319942	-0.606723	-0.324575	-0.5818	0.016983	-0.420053	-0.206948	0.0267324	0.0646133
Q9Y6D6	ARFGEF1	Brefeldin A-inhibited guanine nucleotide-exchange protein 1 OS=Homo sapiens OX=9606 GN=ARFGEF1 PE=1 SV=2	-2.65703	-3.30807	-2.39781	-2.13721	-2.28899	-2.16738	-2.02307	-2.64587	-2.7066	-1.93072	-1.83473	-2.37003
Q9Y6D5	ARFGEF2	Brefeldin A-inhibited guanine nucleotide-exchange protein 2 OS=Homo sapiens OX=9606 GN=ARFGEF2 PE=1 SV=3	-2.79028	-1.8467	-2.49488	-2.00083	-1.50065	-1.97294	-1.59541	-2.91145	-2.31065	-2.23032	-2.06067	-2.59517
P53367	ARFIP1	Arfaptin-1 OS=Homo sapiens OX=9606 GN=ARFIP1 PE=1 SV=2	-1.12921	-0.340273	-0.651078	-0.585358	-0.734854	-1.43589	-0.270565	-0.0320263	-0.296704	-0.55918	-0.357989	-0.80195
P05089	ARG1	Arginase-1 OS=Homo sapiens OX=9606 GN=ARG1 PE=1 SV=2	-1.82567	-4.52496	-2.07898	-2.35013	-2.88926	-2.31573	-2.07414	-3.46956	-3.18062	-2.97635	-2.49044	-2.4422
P78540	ARG2	Arginase-2, mitochondrial OS=Homo sapiens OX=9606 GN=ARG2 PE=1 SV=1	-0.0583382	0.231143	-4.1251	-2.13736	-1.97052	-2.29554	-5.86555	-4.76374	-4.67899	-4.3374	-4.9852	-5.66223
Q07960	ARHGAP1	Rho GTPase-activating protein 1 OS=Homo sapiens OX=9606 GN=ARHGAP1 PE=1 SV=1	1.59604	2.21666	1.54453	2.12782	1.95682	2.51216	2.38159	2.43852	2.60169	2.04558	1.2832	1.78475
Q53QZ3	ARHGAP15	Rho GTPase-activating protein 15 OS=Homo sapiens OX=9606 GN=ARHGAP15 PE=1 SV=2	1.10304	1.27114	1.06751	1.46105	1.09715	1.06105	0.984112	1.01958	1.41337	1.06883	1.25534	1.15792
Q68EM7	ARHGAP17	Rho GTPase-activating protein 17 OS=Homo sapiens OX=9606 GN=ARHGAP17 PE=1 SV=1	-1.96742	-1.88032	-1.23152	-1.80059	-2.8815	-2.68162	-1.78156	-1.49727	-1.85885	-1.6031	-1.3959	-1.83495
Q8N392	ARHGAP18	Rho GTPase-activating protein 18 OS=Homo sapiens OX=9606 GN=ARHGAP18 PE=1 SV=3	-2.71834	-2.46624	-2.03646	-2.05422	-1.41091	-2.71688	-1.09783	-1.12849	-1.53131	-1.70665	-1.625	-1.77792
Q9P2F6	ARHGAP20	Rho GTPase-activating protein 20 OS=Homo sapiens OX=9606 GN=ARHGAP20 PE=1 SV=2	4.04907	3.43128	3.98881	3.93097	3.43071	3.9916	3.33998	3.10088	3.35707	3.82187	3.87273	3.99913
P42331	ARHGAP25	Rho GTPase-activating protein 25 OS=Homo sapiens OX=9606 GN=ARHGAP25 PE=1 SV=2	0.833109	1.06692	1.03161	1.12302	1.05265	1.41519	1.22634	1.16181	1.12	1.24733	1.26607	0.98745
Q7Z6I6;A7KAX9;O14559	ARHGAP30	Rho GTPase-activating protein 30 OS=Homo sapiens OX=9606 GN=ARHGAP30 PE=1 SV=3	0.345438	0.13707	0.822337	0.547041	-0.0612574	0.535925	0.686987	0.66912	0.712343	0.863102	1.0494	0.764438
Q9NRY4	ARHGAP35	Rho GTPase-activating protein 35 OS=Homo sapiens OX=9606 GN=ARHGAP35 PE=1 SV=3	-2.77831	-2.94785	-3.44993	-2.68034	-2.46329	-3.98965	-4.26216	-3.46222	-2.86587	-3.14948	-4.69241	-3.72783
P98171	ARHGAP4	Rho GTPase-activating protein 4 OS=Homo sapiens OX=9606 GN=ARHGAP4 PE=1 SV=2	0.839264	0.705726	-0.111683	0.974612	0.192517	1.20506	0.789555	0.962218	0.876535	0.906653	0.190629	0.326039
Q92619	ARHGAP45	Rho GTPase-activating protein 45 OS=Homo sapiens OX=9606 GN=ARHGAP45 PE=1 SV=2	1.59969	1.65032	3.05278	2.17083	2.03771	2.32245	2.37277	2.9398	2.59868	2.91635	3.05146	2.80723
Q9BRR9	ARHGAP9	Rho GTPase-activating protein 9 OS=Homo sapiens OX=9606 GN=ARHGAP9 PE=1 SV=2	0.412724	-0.19698	0.559238	0.251441	0.201076	0.656195	0.262228	0.358363	0.589233	0.339959	0.452686	0.57312
P52565	ARHGDIA	Rho GDP-dissociation inhibitor 1 OS=Homo sapiens OX=9606 GN=ARHGDIA PE=1 SV=3	6.51962	6.16362	6.76257	6.34622	6.10064	6.29581	6.32188	6.17737	6.36218	6.21913	6.38413	6.58178
P52566	ARHGDIB	Rho GDP-dissociation inhibitor 2 OS=Homo sapiens OX=9606 GN=ARHGDIB PE=1 SV=3	7.50508	7.28443	7.17273	7.2274	7.15787	7.30991	6.99787	6.93482	7.01859	7.07478	7.07814	7.18625
Q92888	ARHGEF1	Rho guanine nucleotide exchange factor 1 OS=Homo sapiens OX=9606 GN=ARHGEF1 PE=1 SV=2	3.14889	3.10322	3.13472	2.87532	2.92126	3.26418	2.71635	3.17443	3.02729	3.1276	3.21325	3.27027
Q92974	ARHGEF2	Rho guanine nucleotide exchange factor 2 OS=Homo sapiens OX=9606 GN=ARHGEF2 PE=1 SV=4	-1.10946	-0.490049	-0.625221	-0.927803	-1.20958	-0.480713	-0.385717	-0.407887	-0.0716934	-0.453964	-0.234162	-0.676923
Q15052	ARHGEF6	Rho guanine nucleotide exchange factor 6 OS=Homo sapiens OX=9606 GN=ARHGEF6 PE=1 SV=2	0.71315	0.774707	0.27284	0.8128	1.0312	0.820438	0.433387	0.391152	0.499546	0.509362	0.283438	0.426266
Q14155	ARHGEF7	Rho guanine nucleotide exchange factor 7 OS=Homo sapiens OX=9606 GN=ARHGEF7 PE=1 SV=2	-1.26535	-1.58327	-0.981427	-0.917889	-0.930517	-1.42222	-1.24207	-1.07745	-0.944798	-1.17959	-1.14051	-1.09938
O14497;Q8NFD5	ARID1A	AT-rich interactive domain-containing protein 1A OS=Homo sapiens OX=9606 GN=ARID1A PE=1 SV=3	-2.21631	-2.12785	-0.849841	-2.11567	-1.508	-0.990532	-2.08825	-1.67994	-1.55454	-1.47972	-1.16701	-1.61541
Q68CP9	ARID2	AT-rich interactive domain-containing protein 2 OS=Homo sapiens OX=9606 GN=ARID2 PE=1 SV=2	-2.12573	-3.485	-3.82749	-1.83252	-3.22882	-3.4644	-3.1708	-3.79801	-3.25107	-2.99094	-2.03615	-3.09521
Q9Y4X5	ARIH1	E3 ubiquitin-protein ligase ARIH1 OS=Homo sapiens OX=9606 GN=ARIH1 PE=1 SV=2	-1.7091	-0.879025	-0.338243	-1.51581	-0.750535	-0.62171	-0.972127	-1.98164	-1.06743	-1.24761	-0.832644	-0.887883
O95376	ARIH2	E3 ubiquitin-protein ligase ARIH2 OS=Homo sapiens OX=9606 GN=ARIH2 PE=1 SV=1	-0.0573187	-0.116257	-0.226572	-0.54492	0.152335	-0.214428	-0.943818	-0.435801	-1.09966	-0.46785	-1.25407	-0.5099
P40616	ARL1	ADP-ribosylation factor-like protein 1 OS=Homo sapiens OX=9606 GN=ARL1 PE=1 SV=1	-0.426588	-0.432418	-0.000561714	-0.400316	0.0639076	-0.27272	0.153466	0.0076828	-0.146159	-0.449673	0.0632563	-0.194606
P36404	ARL2	ADP-ribosylation factor-like protein 2 OS=Homo sapiens OX=9606 GN=ARL2 PE=1 SV=4	-0.873128	-1.66751	-1.01867	-0.553092	-2.02077	-1.52631	-0.619728	-1.00468	-1.23652	-1.43964	-1.1354	-1.06606
P36405	ARL3	ADP-ribosylation factor-like protein 3 OS=Homo sapiens OX=9606 GN=ARL3 PE=1 SV=2	-1.27824	-1.4572	-1.79033	-1.50142	-1.03709	-1.27199	-1.02902	-1.30795	-1.0821	-1.21489	-1.32307	-1.9126
Q66PJ3	ARL6IP4	ADP-ribosylation factor-like protein 6-interacting protein 4 OS=Homo sapiens OX=9606 GN=ARL6IP4 PE=1 SV=2	0.745588	0.505931	0.751879	0.370577	0.262881	0.630686	0.0819139	-0.133232	0.242348	0.289977	0.484321	0.672281
O75915	ARL6IP5	PRA1 family protein 3 OS=Homo sapiens OX=9606 GN=ARL6IP5 PE=1 SV=1	5.28119	5.26472	4.82432	5.12786	4.86604	5.26281	4.81811	4.79531	5.06127	4.39608	4.57423	4.70165
Q96BM9	ARL8A	ADP-ribosylation factor-like protein 8A OS=Homo sapiens OX=9606 GN=ARL8A PE=1 SV=1	-1.04196	-1.0633	-1.28565	-1.52244	-1.53685	-1.74325	-0.978458	-1.0443	-1.0871	-1.2872	-1.15594	-0.905108
Q9NVJ2	ARL8B	ADP-ribosylation factor-like protein 8B OS=Homo sapiens OX=9606 GN=ARL8B PE=1 SV=1	0.216144	0.711709	0.681932	0.341548	0.0779057	0.182549	0.825165	0.808934	0.860109	0.813874	0.711829	0.653537
Q8IUR7	ARMC8	Armadillo repeat-containing protein 8 OS=Homo sapiens OX=9606 GN=ARMC8 PE=1 SV=2	-2.00331	-1.23072	-2.3661	-1.84155	-1.90987	-1.79109	-1.33209	-1.01575	-1.80424	-1.90496	-2.19937	-2.2566
Q9H993	ARMT1	Damage-control phosphatase ARMT1 OS=Homo sapiens OX=9606 GN=ARMT1 PE=1 SV=1	-1.10492	-0.873582	-1.7873	-0.841856	-0.819974	-1.1261	-1.00421	-0.739486	-0.919724	-1.65133	-1.85735	-1.68729
Q92747	ARPC1A	Actin-related protein 2/3 complex subunit 1A OS=Homo sapiens OX=9606 GN=ARPC1A PE=2 SV=2	-0.652092	-0.334642	-1.79533	-0.377704	-0.674841	-0.788851	-1.38484	-1.17817	-1.22003	-1.17524	-1.38819	-1.19352
O15143	ARPC1B	Actin-related protein 2/3 complex subunit 1B OS=Homo sapiens OX=9606 GN=ARPC1B PE=1 SV=3	5.15346	4.89078	5.29313	5.16557	4.76187	4.85021	4.99195	4.99011	5.19195	5.12293	5.08094	5.35961
O15144	ARPC2	Actin-related protein 2/3 complex subunit 2 OS=Homo sapiens OX=9606 GN=ARPC2 PE=1 SV=1	5.70687	5.71102	5.89545	5.78232	5.57236	5.45725	5.8712	5.71096	5.7258	5.6466	5.84404	5.85621
O15145	ARPC3	Actin-related protein 2/3 complex subunit 3 OS=Homo sapiens OX=9606 GN=ARPC3 PE=1 SV=3	2.99851	3.2464	3.4786	3.07211	3.40844	3.04145	3.08978	3.49794	3.1807	3.22624	3.29008	3.38214
P59998	ARPC4	Actin-related protein 2/3 complex subunit 4 OS=Homo sapiens OX=9606 GN=ARPC4 PE=1 SV=3	3.18916	3.66032	2.78692	3.13589	3.63348	2.9768	3.74983	3.89527	3.84385	3.08086	3.02264	2.90887
O15511	ARPC5	Actin-related protein 2/3 complex subunit 5 OS=Homo sapiens OX=9606 GN=ARPC5 PE=1 SV=3	3.85695	3.7488	3.56923	3.70049	3.65316	3.79457	3.74818	3.81113	3.62491	3.82214	3.6617	3.85967
Q9BPX5	ARPC5L	Actin-related protein 2/3 complex subunit 5-like protein OS=Homo sapiens OX=9606 GN=ARPC5L PE=1 SV=1	-0.387851	-0.362345	-0.397118	-0.829738	-0.287335	-0.459612	-0.640026	-0.0219498	-0.437544	-0.447641	-0.191795	-0.222793
P49407	ARRB1	Beta-arrestin-1 OS=Homo sapiens OX=9606 GN=ARRB1 PE=1 SV=2	0.454869	0.496841	0.914573	0.770357	0.704709	0.989887	1.11386	0.891812	1.17831	0.862153	0.600702	0.870969
P32121	ARRB2	Beta-arrestin-2 OS=Homo sapiens OX=9606 GN=ARRB2 PE=1 SV=2	-0.307189	-0.366481	-0.347503	-0.426826	-0.391563	0.19636	-0.0273037	-0.160564	-0.119215	-0.0200815	0.0610123	-0.24649
P15289	ARSA	Arylsulfatase A OS=Homo sapiens OX=9606 GN=ARSA PE=1 SV=3	1.30692	0.784102	1.21136	2.03398	1.88549	2.30169	1.61535	1.35098	1.27208	1.359	0.689939	0.698518
P15848	ARSB	Arylsulfatase B OS=Homo sapiens OX=9606 GN=ARSB PE=1 SV=1	-4.4905	-5.0347	-5.13728	-3.2431	-4.33502	-4.14293	-2.98253	-3.85745	-3.31806	-5.56185	-2.79414	-5.24285
Q13510	ASAH1	Acid ceramidase OS=Homo sapiens OX=9606 GN=ASAH1 PE=1 SV=5	1.3825	1.32377	0.879277	1.44129	1.7175	0.901396	1.40906	1.08007	0.667028	1.17278	0.345933	0.725089
Q8N9N2	ASCC1	Activating signal cointegrator 1 complex subunit 1 OS=Homo sapiens OX=9606 GN=ASCC1 PE=1 SV=1	-3.17317	-3.32272	-3.54756	-4.11291	-2.68922	-2.35417	-2.60054	-2.59459	-3.23026	-3.01871	-3.19802	-3.29839
Q9H1I8	ASCC2	Activating signal cointegrator 1 complex subunit 2 OS=Homo sapiens OX=9606 GN=ASCC2 PE=1 SV=3	-1.01248	-0.576035	-1.56375	-1.26069	-0.927893	-0.922393	-0.0176735	-1.25789	-0.726521	-1.17065	-1.47716	-1.76709
Q8N3C0	ASCC3	Activating signal cointegrator 1 complex subunit 3 OS=Homo sapiens OX=9606 GN=ASCC3 PE=1 SV=3	-1.46448	-1.3284	-1.34236	-1.3823	-0.994695	-0.623564	-1.11796	-1.66898	-1.7025	-1.59399	-1.64082	-1.37715
Q9Y294	ASF1A	Histone chaperone ASF1A OS=Homo sapiens OX=9606 GN=ASF1A PE=1 SV=1	-0.363506	-0.540418	-0.185435	0.136143	-0.21067	-1.25643	-0.785524	-1.07909	-1.39754	-0.329274	-0.243966	-0.188854
Q9UBL3	ASH2L	Set1/Ash2 histone methyltransferase complex subunit ASH2 OS=Homo sapiens OX=9606 GN=ASH2L PE=1 SV=1	-0.974274	-0.809047	-0.454549	-1.56016	-1.7353	-0.254211	-1.03717	-1.87379	-0.59089	-1.06713	0.182351	-0.20672
P04424	ASL	Argininosuccinate lyase OS=Homo sapiens OX=9606 GN=ASL PE=1 SV=4	-2.19708	-3.11537	-2.13367	-1.77468	-2.65338	-1.2642	-1.6277	-2.78135	-1.46544	-1.23303	-1.2499	-1.85543
O95671	ASMTL	Probable bifunctional dTTP/UTP pyrophosphatase/methyltransferase protein OS=Homo sapiens OX=9606 GN=ASMTL PE=1 SV=3	1.13874	0.715302	0.273757	1.22826	0.746879	1.27606	-0.0531511	0.18863	0.0414391	0.341957	0.385557	0.645021
O43681	ASNA1	ATPase ASNA1 OS=Homo sapiens OX=9606 GN=ASNA1 PE=1 SV=2	0.707668	0.812129	1.10469	0.875579	1.19345	1.23054	1.38631	1.17294	1.26532	1.06171	1.41228	1.30838
Q53RT3	ASPRV1	Retroviral-like aspartic protease 1 OS=Homo sapiens OX=9606 GN=ASPRV1 PE=1 SV=1	0.438585	-1.64753	-2.57456	-3.68775	-3.28176	-3.75367	-3.17701	-0.862628	-3.72651	-4.18038	0.246911	-2.83625
Q9BZE9	ASPSCR1	Tether containing UBX domain for GLUT4 OS=Homo sapiens OX=9606 GN=ASPSCR1 PE=1 SV=1	-2.59147	-3.46982	-1.86012	-2.93391	-4.01227	-3.14074	-2.78281	-2.77509	-2.96185	-2.28659	-2.26413	-2.00694
Q8NBU5	ATAD1	ATPase family AAA domain-containing protein 1 OS=Homo sapiens OX=9606 GN=ATAD1 PE=1 SV=1	-4.68141	-4.67534	-5.54833	-4.39074	-4.69392	-3.43018	-4.23416	-3.92635	-4.31454	-4.60312	-5.26255	-5.38228
Q9NVI7;Q5T9A4;Q5T2N8	ATAD3A	ATPase family AAA domain-containing protein 3A OS=Homo sapiens OX=9606 GN=ATAD3A PE=1 SV=2	-0.0795279	0.00895405	0.555967	-0.00511837	-0.320356	-0.544907	0.406488	0.807117	0.280073	0.414679	0.680281	0.573592
O95260	ATE1	Arginyl-tRNA--protein transferase 1 OS=Homo sapiens OX=9606 GN=ATE1 PE=1 SV=2	-1.60415	-1.44357	-2.21767	-2.30353	-1.63458	-1.42201	-1.71126	-0.920235	-1.22668	-1.72452	-1.88109	-1.34959
O94817	ATG12	Ubiquitin-like protein ATG12 OS=Homo sapiens OX=9606 GN=ATG12 PE=1 SV=1	-3.95736	-2.91662	-2.60742	-2.9912	-2.06955	-3.52996	-4.66678	-2.58363	-2.47903	-2.68759	-2.88592	-3.00479
Q9NT62	ATG3	Ubiquitin-like-conjugating enzyme ATG3 OS=Homo sapiens OX=9606 GN=ATG3 PE=1 SV=1	-0.565128	-0.66068	-0.374381	-0.627836	-0.599434	-0.340446	0.133548	-0.549404	-0.573979	0.115992	-0.180602	-0.335018
Q9H1Y0	ATG5	Autophagy protein 5 OS=Homo sapiens OX=9606 GN=ATG5 PE=1 SV=2	-2.10145	-1.94442	-2.96797	-2.27405	-1.94779	-1.47543	-1.67389	-1.95076	-2.0323	-1.89841	-2.52122	-1.66559
O95352	ATG7	Ubiquitin-like modifier-activating enzyme ATG7 OS=Homo sapiens OX=9606 GN=ATG7 PE=1 SV=1	-3.44207	-2.98232	-2.03412	-2.88034	-2.37785	-2.17708	-1.04455	-2.28199	-1.54842	-1.57448	-1.98702	-1.44799
P31939	ATIC	Bifunctional purine biosynthesis protein PURH OS=Homo sapiens OX=9606 GN=ATIC PE=1 SV=3	3.12983	2.63515	3.1718	3.02238	2.5849	3.2711	2.68786	2.98261	2.99021	3.08514	2.82355	3.23825
Q6DD88;Q8NHH9	ATL3	Atlastin-3 OS=Homo sapiens OX=9606 GN=ATL3 PE=1 SV=1	1.32552	1.75078	1.7559	1.57364	1.65674	1.22193	1.98261	1.99848	2.0435	1.93171	1.62151	1.68651
Q13315	ATM	Serine-protein kinase ATM OS=Homo sapiens OX=9606 GN=ATM PE=1 SV=4	-2.36561	-1.57477	-1.70365	-1.67128	-1.21156	-1.44364	-1.05725	-1.76091	-1.65267	-1.65061	-1.8542	-1.76109
Q9Y2G3	ATP11B	Probable phospholipid-transporting ATPase IF OS=Homo sapiens OX=9606 GN=ATP11B PE=1 SV=2	-2.69638	-2.43467	-2.5589	-2.98366	-2.36704	-1.98141	-2.8881	-2.92348	-2.77649	-4.21554	-2.25153	-3.70459
P54707	ATP12A	Potassium-transporting ATPase alpha chain 2 OS=Homo sapiens OX=9606 GN=ATP12A PE=1 SV=3	-1.4401	-1.93532	-1.92435	-1.53224	-3.24127	-4.59073	-2.24946	-2.76201	-2.78835	-2.78294	-2.06502	-1.84747
Q9HD20	ATP13A1	Manganese-transporting ATPase 13A1 OS=Homo sapiens OX=9606 GN=ATP13A1 PE=1 SV=2	-0.55901	0.144083	-0.593295	-0.759219	0.0809498	-0.804964	-0.459222	-0.525711	-0.678343	-1.09982	-0.917692	-0.581059
P05023;P13637;Q13733;P20648	ATP1A1	Sodium/potassium-transporting ATPase subunit alpha-1 OS=Homo sapiens OX=9606 GN=ATP1A1 PE=1 SV=1	3.92207	3.84124	3.28296	3.98281	4.04116	4.13014	3.21916	3.38048	3.75432	3.33333	3.25658	3.37213
P05026	ATP1B1	Sodium/potassium-transporting ATPase subunit beta-1 OS=Homo sapiens OX=9606 GN=ATP1B1 PE=1 SV=1	1.50622	0.783496	1.27815	1.76863	1.76278	1.63835	1.48491	1.46537	1.29908	1.79421	2.05101	1.6281
P54709	ATP1B3	Sodium/potassium-transporting ATPase subunit beta-3 OS=Homo sapiens OX=9606 GN=ATP1B3 PE=1 SV=1	2.02059	2.06982	1.3788	1.95334	2.08025	2.24031	1.13767	1.2792	1.33407	1.29516	1.29712	1.20135
P16615	ATP2A2	Sarcoplasmic/endoplasmic reticulum calcium ATPase 2 OS=Homo sapiens OX=9606 GN=ATP2A2 PE=1 SV=1	1.28172	1.28316	1.389	1.05784	1.07595	1.04563	0.620794	0.843581	1.08735	0.616731	0.903418	1.43484
Q93084	ATP2A3	Sarcoplasmic/endoplasmic reticulum calcium ATPase 3 OS=Homo sapiens OX=9606 GN=ATP2A3 PE=1 SV=2	1.81482	1.89403	2.29861	1.71068	1.82481	1.9582	2.01444	2.2492	2.26792	2.12123	2.18883	2.51425
P20020	ATP2B1	Plasma membrane calcium-transporting ATPase 1 OS=Homo sapiens OX=9606 GN=ATP2B1 PE=1 SV=4	-3.19581	-3.65154	-2.27246	-3.30588	-3.87536	-2.8351	-3.24328	-2.37567	-3.07427	-2.21902	-2.68451	-2.52917
P23634	ATP2B4	Plasma membrane calcium-transporting ATPase 4 OS=Homo sapiens OX=9606 GN=ATP2B4 PE=1 SV=2	2.36684	2.7427	1.90048	1.88262	2.61544	1.44272	3.10637	2.04415	2.44512	2.03701	1.75006	1.98957
P25705	ATP5F1A	ATP synthase subunit alpha, mitochondrial OS=Homo sapiens OX=9606 GN=ATP5F1A PE=1 SV=1	6.55419	6.64184	6.22092	6.7374	6.63746	6.65545	6.1137	6.24275	6.46544	5.92346	6.0446	6.10781
P06576	ATP5F1B	ATP synthase subunit beta, mitochondrial OS=Homo sapiens OX=9606 GN=ATP5F1B PE=1 SV=3	6.85956	6.69192	6.14022	6.76809	6.81266	7.11852	6.17682	6.3717	6.59977	6.3144	6.16432	6.15337
P36542	ATP5F1C	ATP synthase subunit gamma, mitochondrial OS=Homo sapiens OX=9606 GN=ATP5F1C PE=1 SV=1	4.31496	4.78677	3.45164	4.38641	4.61351	4.56348	4.26338	4.15032	4.51841	4.03463	3.50074	3.65139
P30049	ATP5F1D	ATP synthase subunit delta, mitochondrial OS=Homo sapiens OX=9606 GN=ATP5F1D PE=1 SV=2	2.12103	2.27667	1.97	2.1927	2.23598	2.06661	1.99928	1.98293	1.82006	1.65895	1.89266	1.92508
Q9UII2	ATP5IF1	ATPase inhibitor, mitochondrial OS=Homo sapiens OX=9606 GN=ATP5IF1 PE=1 SV=1	1.95762	1.8271	1.85983	2.44566	1.69306	1.6557	1.41181	1.45308	1.41722	1.72112	2.14816	1.90248
P05496	ATP5MC1	ATP synthase F(0) complex subunit C1, mitochondrial OS=Homo sapiens OX=9606 GN=ATP5MC1 PE=1 SV=2	3.35258	4.06857	3.65969	3.96323	4.19402	2.88173	4.38078	4.353	3.48692	3.94245	3.88986	3.74932
Q96IX5	ATP5MD	ATP synthase membrane subunit DAPIT, mitochondrial OS=Homo sapiens OX=9606 GN=ATP5MD PE=1 SV=1	2.36595	2.41924	1.63162	2.51422	2.43688	2.43817	1.98585	1.81476	1.58657	1.69061	1.58563	1.94839
P56134	ATP5MF	ATP synthase subunit f, mitochondrial OS=Homo sapiens OX=9606 GN=ATP5MF PE=1 SV=3	2.35672	2.69228	1.88594	2.552	2.51371	2.65578	1.75623	2.29193	1.98216	1.93108	2.06963	1.83288
O75964	ATP5MG	ATP synthase subunit g, mitochondrial OS=Homo sapiens OX=9606 GN=ATP5MG PE=1 SV=3	1.54021	1.99106	0.937973	1.38039	1.56171	1.6148	0.42499	0.945895	1.10698	0.597068	1.16923	0.989882
P56378	ATP5MPL	ATP synthase subunit ATP5MPL, mitochondrial OS=Homo sapiens OX=9606 GN=ATP5MPL PE=1 SV=1	-2.8468	-2.23656	-2.77631	-2.71651	-2.1085	-3.16266	-4.44752	-2.88209	-4.34826	-5.52573	-2.50648	-1.96395
P24539	ATP5PB	ATP synthase F(0) complex subunit B1, mitochondrial OS=Homo sapiens OX=9606 GN=ATP5PB PE=1 SV=2	2.69628	3.07012	2.08206	2.48156	2.51258	2.05579	1.7089	2.17125	1.95918	2.00424	2.13889	1.8418
O75947	ATP5PD	ATP synthase subunit d, mitochondrial OS=Homo sapiens OX=9606 GN=ATP5PD PE=1 SV=3	2.59866	2.44289	2.02709	2.67971	2.40664	2.6775	1.40778	1.36331	1.91581	1.38134	1.9361	2.12278
P18859	ATP5PF	ATP synthase-coupling factor 6, mitochondrial OS=Homo sapiens OX=9606 GN=ATP5PF PE=1 SV=1	0.0664301	-1.96045	-0.49845	-4.2142	-1.85149	-0.476418	-5.35818	-8.77339	-1.44516	-3.19126	-2.93311	-0.569045
P48047	ATP5PO	ATP synthase subunit O, mitochondrial OS=Homo sapiens OX=9606 GN=ATP5PO PE=1 SV=1	2.95346	3.27427	2.39952	3.12668	3.15266	2.93152	2.42841	2.79718	2.64515	2.22708	2.32423	2.16488
P27449	ATP6V0C	V-type proton ATPase 16 kDa proteolipid subunit OS=Homo sapiens OX=9606 GN=ATP6V0C PE=1 SV=1	1.58519	2.44844	1.85057	1.66324	2.47233	1.5533	2.73407	2.43854	2.18798	1.67138	1.73645	1.64875
P61421	ATP6V0D1	V-type proton ATPase subunit d 1 OS=Homo sapiens OX=9606 GN=ATP6V0D1 PE=1 SV=1	-3.29752	-3.08575	-4.46973	-3.44096	-2.3396	-2.12449	-3.73807	-3.5815	-3.06237	-2.8219	-3.84281	-4.07052
P38606	ATP6V1A	V-type proton ATPase catalytic subunit A OS=Homo sapiens OX=9606 GN=ATP6V1A PE=1 SV=2	2.22377	2.64649	2.82738	2.4087	2.09524	2.78576	2.26835	2.15553	2.69421	2.48373	2.1151	2.31857
P21281;P15313	ATP6V1B2	V-type proton ATPase subunit B, brain isoform OS=Homo sapiens OX=9606 GN=ATP6V1B2 PE=1 SV=3	1.63202	1.63465	1.93147	1.79419	1.551	1.90598	1.75752	2.14552	2.12532	1.66709	1.72432	1.97791
P21283	ATP6V1C1	V-type proton ATPase subunit C 1 OS=Homo sapiens OX=9606 GN=ATP6V1C1 PE=1 SV=4	-1.75836	-1.87508	-1.68761	-2.00131	-1.11748	-1.19524	-1.43154	-1.14025	-1.2188	-2.08235	-1.75083	-1.96154
P36543;Q96A05	ATP6V1E1	V-type proton ATPase subunit E 1 OS=Homo sapiens OX=9606 GN=ATP6V1E1 PE=1 SV=1	-0.405862	-0.266233	-0.946619	-0.558318	-1.51643	-0.606689	-0.316005	0.114505	-0.800788	-0.687264	-0.418238	-0.422175
O75348	ATP6V1G1	V-type proton ATPase subunit G 1 OS=Homo sapiens OX=9606 GN=ATP6V1G1 PE=1 SV=3	-2.57064	-1.62631	-0.588472	-2.29191	-2.13757	-2.16628	-3.17023	-1.53361	-2.12597	-1.87556	-1.44949	-1.44543
Q9UI12	ATP6V1H	V-type proton ATPase subunit H OS=Homo sapiens OX=9606 GN=ATP6V1H PE=1 SV=1	-0.824722	-0.703302	-0.262098	-1.26956	-0.188935	-0.0312328	-0.714707	-0.380356	0.506079	-0.919575	-0.634317	-0.334408
Q04656	ATP7A	Copper-transporting ATPase 1 OS=Homo sapiens OX=9606 GN=ATP7A PE=1 SV=4	-4.04678	-4.45358	-5.20707	-3.90093	-3.96984	-3.94128	-5.08828	-6.50947	-6.3236	-4.54383	-4.26896	-6.21272
P46100	ATRX	Transcriptional regulator ATRX OS=Homo sapiens OX=9606 GN=ATRX PE=1 SV=5	-2.63657	-2.76308	-2.55085	-3.15646	-2.5834	-3.90397	-2.82704	-2.26482	-2.84822	-2.21916	-2.17122	-2.66551
Q9UBB4	ATXN10	Ataxin-10 OS=Homo sapiens OX=9606 GN=ATXN10 PE=1 SV=1	-3.28056	-2.70252	-2.3413	-2.79058	-2.74551	-3.41969	-2.27229	-1.60766	-2.55806	-2.02598	-2.45098	-2.09784
Q8WWM7	ATXN2L	Ataxin-2-like protein OS=Homo sapiens OX=9606 GN=ATXN2L PE=1 SV=2	-1.14894	-2.03817	-1.0833	-1.73843	-2.21088	-2.27184	-2.15535	-1.69593	-1.77641	-1.94186	-1.26072	-1.15329
Q13825	AUH	Methylglutaconyl-CoA hydratase, mitochondrial OS=Homo sapiens OX=9606 GN=AUH PE=1 SV=1	-1.73775	-2.06705	-2.40494	-1.6458	-1.65106	-1.61642	-1.98378	-1.74218	-2.36836	-2.61805	-1.89003	-3.81526
P25311	AZGP1	Zinc-alpha-2-glycoprotein OS=Homo sapiens OX=9606 GN=AZGP1 PE=1 SV=2	-1.14515	-3.42587	-2.00319	-0.674473	-2.1204	-3.25976	-1.83873	-4.49924	-3.21743	-2.3581	-2.46364	-2.10776
P61769	B2M	Beta-2-microglobulin OS=Homo sapiens OX=9606 GN=B2M PE=1 SV=1	3.25838	3.29583	3.46535	3.29396	3.23731	2.96558	2.34525	2.59303	2.84084	2.48497	3.00336	3.30509
P15291	B4GALT1	Beta-1,4-galactosyltransferase 1 OS=Homo sapiens OX=9606 GN=B4GALT1 PE=1 SV=5	-3.72972	-5.17204	-5.02856	-2.43948	-3.42162	-3.4057	-2.98143	-4.09578	-5.97401	-3.09881	-3.84511	-5.17015
Q9NWV8	BABAM1	BRISC and BRCA1-A complex member 1 OS=Homo sapiens OX=9606 GN=BABAM1 PE=1 SV=1	-0.690533	-0.793406	-0.596303	-0.556925	-1.76878	-0.935066	-1.23229	-1.82122	-0.812656	-0.700048	-0.668081	-0.807436
Q9NXR7	BABAM2	BRISC and BRCA1-A complex member 2 OS=Homo sapiens OX=9606 GN=BABAM2 PE=1 SV=2	0.0261793	0.730487	0.639416	0.54108	0.830205	0.614946	0.615588	0.942298	0.419172	0.986049	0.898831	0.815095
Q9UL15	BAG5	BAG family molecular chaperone regulator 5 OS=Homo sapiens OX=9606 GN=BAG5 PE=1 SV=1	-8.69856	-7.6692	-6.55392	-5.72036	-5.93719	-4.72199	-3.61127	-3.80128	-5.41734	-4.29262	-5.27429	-4.58267
P46379	BAG6	Large proline-rich protein BAG6 OS=Homo sapiens OX=9606 GN=BAG6 PE=1 SV=2	-0.909631	-0.469474	-0.239118	-0.08848	-0.32296	-0.234659	-0.440015	-0.45468	-0.293644	-1.01033	-0.422926	-0.52776
Q16611	BAK1	Bcl-2 homologous antagonist/killer OS=Homo sapiens OX=9606 GN=BAK1 PE=1 SV=1	0.0280867	0.123886	-0.511367	0.284055	0.162738	0.383718	-0.747752	-0.403313	-0.218621	-0.470604	-0.825237	-0.372484
O75531	BANF1	Barrier-to-autointegration factor OS=Homo sapiens OX=9606 GN=BANF1 PE=1 SV=1	-0.681513	-0.136539	0.121079	-0.411653	-1.40396	-0.612297	-4.44025	-1.80557	-1.12271	-1.81417	-1.37826	-0.123406
Q8IXM2	BAP18	Chromatin complexes subunit BAP18 OS=Homo sapiens OX=9606 GN=BAP18 PE=1 SV=1	-0.583254	-1.49305	0.184414	-1.50659	-1.11787	-0.76251	0.0801029	0.0262642	-0.28228	0.195745	0.0993204	0.281473
Q07812	BAX	Apoptosis regulator BAX OS=Homo sapiens OX=9606 GN=BAX PE=1 SV=1	4.73717	4.76859	4.12865	4.95837	4.51459	5.13151	4.16476	4.47203	4.37466	4.12645	3.97087	4.15663
Q9NRL2	BAZ1A	Bromodomain adjacent to zinc finger domain protein 1A OS=Homo sapiens OX=9606 GN=BAZ1A PE=1 SV=2	-5.15237	-4.8679	-4.11744	-4.66168	-4.21737	-2.93657	-3.44901	-3.17628	-3.40492	-4.19433	-5.27736	-5.0406
Q9UIG0	BAZ1B	Tyrosine-protein kinase BAZ1B OS=Homo sapiens OX=9606 GN=BAZ1B PE=1 SV=2	-1.18563	-1.24027	-0.919583	-1.83393	-1.67272	-1.88808	-1.62848	-1.73046	-1.49623	-1.70476	-1.28043	-1.34721
Q9UHQ4	BCAP29	B-cell receptor-associated protein 29 OS=Homo sapiens OX=9606 GN=BCAP29 PE=1 SV=2	-1.43138	-0.776266	-1.32	-1.35864	-1.04301	-1.40372	-1.50552	-1.03645	-1.63611	-2.02	-1.63006	-1.75001
P51572	BCAP31	B-cell receptor-associated protein 31 OS=Homo sapiens OX=9606 GN=BCAP31 PE=1 SV=3	0.675583	0.615841	0.450422	0.223619	0.158387	0.140718	0.347451	0.36952	-0.0915775	0.362773	0.415615	0.392884
O15382	BCAT2	Branched-chain-amino-acid aminotransferase, mitochondrial OS=Homo sapiens OX=9606 GN=BCAT2 PE=1 SV=2	1.44508	2.01281	1.25569	1.90128	1.95362	1.86595	1.53614	1.80121	1.66559	2.2177	1.1959	1.641
Q9P287	BCCIP	BRCA2 and CDKN1A-interacting protein OS=Homo sapiens OX=9606 GN=BCCIP PE=1 SV=1	-0.621427	-0.863291	-0.910369	-0.0368881	0.00929642	0.632986	-1.26869	-0.562689	-0.115293	-0.505984	-0.587588	-1.81553
P12694	BCKDHA	2-oxoisovalerate dehydrogenase subunit alpha, mitochondrial OS=Homo sapiens OX=9606 GN=BCKDHA PE=1 SV=2	0.859457	0.9213	0.00884724	1.26776	1.04324	2.22581	0.444518	0.11379	2.28341	0.607629	-0.121993	1.08877
P21953	BCKDHB	2-oxoisovalerate dehydrogenase subunit beta, mitochondrial OS=Homo sapiens OX=9606 GN=BCKDHB PE=1 SV=2	-1.47325	-1.01402	-1.54605	-2.05835	-1.05393	-0.983394	-1.92339	-2.22021	-1.85748	-1.36725	-2.09603	-2.3548
P10415	BCL2	Apoptosis regulator Bcl-2 OS=Homo sapiens OX=9606 GN=BCL2 PE=1 SV=2	-0.597411	-0.562655	-0.721087	-0.972746	0.214896	0.690706	-0.461351	-0.324651	-0.287445	-1.99764	-0.869497	-0.751122
Q9BXK5	BCL2L13	Bcl-2-like protein 13 OS=Homo sapiens OX=9606 GN=BCL2L13 PE=1 SV=1	-0.906003	-0.814507	-0.578485	-0.58743	-0.993267	-1.23787	-1.70457	-1.43879	-1.24224	-0.93797	-1.09383	-0.66091
Q9NYF8	BCLAF1	Bcl-2-associated transcription factor 1 OS=Homo sapiens OX=9606 GN=BCLAF1 PE=1 SV=2	0.886204	0.493	1.23301	0.555106	0.702233	0.666199	0.402451	0.715619	0.43996	0.708625	1.11319	1.0429
Q9Y276	BCS1L	Mitochondrial chaperone BCS1 OS=Homo sapiens OX=9606 GN=BCS1L PE=1 SV=1	-1.00415	-1.20509	-1.91911	-1.23545	-1.16483	-1.24064	-0.812634	-1.22113	-0.64463	-1.9499	-1.84631	-2.28119
Q02338	BDH1	D-beta-hydroxybutyrate dehydrogenase, mitochondrial OS=Homo sapiens OX=9606 GN=BDH1 PE=1 SV=3	-0.557271	-0.259338	-0.887299	0.113071	-0.517811	0.226341	0.00400734	-0.758999	-0.114877	-0.46295	-0.456051	-0.261382
Q9BUT1	BDH2	3-hydroxybutyrate dehydrogenase type 2 OS=Homo sapiens OX=9606 GN=BDH2 PE=1 SV=2	0.510372	0.599631	0.195024	0.747396	0.817039	0.48111	0.561844	0.514991	0.333075	0.724287	0.462791	0.436797
O00499	BIN1	Myc box-dependent-interacting protein 1 OS=Homo sapiens OX=9606 GN=BIN1 PE=1 SV=1	-4.12434	-4.49012	-0.488704	-1.57003	-4.33605	-3.39437	-1.51315	-1.41246	-0.07506	-0.173909	-0.445208	-0.627246
Q9UBW5	BIN2	Bridging integrator 2 OS=Homo sapiens OX=9606 GN=BIN2 PE=1 SV=3	2.92788	2.77623	3.18731	2.48895	2.68896	2.83556	2.76726	2.73458	2.90903	3.09512	3.11651	3.1813
P54132	BLM	Bloom syndrome protein OS=Homo sapiens OX=9606 GN=BLM PE=1 SV=1	-0.462893	-2.28015	-1.62128	-1.98349	-2.07384	-2.33115	-1.51931	-2.79784	-1.71643	-2.07043	-1.36628	-1.46497
Q13867	BLMH	Bleomycin hydrolase OS=Homo sapiens OX=9606 GN=BLMH PE=1 SV=1	3.15385	3.06437	2.9158	3.37564	3.17779	3.33302	2.80177	3.03234	2.94587	2.69917	2.9842	2.88768
P53004	BLVRA	Biliverdin reductase A OS=Homo sapiens OX=9606 GN=BLVRA PE=1 SV=2	-0.539843	-1.04002	0.237604	-0.435339	-0.889544	-1.0384	1.10796	0.73669	0.730042	0.656381	0.807709	0.303398
P30043	BLVRB	Flavin reductase (NADPH) OS=Homo sapiens OX=9606 GN=BLVRB PE=1 SV=3	2.29787	1.83087	2.03841	2.63284	2.46529	2.51853	3.12118	2.81204	2.684	2.17525	2.15813	2.18447
Q9H3K6	BOLA2	BolA-like protein 2 OS=Homo sapiens OX=9606 GN=BOLA2 PE=1 SV=1	0.391896	0.776015	0.614339	0.799346	0.579968	0.870481	-0.11543	-0.0540819	0.34816	-0.31728	-0.0606041	0.528584
Q14137	BOP1	Ribosome biogenesis protein BOP1 OS=Homo sapiens OX=9606 GN=BOP1 PE=1 SV=2	-5.68672	-6.19899	-4.20765	-1.83935	-4.22903	-3.83495	-4.44478	-4.35697	-1.99237	-2.2187	-2.01685	-2.09489
Q96GS4	BORCS6	BLOC-1-related complex subunit 6 OS=Homo sapiens OX=9606 GN=BORCS6 PE=1 SV=2	-1.07147	-2.02889	-1.73156	-1.9231	-1.93803	-1.63802	-1.96182	-1.86065	-2.05281	-1.77538	-1.40616	-1.48094
P07738	BPGM	Bisphosphoglycerate mutase OS=Homo sapiens OX=9606 GN=BPGM PE=1 SV=2	-0.849647	-1.14081	-1.25474	-1.02202	-0.767176	-0.983984	-0.536642	-0.596488	-0.656901	-1.27807	-0.978189	-1.15495
Q86WA6	BPHL	Valacyclovir hydrolase OS=Homo sapiens OX=9606 GN=BPHL PE=1 SV=1	-6.82728	-5.1327	-3.59377	-4.26206	-5.55728	-4.32588	-3.45828	-3.24603	-2.60444	-4.87542	-3.52119	-3.64216
O95861	BPNT1	3'(2'),5'-bisphosphate nucleotidase 1 OS=Homo sapiens OX=9606 GN=BPNT1 PE=1 SV=1	0.698441	0.634725	0.181718	1.04732	0.851195	0.952829	0.344002	0.525958	0.516073	0.202703	0.431486	0.382769
P46736	BRCC3	Lys-63-specific deubiquitinase BRCC36 OS=Homo sapiens OX=9606 GN=BRCC3 PE=1 SV=2	0.115853	0.368764	0.00748253	0.216894	0.19373	0.456146	0.391899	0.315996	0.145958	0.19539	-0.22997	0.331608
P25440	BRD2	Bromodomain-containing protein 2 OS=Homo sapiens OX=9606 GN=BRD2 PE=1 SV=2	-0.977882	-1.42803	-0.888604	-1.23156	-1.36948	-1.56243	-1.48282	-1.38951	-1.49079	-1.1631	-1.03987	-0.991826
O60885	BRD4	Bromodomain-containing protein 4 OS=Homo sapiens OX=9606 GN=BRD4 PE=1 SV=2	-0.0767832	-0.828858	0.343982	-0.314374	-0.402155	-0.109577	-0.436422	-0.313655	-0.539754	0.076458	-0.149665	0.245888
Q9H8M2	BRD9	Bromodomain-containing protein 9 OS=Homo sapiens OX=9606 GN=BRD9 PE=1 SV=2	-1.87994	-0.278825	-1.62547	-2.16314	-1.71047	-0.988161	-0.538277	-0.2373	-0.677992	-0.758195	-1.47595	-0.840789
Q8WY22	BRI3BP	BRI3-binding protein OS=Homo sapiens OX=9606 GN=BRI3BP PE=1 SV=1	1.49273	1.19926	0.705462	1.38915	1.22643	0.957581	0.560268	0.579698	0.432451	1.12037	0.651487	0.749386
Q8TDN6	BRIX1	Ribosome biogenesis protein BRX1 homolog OS=Homo sapiens OX=9606 GN=BRIX1 PE=1 SV=2	-2.13648	-2.58418	-2.12364	-2.46664	-3.91611	-4.16206	-2.60975	-2.12613	-3.24078	-2.65261	-4.3788	-4.51232
Q5VW32	BROX	BRO1 domain-containing protein BROX OS=Homo sapiens OX=9606 GN=BROX PE=1 SV=1	-0.300065	-0.289843	0.34168	-1.77012	-0.865274	-0.306021	-0.932793	-0.606546	-0.319283	-0.0778427	-0.480647	-0.667233
P35613	BSG	Basigin OS=Homo sapiens OX=9606 GN=BSG PE=1 SV=2	3.56157	2.91474	2.22421	2.74927	2.7352	2.96416	2.02561	1.94342	2.09332	1.87125	2.26132	2.35454
Q10589	BST2	Bone marrow stromal antigen 2 OS=Homo sapiens OX=9606 GN=BST2 PE=1 SV=1	-1.25216	-1.39322	-1.23102	-2.6657	-1.01884	-1.36457	-1.71695	-1.87145	-0.771976	-0.78148	-0.836513	-0.623477
P20290	BTF3	Transcription factor BTF3 OS=Homo sapiens OX=9606 GN=BTF3 PE=1 SV=1	1.95849	2.33102	2.46124	1.75957	2.10462	2.41416	2.03868	2.26377	1.97988	2.03429	2.17956	2.27658
Q96K17	BTF3L4	Transcription factor BTF3 homolog 4 OS=Homo sapiens OX=9606 GN=BTF3L4 PE=1 SV=1	-0.169408	-0.836118	-0.773365	0.247857	-1.0527	0.382765	-1.24059	-1.40728	-1.41741	-0.195898	-0.279423	-0.702989
O00478;P78410;O00481	BTN3A3	Butyrophilin subfamily 3 member A3 OS=Homo sapiens OX=9606 GN=BTN3A3 PE=1 SV=1	0.690845	0.446789	0.39187	0.542792	0.663531	0.513134	0.0364876	0.575635	0.0806036	0.643168	0.468998	0.356449
O43684	BUB3	Mitotic checkpoint protein BUB3 OS=Homo sapiens OX=9606 GN=BUB3 PE=1 SV=1	2.05612	1.99842	2.42333	1.89366	2.06781	2.07707	1.97334	2.15933	2.17498	2.25383	2.23052	2.55921
Q13895	BYSL	Bystin OS=Homo sapiens OX=9606 GN=BYSL PE=1 SV=3	-5.15485	-2.65444	-4.22087	-5.13466	-3.54522	-4.96524	-4.18607	-2.01543	-2.57889	-4.81581	-4.22868	-6.4869
Q7L1Q6	BZW1	Basic leucine zipper and W2 domain-containing protein 1 OS=Homo sapiens OX=9606 GN=BZW1 PE=1 SV=1	1.56699	1.48466	1.34115	0.987741	1.17652	0.910492	1.20042	1.19665	1.21254	1.27773	1.45629	1.29375
Q9Y6E2	BZW2	Basic leucine zipper and W2 domain-containing protein 2 OS=Homo sapiens OX=9606 GN=BZW2 PE=1 SV=1	-4.19779	-5.20276	-4.97253	-4.42033	-5.8311	-4.87708	-4.60996	-4.03596	-4.80028	-5.77145	-4.01252	-4.80156
Q9H0W9	C11orf54	Ester hydrolase C11orf54 OS=Homo sapiens OX=9606 GN=C11orf54 PE=1 SV=1	-0.351466	-0.522888	-0.394991	0.0500975	0.28638	0.165857	-0.735677	-0.716067	-0.264416	-0.886997	-0.584206	-0.75264
Q9H3H3	C11orf68	UPF0696 protein C11orf68 OS=Homo sapiens OX=9606 GN=C11orf68 PE=1 SV=3	-0.553499	-1.05703	-0.517831	-0.642119	-0.518577	-0.330286	-0.0969734	-0.157261	-0.0898275	-0.121511	0.0367746	-0.520046
Q9HB07	C12orf10	UPF0160 protein MYG1, mitochondrial OS=Homo sapiens OX=9606 GN=C12orf10 PE=1 SV=2	-0.548675	-0.832512	-0.256986	-0.583319	-0.0600138	-0.0848866	0.0934515	-0.0249166	-0.258729	-0.275681	-0.0590315	-0.255045
Q96GQ5	C16orf58	RUS1 family protein C16orf58 OS=Homo sapiens OX=9606 GN=C16orf58 PE=1 SV=2	-0.191294	-1.73574	-1.57366	-0.597614	-1.77353	-0.299986	-3.52784	-1.60212	-1.50141	-2.28586	-3.89303	-1.35278
Q9HAS0	C17orf75	Protein Njmu-R1 OS=Homo sapiens OX=9606 GN=C17orf75 PE=1 SV=2	-2.97065	-2.75639	-2.96642	-3.15926	-3.88102	-4.2206	-2.34155	-3.21182	-1.93758	-3.68323	-3.71534	-2.95565
Q07021	C1QBP	Complement component 1 Q subcomponent-binding protein, mitochondrial OS=Homo sapiens OX=9606 GN=C1QBP PE=1 SV=1	4.51978	4.34962	4.14045	4.13882	4.22022	4.88511	3.78615	3.7892	4.12538	3.9323	3.75224	4.22935
Q86YS7	C2CD5	C2 domain-containing protein 5 OS=Homo sapiens OX=9606 GN=C2CD5 PE=1 SV=1	-2.13431	-2.23922	-1.33799	-2.29473	-1.58237	-3.13293	-2.13438	-1.29072	-1.70171	-1.76834	-1.34119	-1.60144
Q96N11	C7orf26	Uncharacterized protein C7orf26 OS=Homo sapiens OX=9606 GN=C7orf26 PE=2 SV=1	-5.2147	-5.01605	-5.42056	-2.7791	-3.80207	-4.86391	-2.53315	-2.71172	-3.8489	-5.50967	-4.32177	-5.74562
Q6P1X6	C8orf82	UPF0598 protein C8orf82 OS=Homo sapiens OX=9606 GN=C8orf82 PE=1 SV=2	-4.01536	-4.30594	-2.68091	-2.92525	-3.22675	-2.76367	-2.78526	-2.52168	-2.33123	-2.3992	-2.5722	-3.21605
Q5T6V5	C9orf64	Queuosine salvage protein OS=Homo sapiens OX=9606 GN=C9orf64 PE=1 SV=1	-2.01249	-2.45852	-2.00699	-2.1707	-1.61931	-2.08883	-1.59734	-1.91549	-2.53253	-2.01976	-1.79344	-2.35106
Q9NZ63	C9orf78	Telomere length and silencing protein 1 homolog OS=Homo sapiens OX=9606 GN=C9orf78 PE=1 SV=1	-7.2782	-4.02375	-4.8973	-4.31147	-4.67045	-4.7217	-7.16038	-4.51121	-4.42389	-5.98662	-3.83005	-4.3602
P00915	CA1	Carbonic anhydrase 1 OS=Homo sapiens OX=9606 GN=CA1 PE=1 SV=2	5.43018	5.05262	5.08519	5.89044	5.59115	5.30819	6.11601	5.82465	5.78292	5.09321	5.06218	5.00907
P00918	CA2	Carbonic anhydrase 2 OS=Homo sapiens OX=9606 GN=CA2 PE=1 SV=2	2.63321	2.30308	2.16765	3.10121	2.75554	2.8103	3.38618	3.02689	2.98974	2.68174	2.46536	2.24986
Q9Y376;Q9H9S4	CAB39	Calcium-binding protein 39 OS=Homo sapiens OX=9606 GN=CAB39 PE=1 SV=1	0.199259	0.537681	0.81895	0.744532	0.820634	0.515585	1.07334	1.65859	1.19817	0.866194	0.934023	1.03999
Q9HB71	CACYBP	Calcyclin-binding protein OS=Homo sapiens OX=9606 GN=CACYBP PE=1 SV=2	2.08117	2.07513	2.14547	2.12308	2.01621	2.31422	1.58105	2.00679	1.98296	2.11976	1.80471	2.16558
P27708	CAD	CAD protein OS=Homo sapiens OX=9606 GN=CAD PE=1 SV=3	-0.187536	0.106883	0.131347	0.0522947	0.103068	-0.174278	0.0551195	0.192497	-0.138135	-0.185	0.225576	0.00788212
Q9HA72	CALHM2	Calcium homeostasis modulator protein 2 OS=Homo sapiens OX=9606 GN=CALHM2 PE=2 SV=1	-5.30474	-4.24274	-5.69209	-3.02637	-3.37439	-4.81969	-6.29345	-8.09305	-6.93013	-6.97953	-8.13379	-6.60216
P0DP23;P27482;P02585	CALM1	Calmodulin-1 OS=Homo sapiens OX=9606 GN=CALM1 PE=1 SV=1	4.44524	4.23694	4.19067	4.25862	4.251	5.25583	4.20584	4.01931	4.04544	4.03018	4.00256	4.11177
Q9NZT1	CALML5	Calmodulin-like protein 5 OS=Homo sapiens OX=9606 GN=CALML5 PE=1 SV=2	1.40324	-2.69884	-6.04741	-4.94518	-4.90128	-5.83061	-6.63588	-8.0412	-5.9974	-4.00323	-3.46602	-5.51897
P27797	CALR	Calreticulin OS=Homo sapiens OX=9606 GN=CALR PE=1 SV=1	6.90297	6.43353	6.73752	6.52529	6.39672	6.78896	5.95896	6.09649	6.78049	6.21681	6.39953	6.77323
O43852	CALU	Calumenin OS=Homo sapiens OX=9606 GN=CALU PE=1 SV=2	0.205045	0.129372	-0.454489	-0.224924	0.0438433	0.161489	-0.481994	-0.273858	-0.216746	-0.764521	-0.052948	0.186569
Q14012	CAMK1	Calcium/calmodulin-dependent protein kinase type 1 OS=Homo sapiens OX=9606 GN=CAMK1 PE=1 SV=1	-2.84614	-2.83109	-3.30177	-2.46206	-2.45545	-2.33926	-2.20658	-1.62646	-3.08139	-2.65187	-2.83595	-2.93405
Q13557;Q9UQM7	CAMK2D	Calcium/calmodulin-dependent protein kinase type II subunit delta OS=Homo sapiens OX=9606 GN=CAMK2D PE=1 SV=3	-0.359435	-0.736856	0.746147	-0.304733	-0.522513	-0.720812	0.507053	0.200047	0.234785	0.804044	0.676707	0.776976
Q13555	CAMK2G	Calcium/calmodulin-dependent protein kinase type II subunit gamma OS=Homo sapiens OX=9606 GN=CAMK2G PE=1 SV=4	0.902046	0.865291	0.859783	0.923177	0.764449	1.23783	1.06164	0.72837	0.686331	1.07191	0.90412	0.747601
Q16566	CAMK4	Calcium/calmodulin-dependent protein kinase type IV OS=Homo sapiens OX=9606 GN=CAMK4 PE=1 SV=1	0.929546	0.494895	0.390004	0.351879	0.175191	0.658644	-0.4832	-0.466775	-0.221445	0.0254316	-0.0708065	0.56536
Q86VP6	CAND1	Cullin-associated NEDD8-dissociated protein 1 OS=Homo sapiens OX=9606 GN=CAND1 PE=1 SV=2	3.09786	3.37621	3.0802	3.14897	3.34875	3.24969	3.55487	4.05702	3.24341	3.11783	3.00672	2.95953
P27824	CANX	Calnexin OS=Homo sapiens OX=9606 GN=CANX PE=1 SV=2	4.9163	4.95781	4.82246	4.90777	4.87972	4.92818	4.53487	4.55837	4.52725	4.60841	4.57154	4.81133
Q01518;P40123	CAP1	Adenylyl cyclase-associated protein 1 OS=Homo sapiens OX=9606 GN=CAP1 PE=1 SV=5	6.6942	6.64931	7.12668	6.65605	6.65212	6.84155	6.73969	6.7987	6.79063	6.82636	6.79565	7.2459
P40121	CAPG	Macrophage-capping protein OS=Homo sapiens OX=9606 GN=CAPG PE=1 SV=2	4.74772	4.34413	4.12497	4.5483	4.13704	4.34306	3.29894	3.55048	3.65886	3.90855	3.95987	4.11494
P07384	CAPN1	Calpain-1 catalytic subunit OS=Homo sapiens OX=9606 GN=CAPN1 PE=1 SV=1	3.72829	4.06505	4.08489	3.91408	4.08295	4.21193	4.03021	4.28854	4.02665	3.67404	3.84661	3.9282
P17655	CAPN2	Calpain-2 catalytic subunit OS=Homo sapiens OX=9606 GN=CAPN2 PE=1 SV=6	3.55037	3.86725	3.66051	3.87053	3.82231	3.94896	3.94534	3.96214	3.97479	3.65333	3.45432	3.48805
Q9Y6W3	CAPN7	Calpain-7 OS=Homo sapiens OX=9606 GN=CAPN7 PE=1 SV=1	-4.34938	-4.10347	-2.33534	-4.15056	-2.9391	-2.68566	-4.11597	-3.41245	-2.93319	-3.28023	-4.24084	-3.00431
A6NHC0	CAPN8	Calpain-8 OS=Homo sapiens OX=9606 GN=CAPN8 PE=2 SV=3	-4.04189	-3.94884	-3.09649	-4.50279	-3.81515	-3.34301	-2.91627	-3.16956	-3.66016	-5.93793	-3.59729	-3.21917
P04632;Q96L46	CAPNS1	Calpain small subunit 1 OS=Homo sapiens OX=9606 GN=CAPNS1 PE=1 SV=1	3.72257	3.72829	3.78162	3.79445	3.75771	3.89718	3.70723	3.79861	3.73314	3.68528	3.6496	3.62706
Q14444	CAPRIN1	Caprin-1 OS=Homo sapiens OX=9606 GN=CAPRIN1 PE=1 SV=2	0.382091	-0.13379	0.462615	-0.246303	-0.478186	-0.257895	-0.236819	0.328006	0.126309	0.220559	0.362072	0.476024
P52907	CAPZA1	F-actin-capping protein subunit alpha-1 OS=Homo sapiens OX=9606 GN=CAPZA1 PE=1 SV=3	5.02262	4.98344	4.58765	4.86023	4.89995	5.25205	4.74512	4.82262	4.79501	4.8993	4.78367	4.7381
P47755	CAPZA2	F-actin-capping protein subunit alpha-2 OS=Homo sapiens OX=9606 GN=CAPZA2 PE=1 SV=3	2.14701	2.27798	1.95145	1.98681	2.2427	2.57202	2.20378	2.10057	2.15575	2.09554	1.93212	2.04467
P47756	CAPZB	F-actin-capping protein subunit beta OS=Homo sapiens OX=9606 GN=CAPZB PE=1 SV=4	4.62428	4.73423	4.49167	4.81512	4.64048	4.32997	4.78574	4.9088	4.60229	4.75262	4.65607	4.52273
Q9BXL7;Q9H257	CARD11	Caspase recruitment domain-containing protein 11 OS=Homo sapiens OX=9606 GN=CARD11 PE=1 SV=3	-1.34847	-0.957768	-0.760176	-0.883226	-0.880618	-1.17682	-0.327436	-0.343969	-0.113617	-0.783622	-0.873262	-0.894732
Q5EG05	CARD16	Caspase recruitment domain-containing protein 16 OS=Homo sapiens OX=9606 GN=CARD16 PE=1 SV=1	-3.22862	-2.76856	-3.17879	-3.46914	-3.2036	-2.8202	-3.04203	-3.15066	-3.07634	-3.49554	-3.15242	-3.40759
Q9Y2V2	CARHSP1	Calcium-regulated heat-stable protein 1 OS=Homo sapiens OX=9606 GN=CARHSP1 PE=1 SV=2	2.03916	2.01082	1.75084	1.93456	1.98345	2.11826	1.90754	1.78829	2.15859	1.98329	1.83186	2.03712
Q6F5E8	CARMIL2	Capping protein, Arp2/3 and myosin-I linker protein 2 OS=Homo sapiens OX=9606 GN=CARMIL2 PE=1 SV=2	-1.84708	-3.2131	-2.86559	-1.84144	-2.09601	-0.845777	-2.87376	-4.10993	-3.071	-2.89295	-3.20214	-3.07215
P49589	CARS	Cysteine--tRNA ligase, cytoplasmic OS=Homo sapiens OX=9606 GN=CARS PE=1 SV=3	1.17568	0.937064	1.04277	1.22715	0.918864	0.522537	0.957367	0.930842	0.798515	0.825272	1.03786	0.993663
Q9HA77	CARS2	Probable cysteine--tRNA ligase, mitochondrial OS=Homo sapiens OX=9606 GN=CARS2 PE=1 SV=1	-4.30843	-2.04128	-2.91485	-1.53909	-1.38853	-1.4643	-4.0742	-2.32821	-2.61414	-2.14498	-2.01684	-2.13453
P29466	CASP1	Caspase-1 OS=Homo sapiens OX=9606 GN=CASP1 PE=1 SV=1	1.7063	1.70434	1.76777	1.49253	1.45948	1.63109	2.2676	1.74323	1.96706	1.81279	1.67693	1.95033
P31944	CASP14	Caspase-14 OS=Homo sapiens OX=9606 GN=CASP14 PE=1 SV=2	-0.593634	-3.00485	-2.57826	-1.69436	-2.4904	-2.50112	-2.19059	-3.24088	-2.40325	-2.778	-0.688538	-1.91533
P42574	CASP3	Caspase-3 OS=Homo sapiens OX=9606 GN=CASP3 PE=1 SV=2	1.02615	0.719499	1.29156	0.773246	1.0935	0.91836	1.57639	1.69414	1.59803	1.49693	1.42736	1.55967
P55212	CASP6	Caspase-6 OS=Homo sapiens OX=9606 GN=CASP6 PE=1 SV=2	-0.32323	-0.245779	-1.80793	-0.499077	0.138534	0.350916	-0.601438	-1.28925	-0.16127	-1.16063	-1.01784	-1.58578
P55210	CASP7	Caspase-7 OS=Homo sapiens OX=9606 GN=CASP7 PE=1 SV=1	-1.21989	-1.18094	-2.27713	-1.4587	-1.73177	-1.24782	-1.59888	-1.31903	-1.09527	-1.32308	-1.1901	-0.665191
Q14790	CASP8	Caspase-8 OS=Homo sapiens OX=9606 GN=CASP8 PE=1 SV=1	0.614098	0.353608	0.233711	0.0927391	0.167289	0.553402	0.15017	0.30096	0.301762	0.526099	0.483112	0.584713
P20810	CAST	Calpastatin OS=Homo sapiens OX=9606 GN=CAST PE=1 SV=4	3.27148	2.41337	2.57182	2.19303	2.00507	3.02035	1.69668	1.80942	2.08037	2.40833	2.48249	2.5876
P04040	CAT	Catalase OS=Homo sapiens OX=9606 GN=CAT PE=1 SV=3	3.23194	2.95826	2.84403	3.23782	3.23125	3.29697	3.4677	3.27391	3.31003	3.02529	2.96437	2.8067
Q13951	CBFB	Core-binding factor subunit beta OS=Homo sapiens OX=9606 GN=CBFB PE=1 SV=2	2.10955	1.91737	2.16729	2.14504	1.95043	1.94591	1.83042	1.89845	2.12579	1.95325	2.12566	2.16226
P22681	CBL	E3 ubiquitin-protein ligase CBL OS=Homo sapiens OX=9606 GN=CBL PE=1 SV=2	-0.420067	0.282959	-0.592092	-0.948566	0.640004	-0.817522	0.687595	0.0934191	0.00194359	-0.195505	-0.214974	-0.618952
P16152	CBR1	Carbonyl reductase [NADPH] 1 OS=Homo sapiens OX=9606 GN=CBR1 PE=1 SV=3	3.39389	2.86704	3.24458	3.03937	2.54336	3.08614	2.71405	2.8011	3.10398	2.76305	2.90489	3.29028
Q8N4T8	CBR4	Carbonyl reductase family member 4 OS=Homo sapiens OX=9606 GN=CBR4 PE=1 SV=3	-0.89094	-0.935134	-1.79798	-1.23962	-1.12888	-0.918397	-2.99939	-1.76542	-2.81336	-2.08354	-1.72613	-1.16901
P83916	CBX1	Chromobox protein homolog 1 OS=Homo sapiens OX=9606 GN=CBX1 PE=1 SV=1	0.527512	0.420221	0.601955	0.154634	0.430846	0.543425	-0.138852	0.287553	0.466536	0.211905	0.658603	0.565694
Q13185	CBX3	Chromobox protein homolog 3 OS=Homo sapiens OX=9606 GN=CBX3 PE=1 SV=4	2.93809	3.06525	3.30093	2.80717	3.05499	3.29296	2.7255	3.07384	3.04478	3.03774	3.36693	3.29519
P45973	CBX5	Chromobox protein homolog 5 OS=Homo sapiens OX=9606 GN=CBX5 PE=1 SV=1	-0.453763	-0.433991	-0.178402	-0.82454	-0.728374	-0.286472	-0.540028	-0.347739	-0.331368	-0.351107	-0.117526	0.131466
Q8IX12	CCAR1	Cell division cycle and apoptosis regulator protein 1 OS=Homo sapiens OX=9606 GN=CCAR1 PE=1 SV=2	-0.126268	-0.0949078	0.186933	-0.294721	0.0405064	-0.20854	0.408584	0.122288	-0.101169	0.257511	0.0195351	0.383195
Q8N163	CCAR2	Cell cycle and apoptosis regulator protein 2 OS=Homo sapiens OX=9606 GN=CCAR2 PE=1 SV=2	2.54697	2.03599	2.53001	2.21697	2.3826	2.61519	2.29681	2.34477	2.34662	2.37599	2.53224	2.58791
Q96CT7	CCDC124	Coiled-coil domain-containing protein 124 OS=Homo sapiens OX=9606 GN=CCDC124 PE=1 SV=1	-0.643146	-0.926559	-1.23868	-0.825752	-2.03581	-0.483719	-1.6501	-0.889999	-1.18764	-1.15961	-0.814043	-1.44111
Q86WR0	CCDC25	Coiled-coil domain-containing protein 25 OS=Homo sapiens OX=9606 GN=CCDC25 PE=1 SV=2	-0.674519	-0.812696	-0.666901	-0.806252	-1.04554	-0.817188	-1.40993	-1.247	-1.42601	-1.2787	-1.08643	-0.711178
Q96A33	CCDC47	Coiled-coil domain-containing protein 47 OS=Homo sapiens OX=9606 GN=CCDC47 PE=1 SV=1	0.248289	-0.755007	-2.08257	-0.279604	-1.04873	-2.04815	0.0471954	-1.87686	-3.27345	0.0868425	-1.29586	-2.82419
Q9H6F5	CCDC86	Coiled-coil domain-containing protein 86 OS=Homo sapiens OX=9606 GN=CCDC86 PE=1 SV=1	-2.01873	-2.11362	-4.48764	-2.50633	-2.0672	-1.94631	-4.32289	-4.78595	-3.26781	-4.21288	-4.50539	-4.098
A6NC98	CCDC88B	Coiled-coil domain-containing protein 88B OS=Homo sapiens OX=9606 GN=CCDC88B PE=1 SV=1	-0.885922	-1.39734	-0.300218	-0.932847	-0.97111	-0.566147	-0.843961	-0.190536	-0.224391	-0.18337	-0.227523	-0.22473
P13501	CCL5	C-C motif chemokine 5 OS=Homo sapiens OX=9606 GN=CCL5 PE=1 SV=3	0.40531	0.724788	0.990993	0.989657	0.541791	0.114666	0.00450897	0.408869	0.727282	0.300759	-1.02339	-0.852784
Q9BSQ5	CCM2	Cerebral cavernous malformations 2 protein OS=Homo sapiens OX=9606 GN=CCM2 PE=1 SV=1	-1.4568	-1.32587	-1.82486	-1.26577	-1.59719	-1.40564	-1.30424	-1.58175	-1.87991	-1.55532	-2.07623	-1.72543
O75909	CCNK	Cyclin-K OS=Homo sapiens OX=9606 GN=CCNK PE=1 SV=2	-1.23053	-1.03344	-1.46114	-1.27848	-1.24849	-1.30835	-1.99369	-1.43901	-1.32825	-1.52417	-1.09862	-1.0197
Q9UK58	CCNL1	Cyclin-L1 OS=Homo sapiens OX=9606 GN=CCNL1 PE=1 SV=1	-3.06602	-5.7828	-4.59061	-2.91864	-4.15779	-2.85377	-2.51098	-5.15966	-4.33356	-3.06059	-3.42669	-3.08634
P41597	CCR2	C-C chemokine receptor type 2 OS=Homo sapiens OX=9606 GN=CCR2 PE=1 SV=1	-5.58971	-4.81056	-3.25293	-8.31981	-5.08378	-7.55725	-2.34652	-2.02287	-3.15327	-4.83829	-3.37234	-4.16622
P51679	CCR4	C-C chemokine receptor type 4 OS=Homo sapiens OX=9606 GN=CCR4 PE=1 SV=1	-4.40868	-0.521047	-3.60533	-4.71641	-1.30054	-3.66163	-2.95087	-2.68258	-4.14984	-3.90898	-4.24422	-3.71569
P51681	CCR5	C-C chemokine receptor type 5 OS=Homo sapiens OX=9606 GN=CCR5 PE=1 SV=1	-1.2158	-1.24788	0.117245	-1.25124	-1.03354	-3.15915	0.0967951	-0.976126	-1.20763	0.408144	0.50204	0.941807
O14618	CCS	Copper chaperone for superoxide dismutase OS=Homo sapiens OX=9606 GN=CCS PE=1 SV=1	-0.114363	-0.166477	-0.568604	-0.0869408	-0.147815	0.123594	-0.422741	-0.483761	-0.800465	-0.611437	-0.776919	-0.558704
P78371	CCT2	T-complex protein 1 subunit beta OS=Homo sapiens OX=9606 GN=CCT2 PE=1 SV=4	3.62054	3.8466	3.53465	3.77246	3.81916	4.18386	3.4724	3.88202	3.81828	3.71924	3.4333	3.49449
P49368	CCT3	T-complex protein 1 subunit gamma OS=Homo sapiens OX=9606 GN=CCT3 PE=1 SV=4	3.80952	4.13944	4.0848	3.84542	3.9182	4.22358	3.59056	4.10303	4.14388	3.85741	3.97901	4.30641
P50991	CCT4	T-complex protein 1 subunit delta OS=Homo sapiens OX=9606 GN=CCT4 PE=1 SV=4	4.20575	4.43635	3.82358	4.01924	4.48535	3.99096	4.16247	3.93483	4.415	3.88721	3.63834	3.74966
P48643	CCT5	T-complex protein 1 subunit epsilon OS=Homo sapiens OX=9606 GN=CCT5 PE=1 SV=1	3.26579	3.24619	3.08872	3.83569	3.21465	3.36764	3.13056	3.43556	3.55838	3.00008	3.10414	2.90415
P40227	CCT6A	T-complex protein 1 subunit zeta OS=Homo sapiens OX=9606 GN=CCT6A PE=1 SV=3	3.32973	3.44757	2.97698	3.46543	3.45944	3.96015	3.38069	3.55685	3.60587	3.36995	3.21986	3.14699
Q99832	CCT7	T-complex protein 1 subunit eta OS=Homo sapiens OX=9606 GN=CCT7 PE=1 SV=2	3.73496	3.68343	4.00661	4.05389	3.84161	4.02149	3.70978	3.84644	3.70716	3.79119	3.84687	3.89491
P50990	CCT8	T-complex protein 1 subunit theta OS=Homo sapiens OX=9606 GN=CCT8 PE=1 SV=4	3.54732	3.56347	3.67484	3.50906	3.45158	3.77258	3.40654	3.47	3.41028	3.307	3.55712	3.69873
Q93033	CD101	Immunoglobulin superfamily member 2 OS=Homo sapiens OX=9606 GN=CD101 PE=1 SV=2	1.62493	1.69615	1.0828	2.14367	1.51272	1.1139	1.42872	0.445396	0.612553	1.10495	0.50448	0.97331
Q04900	CD164	Sialomucin core protein 24 OS=Homo sapiens OX=9606 GN=CD164 PE=1 SV=2	-8.4936	-2.19557	-1.92165	-7.38222	-2.12889	-5.05296	-1.16454	-1.5147	-1.97715	-2.63241	-1.78741	-2.63336
P06729	CD2	T-cell surface antigen CD2 OS=Homo sapiens OX=9606 GN=CD2 PE=1 SV=2	3.25624	2.76094	3.9352	3.39441	2.8396	2.75498	3.89631	3.89665	3.79719	3.92816	4.1274	3.9358
Q8TD46	CD200R1	Cell surface glycoprotein CD200 receptor 1 OS=Homo sapiens OX=9606 GN=CD200R1 PE=1 SV=2	-2.40386	-3.4846	-3.35216	-2.72552	-1.7657	-2.07403	-4.14009	-3.16195	-3.08345	-4.74841	-2.83686	-3.19616
Q15762	CD226	CD226 antigen OS=Homo sapiens OX=9606 GN=CD226 PE=1 SV=2	1.1351	1.15727	0.789452	1.00597	0.970731	1.53548	0.850576	0.599811	0.75157	1.39838	1.32294	0.82493
P20963	CD247	T-cell surface glycoprotein CD3 zeta chain OS=Homo sapiens OX=9606 GN=CD247 PE=1 SV=2	1.69958	1.11828	1.79383	1.21949	1.13134	1.26903	1.57303	1.99889	1.75402	1.83778	2.32386	2.13873
Q9Y5K6	CD2AP	CD2-associated protein OS=Homo sapiens OX=9606 GN=CD2AP PE=1 SV=1	-1.61339	-2.00066	-1.29806	-2.38868	-2.04386	-1.9257	-2.31219	-2.19953	-1.93144	-1.36272	-1.79646	-1.89427
O95400	CD2BP2	CD2 antigen cytoplasmic tail-binding protein 2 OS=Homo sapiens OX=9606 GN=CD2BP2 PE=1 SV=1	-0.689384	-1.50975	-0.462022	-1.23756	-1.09318	-0.769617	-1.60613	-0.340796	-1.52811	-0.557294	-0.830225	-0.644225
P28907	CD38	ADP-ribosyl cyclase/cyclic ADP-ribose hydrolase 1 OS=Homo sapiens OX=9606 GN=CD38 PE=1 SV=2	2.9023	2.64594	2.42523	2.90182	2.69801	2.57395	2.74953	2.69941	2.60579	2.58403	2.38174	2.32953
P04234	CD3D	T-cell surface glycoprotein CD3 delta chain OS=Homo sapiens OX=9606 GN=CD3D PE=1 SV=1	2.56166	1.67327	2.39464	2.17584	1.92837	1.69175	2.54558	2.26966	1.89008	2.60995	2.5042	2.31896
P07766	CD3E	T-cell surface glycoprotein CD3 epsilon chain OS=Homo sapiens OX=9606 GN=CD3E PE=1 SV=2	3.74306	2.79696	3.81305	3.48948	3.14746	3.39116	3.77542	3.26985	3.28816	4.1504	3.94755	3.8825
P09693	CD3G	T-cell surface glycoprotein CD3 gamma chain OS=Homo sapiens OX=9606 GN=CD3G PE=1 SV=1	1.01836	0.349671	1.42679	0.958411	0.693582	0.433578	1.63365	0.995254	0.735165	1.73998	1.47957	1.16248
P29965	CD40LG	CD40 ligand OS=Homo sapiens OX=9606 GN=CD40LG PE=1 SV=1	-4.53404	1.28978	-1.16988	-4.21883	-0.924791	-1.29667	-0.73257	0.525527	0.440033	-2.45063	-1.22985	-1.78507
P16070	CD44	CD44 antigen OS=Homo sapiens OX=9606 GN=CD44 PE=1 SV=3	2.56377	2.12204	3.12514	2.53848	2.26257	2.49936	2.57801	2.27324	2.49694	2.95254	3.05156	3.26206
Q08722	CD47	Leukocyte surface antigen CD47 OS=Homo sapiens OX=9606 GN=CD47 PE=1 SV=1	2.80205	3.17663	3.12593	2.99669	3.32469	2.42702	3.07086	2.97473	2.6804	2.71012	2.89434	3.04778
P09326	CD48	CD48 antigen OS=Homo sapiens OX=9606 GN=CD48 PE=1 SV=2	2.13893	1.84505	2.80842	2.42062	2.36708	2.29124	2.59021	2.55396	2.67899	2.47316	2.42172	2.68491
P06127	CD5	T-cell surface glycoprotein CD5 OS=Homo sapiens OX=9606 GN=CD5 PE=1 SV=2	-0.286246	-0.996227	-2.46584	-0.810467	-0.718253	-1.05167	-2.79054	-2.66371	-2.87002	-2.55	-1.82477	-1.92699
P19397	CD53	Leukocyte surface antigen CD53 OS=Homo sapiens OX=9606 GN=CD53 PE=1 SV=1	2.72071	2.40719	2.75566	2.60478	2.49232	1.69611	3.09484	2.54575	2.39266	2.78172	2.70632	2.69333
P13987	CD59	CD59 glycoprotein OS=Homo sapiens OX=9606 GN=CD59 PE=1 SV=1	1.79387	1.56657	1.99306	1.45196	1.94942	1.50582	1.70554	1.47256	1.21541	1.874	1.07069	1.97223
P30203	CD6	T-cell differentiation antigen CD6 OS=Homo sapiens OX=9606 GN=CD6 PE=1 SV=3	1.16788	0.89714	-0.0787888	0.538069	0.687219	-0.0911064	0.26554	-0.328927	-1.22631	0.03339	-0.269895	-0.290618
P08962	CD63	CD63 antigen OS=Homo sapiens OX=9606 GN=CD63 PE=1 SV=2	1.32966	1.40245	1.70111	1.41998	1.59495	0.832069	1.90383	1.53366	1.32411	1.52632	1.65406	1.53325
P09564	CD7	T-cell antigen CD7 OS=Homo sapiens OX=9606 GN=CD7 PE=1 SV=1	-0.230037	-3.38471	-5.21303	-4.6068	-5.11044	-1.26803	-6.24182	-5.09317	-5.64011	-5.27425	-5.11125	-5.67354
P32970	CD70	CD70 antigen OS=Homo sapiens OX=9606 GN=CD70 PE=1 SV=2	0.609915	0.518703	-0.431763	0.456414	0.109681	0.423021	1.67614	1.58597	1.83521	0.334041	0.0699072	-0.138927
P04233	CD74	HLA class II histocompatibility antigen gamma chain OS=Homo sapiens OX=9606 GN=CD74 PE=1 SV=3	1.61394	1.78371	0.548918	1.3871	1.2966	1.19729	0.573634	0.764512	0.322636	0.633701	0.352454	0.601436
P60033	CD81	CD81 antigen OS=Homo sapiens OX=9606 GN=CD81 PE=1 SV=1	1.0917	1.40557	1.8665	0.0530834	-0.302918	-0.115574	0.97849	1.56888	1.52847	2.37057	1.74024	1.97281
P27701	CD82	CD82 antigen OS=Homo sapiens OX=9606 GN=CD82 PE=1 SV=1	-1.10849	-0.846713	0.166061	-0.471234	-0.0344238	-0.636318	0.201303	0.10866	0.501116	0.16101	-0.0390167	0.315738
Q9UIB8	CD84	SLAM family member 5 OS=Homo sapiens OX=9606 GN=CD84 PE=1 SV=1	0.533482	0.0968122	-1.64142	0.367417	0.0184765	0.181309	-2.04649	-2.26825	-2.13008	-1.57039	-1.05683	-1.94812
P01732	CD8A	T-cell surface glycoprotein CD8 alpha chain OS=Homo sapiens OX=9606 GN=CD8A PE=1 SV=1	3.15487	2.59795	4.73181	3.58774	2.84244	4.67989	4.87383	4.61567	6.404	4.9528	4.98999	6.70229
A6NJW9	CD8B2	T-cell surface glycoprotein CD8 beta-2 chain OS=Homo sapiens OX=9606 GN=CD8B2 PE=3 SV=3	-0.91731	-0.957336	1.61972	-0.635858	-0.870501	1.69914	1.48302	1.40765	3.00782	1.45477	1.53662	3.29134
P21926	CD9	CD9 antigen OS=Homo sapiens OX=9606 GN=CD9 PE=1 SV=4	1.54338	2.0077	-1.79468	2.287	2.50735	1.97816	-0.886456	-2.10974	-2.09664	-1.69873	-1.82568	-1.43318
P40200	CD96	T-cell surface protein tactile OS=Homo sapiens OX=9606 GN=CD96 PE=1 SV=2	-0.694272	-1.04867	-1.6581	-1.04094	-1.81462	-1.50795	-0.821635	-1.35646	-2.04222	-1.00917	-1.43135	-1.61647
P48960;Q9UHX3	CD97	CD97 antigen OS=Homo sapiens OX=9606 GN=CD97 PE=1 SV=4	2.04758	1.86684	2.45348	1.93084	2.07978	2.02228	2.31216	2.00701	2.16419	2.5234	2.38943	2.53534
P14209	CD99	CD99 antigen OS=Homo sapiens OX=9606 GN=CD99 PE=1 SV=1	0.888033	0.827262	1.13413	1.42683	0.639407	-0.0991592	1.22253	0.650521	0.481167	1.16191	1.1793	0.880141
P30260	CDC27	Cell division cycle protein 27 homolog OS=Homo sapiens OX=9606 GN=CDC27 PE=1 SV=2	-1.04051	-0.830031	-0.0472288	-0.904128	-0.926371	-0.482203	0.300926	-0.0153027	0.00920868	-0.185254	0.513674	0.116316
Q16543	CDC37	Hsp90 co-chaperone Cdc37 OS=Homo sapiens OX=9606 GN=CDC37 PE=1 SV=1	3.04182	2.75332	2.95434	2.46123	2.45836	3.04477	2.22608	2.7939	2.88766	2.48485	2.66262	2.99314
O60508	CDC40	Pre-mRNA-processing factor 17 OS=Homo sapiens OX=9606 GN=CDC40 PE=1 SV=1	-3.00453	-4.68819	-2.97264	-4.41157	-3.28574	-3.44528	-2.89605	-4.6984	-3.35347	-3.41472	-3.52282	-2.96351
P60953	CDC42	Cell division control protein 42 homolog OS=Homo sapiens OX=9606 GN=CDC42 PE=1 SV=2	5.59377	5.55271	5.69292	5.62361	5.39518	5.61433	5.58439	5.5966	5.71868	5.71037	5.66944	5.6503
Q9NRR3	CDC42SE2	CDC42 small effector protein 2 OS=Homo sapiens OX=9606 GN=CDC42SE2 PE=1 SV=1	1.73914	1.00262	0.512327	1.70484	1.48707	1.79016	0.891417	1.22234	0.897348	1.10727	0.960877	0.846882
Q99459	CDC5L	Cell division cycle 5-like protein OS=Homo sapiens OX=9606 GN=CDC5L PE=1 SV=2	-0.509964	-0.590312	-0.297807	-0.600634	-0.796803	0.335363	-0.660183	-0.521174	-0.244062	-0.232603	-0.13536	0.174488
Q6P1J9	CDC73	Parafibromin OS=Homo sapiens OX=9606 GN=CDC73 PE=1 SV=1	-1.61956	-1.21079	-1.46145	-1.41115	-1.96348	-1.85378	-2.29749	-1.9213	-1.84609	-1.22146	-1.91948	-1.4739
O14735	CDIPT	CDP-diacylglycerol--inositol 3-phosphatidyltransferase OS=Homo sapiens OX=9606 GN=CDIPT PE=1 SV=1	0.588964	1.02877	0.9525	0.959371	1.18298	0.894213	1.02834	0.96701	0.872829	0.76273	0.858895	0.972097
Q9UQ88	CDK11A	Cyclin-dependent kinase 11A OS=Homo sapiens OX=9606 GN=CDK11A PE=1 SV=4	-0.174715	-0.325466	-0.210424	0.0249672	-0.681352	-0.350523	-0.531427	0.0188627	-1.24397	-0.600807	-0.443054	-0.526683
Q14004	CDK13	Cyclin-dependent kinase 13 OS=Homo sapiens OX=9606 GN=CDK13 PE=1 SV=2	-5.23139	-5.25661	-4.039	-5.70875	-4.86589	-5.29496	-4.24628	-3.88639	-3.87188	-5.86065	-5.13727	-6.83952
Q00535	CDK5	Cyclin-dependent-like kinase 5 OS=Homo sapiens OX=9606 GN=CDK5 PE=1 SV=3	-2.2847	-2.36222	-2.1418	-2.74396	-1.87963	-2.34955	-2.03593	-2.25121	-2.40619	-1.86865	-1.38268	-2.22706
Q96JB5	CDK5RAP3	CDK5 regulatory subunit-associated protein 3 OS=Homo sapiens OX=9606 GN=CDK5RAP3 PE=1 SV=2	-0.797292	-0.787516	-0.829207	-0.576747	-0.310976	-0.915486	-0.790277	-0.514699	-0.81069	-0.818227	-0.630268	-0.665203
P50613	CDK7	Cyclin-dependent kinase 7 OS=Homo sapiens OX=9606 GN=CDK7 PE=1 SV=1	-4.28114	-2.36481	-3.42152	-3.24521	-2.21509	-2.33106	-2.48424	-4.81671	-2.02653	-2.80461	-2.77378	-2.95146
P50750	CDK9	Cyclin-dependent kinase 9 OS=Homo sapiens OX=9606 GN=CDK9 PE=1 SV=3	-3.46112	-3.19822	-3.26768	-3.0756	-3.44642	-3.8807	-3.66224	-3.14419	-3.48051	-3.2492	-3.17967	-3.31437
P42771	CDKN2A	Cyclin-dependent kinase inhibitor 2A OS=Homo sapiens OX=9606 GN=CDKN2A PE=1 SV=2	-4.5991	-4.40516	-4.41784	-3.29663	-4.06313	-4.38878	-5.38861	-5.35692	-8.87634	-5.403	-4.33005	-4.15686
Q9NXV6	CDKN2AIP	CDKN2A-interacting protein OS=Homo sapiens OX=9606 GN=CDKN2AIP PE=1 SV=3	0.221459	0.033083	0.286377	0.249801	-0.150755	0.376566	-0.528235	-0.421824	-0.325988	-0.000899315	0.0615854	0.213844
O95674	CDS2	Phosphatidate cytidylyltransferase 2 OS=Homo sapiens OX=9606 GN=CDS2 PE=1 SV=1	2.1335	2.12113	1.81687	2.20466	1.71135	2.10114	1.15086	1.08959	1.27926	1.39457	1.51999	1.70175
Q15517	CDSN	Corneodesmosin OS=Homo sapiens OX=9606 GN=CDSN PE=1 SV=3	-0.396776	-2.51549	-1.21277	-1.85067	-2.25991	-1.22199	-0.952153	-6.08273	-1.80911	-1.18032	-0.479871	-1.56888
Q9UKY7	CDV3	Protein CDV3 homolog OS=Homo sapiens OX=9606 GN=CDV3 PE=1 SV=1	0.379955	0.124176	0.800376	0.219529	0.0834532	0.491171	-1.3051	-0.117008	0.16535	0.128901	0.828936	0.430106
P13688;P06731	CEACAM1	Carcinoembryonic antigen-related cell adhesion molecule 1 OS=Homo sapiens OX=9606 GN=CEACAM1 PE=1 SV=2	-2.76628	-3.15276	-1.22273	-2.04622	-2.13974	-1.21047	0.218256	-0.635336	-1.05888	-1.76119	-1.44244	-1.06559
O95319	CELF2	CUGBP Elav-like family member 2 OS=Homo sapiens OX=9606 GN=CELF2 PE=1 SV=1	0.636913	0.765521	0.927634	0.574632	0.834558	0.956873	0.571014	0.830867	0.942276	1.0736	1.03106	1.06968
Q9UHN6	CEMIP2	Cell surface hyaluronidase OS=Homo sapiens OX=9606 GN=CEMIP2 PE=1 SV=1	-3.22344	-1.38535	-2.37269	-1.93028	-1.90482	-2.43757	-1.41369	-2.40879	-0.843612	-1.44354	-1.14951	-1.14916
Q8N111	CEND1	Cell cycle exit and neuronal differentiation protein 1 OS=Homo sapiens OX=9606 GN=CEND1 PE=1 SV=1	0.242109	0.259462	-0.451918	0.276419	-0.478455	-0.938748	-0.817075	-1.32018	-1.29228	-1.06669	-0.801658	-0.677719
Q02224	CENPE	Centromere-associated protein E OS=Homo sapiens OX=9606 GN=CENPE PE=1 SV=2	0.480343	0.861274	-0.0415182	0.434761	0.801494	0.507957	-0.033905	0.267558	0.116215	-0.00160027	0.258187	-0.0955343
P49454	CENPF	Centromere protein F OS=Homo sapiens OX=9606 GN=CENPF PE=1 SV=3	1.84243	1.94168	2.14244	1.36696	2.17544	2.26347	1.50255	1.25471	1.54927	1.00814	1.79333	1.68455
Q5VT06	CEP350	Centrosome-associated protein 350 OS=Homo sapiens OX=9606 GN=CEP350 PE=1 SV=1	5.77066	5.36101	5.66443	5.51409	5.28198	5.169	4.61604	4.79851	4.665	5.21531	5.60068	5.57601
Q96G23	CERS2	Ceramide synthase 2 OS=Homo sapiens OX=9606 GN=CERS2 PE=1 SV=1	-1.08379	0.622821	-0.350904	-0.447794	0.425212	-0.267227	0.313427	0.195076	-0.47411	-0.66977	-0.338115	-0.744514
Q9Y6A4	CFAP20	Cilia- and flagella-associated protein 20 OS=Homo sapiens OX=9606 GN=CFAP20 PE=1 SV=1	-0.430939	-1.18766	-0.0047245	-0.282564	-1.13759	-0.525036	-0.261835	-0.400174	0.188345	-0.134542	-0.0220051	0.0290356
Q96MT7	CFAP44	Cilia- and flagella-associated protein 44 OS=Homo sapiens OX=9606 GN=CFAP44 PE=1 SV=2	5.8065	5.44627	5.56082	5.45034	5.48249	5.33761	4.68502	4.62703	4.80068	4.90727	5.51403	5.49268
Q6ZTR5	CFAP47	Cilia- and flagella-associated protein 47 OS=Homo sapiens OX=9606 GN=CFAP47 PE=2 SV=5	-1.97478	-1.33315	-1.87861	-1.60366	-0.93044	-1.2487	-1.79665	-1.36385	-1.42446	-1.98827	-1.45883	-1.8053
Q9UEE9	CFDP1	Craniofacial development protein 1 OS=Homo sapiens OX=9606 GN=CFDP1 PE=1 SV=1	-1.13478	-2.12941	-1.26107	-1.90075	-2.67552	-1.80637	-2.65667	-1.8095	-0.0758238	-1.27746	-1.14538	-1.25962
P23528;Q9Y281	CFL1	Cofilin-1 OS=Homo sapiens OX=9606 GN=CFL1 PE=1 SV=3	6.96427	7.0226	7.22702	7.23487	7.18627	6.97443	7.42466	7.52474	7.56461	7.06413	7.30704	7.16152
Q9UFW8	CGGBP1	CGG triplet repeat-binding protein 1 OS=Homo sapiens OX=9606 GN=CGGBP1 PE=1 SV=2	-2.30598	-1.70498	-1.46964	-2.03651	-1.74675	-1.51549	-1.86138	-1.33004	-1.95048	-1.36322	-1.07465	-1.35279
Q0VF96	CGNL1	Cingulin-like protein 1 OS=Homo sapiens OX=9606 GN=CGNL1 PE=1 SV=2	1.47474	1.01762	1.22295	0.712946	0.733228	0.651731	0.854515	0.892522	1.01036	0.50653	1.12847	1.22483
Q9NX63	CHCHD3	MICOS complex subunit MIC19 OS=Homo sapiens OX=9606 GN=CHCHD3 PE=1 SV=1	1.10879	0.970687	0.699511	0.910211	0.8066	0.574274	0.388603	0.991763	0.795815	0.625484	1.01671	0.73655
Q86WJ1	CHD1L	Chromodomain-helicase-DNA-binding protein 1-like OS=Homo sapiens OX=9606 GN=CHD1L PE=1 SV=3	-2.86099	-4.8392	-4.28481	-2.25239	-2.74554	-5.23988	-1.90927	-4.44613	-5.41507	-3.45614	-5.01329	-3.67305
Q12873	CHD3	Chromodomain-helicase-DNA-binding protein 3 OS=Homo sapiens OX=9606 GN=CHD3 PE=1 SV=3	0.285652	0.0952835	0.763096	0.524592	0.14644	0.51627	0.222692	0.276863	0.303911	0.270175	0.604659	0.681683
Q14839	CHD4	Chromodomain-helicase-DNA-binding protein 4 OS=Homo sapiens OX=9606 GN=CHD4 PE=1 SV=2	0.206951	0.365923	0.375142	0.600636	0.155047	-0.0160294	0.205692	0.304514	0.0351496	0.353469	0.477863	0.508083
Q8NE62	CHDH	Choline dehydrogenase, mitochondrial OS=Homo sapiens OX=9606 GN=CHDH PE=1 SV=2	0.971054	0.745566	-2.76946	-0.100792	0.815125	0.839306	-3.71675	-3.04578	-3.78308	-3.75098	-2.69501	-3.84925
Q8IWX8	CHERP	Calcium homeostasis endoplasmic reticulum protein OS=Homo sapiens OX=9606 GN=CHERP PE=1 SV=3	-0.163589	-1.18981	-0.387318	-1.34195	-0.58984	-0.730431	-0.88514	-0.975646	-0.847886	-0.671725	-0.463038	-0.666763
Q9BWS9	CHID1	Chitinase domain-containing protein 1 OS=Homo sapiens OX=9606 GN=CHID1 PE=1 SV=1	-0.582421	-0.544025	-0.921167	-0.614257	-0.209441	-0.888668	-1.29366	-0.554524	-0.281901	-1.10123	-0.884718	-1.36156
Q9BY43	CHMP4A	Charged multivesicular body protein 4a OS=Homo sapiens OX=9606 GN=CHMP4A PE=1 SV=3	-2.12911	-2.26527	-0.923935	-1.88552	-2.42763	-2.13906	-5.93635	-2.54074	-4.47513	-2.85512	-1.61722	-1.08688
Q9H444	CHMP4B	Charged multivesicular body protein 4b OS=Homo sapiens OX=9606 GN=CHMP4B PE=1 SV=1	0.176957	0.171785	0.729781	0.3628	0.258845	0.381861	-0.594886	-0.337189	0.0579014	-0.415236	0.224904	0.478303
Q8WUX9	CHMP7	Charged multivesicular body protein 7 OS=Homo sapiens OX=9606 GN=CHMP7 PE=1 SV=1	-5.58304	-5.00488	-5.54973	-5.37398	-6.15263	-5.34394	-7.33503	-4.76859	-6.23961	-5.30389	-5.07048	-5.8088
Q9UHD1	CHORDC1	Cysteine and histidine-rich domain-containing protein 1 OS=Homo sapiens OX=9606 GN=CHORDC1 PE=1 SV=2	0.720179	0.233158	1.01185	0.1366	0.426805	0.598051	0.487151	0.658	0.636078	0.598271	0.765805	0.956218
Q99653	CHP1	Calcineurin B homologous protein 1 OS=Homo sapiens OX=9606 GN=CHP1 PE=1 SV=3	-1.75914	-2.17723	-2.72295	-2.19921	-1.83736	-2.07092	-5.93212	-5.00225	-5.5448	-6.25609	-4.44333	-4.02286
O15111	CHUK	Inhibitor of nuclear factor kappa-B kinase subunit alpha OS=Homo sapiens OX=9606 GN=CHUK PE=1 SV=2	-2.82786	-2.15966	-3.105	-2.47565	-1.91479	-2.74663	-1.3774	-3.49786	-4.86395	-2.41048	-2.31638	-2.11919
Q8WUH1	CHURC1	Protein Churchill OS=Homo sapiens OX=9606 GN=CHURC1 PE=1 SV=2	-2.58763	-2.98635	-5.37727	-2.57621	-3.11825	-2.38935	-2.92438	-5.67735	-3.34974	-4.30847	-4.43657	-3.34427
Q6FI81	CIAPIN1	Anamorsin OS=Homo sapiens OX=9606 GN=CIAPIN1 PE=1 SV=2	-1.1465	-0.114647	-0.96312	-0.348453	-0.226516	-0.341284	0.205893	-0.0899067	0.177158	-0.116769	0.124583	-0.596061
Q14011	CIRBP	Cold-inducible RNA-binding protein OS=Homo sapiens OX=9606 GN=CIRBP PE=1 SV=1	2.07956	2.12098	1.22831	1.83617	2.00645	2.54672	1.0548	1.35831	1.332	1.4626	1.25221	1.42142
Q9NZ45	CISD1	CDGSH iron-sulfur domain-containing protein 1 OS=Homo sapiens OX=9606 GN=CISD1 PE=1 SV=1	1.29014	1.42527	0.443581	0.820366	1.20593	1.30887	-0.584147	-0.130362	0.0294428	0.189838	0.182364	0.451455
Q8N5K1	CISD2	CDGSH iron-sulfur domain-containing protein 2 OS=Homo sapiens OX=9606 GN=CISD2 PE=1 SV=1	0.493687	0.761441	-0.308118	0.370181	0.608577	0.581448	-0.625877	-0.114689	-0.425109	-0.371553	-0.3557	-0.511058
Q07065	CKAP4	Cytoskeleton-associated protein 4 OS=Homo sapiens OX=9606 GN=CKAP4 PE=1 SV=2	-1.96875	-1.67886	-2.13938	-1.47691	-1.48657	-1.00186	-1.86807	-2.18511	-2.05569	-1.55808	-1.63592	-1.70255
Q14008	CKAP5	Cytoskeleton-associated protein 5 OS=Homo sapiens OX=9606 GN=CKAP5 PE=1 SV=3	-1.09238	-1.04194	-0.370443	-0.903788	-1.19235	-0.910198	-1.29941	-1.08661	-0.671572	-0.551175	-0.729703	-0.854494
Q9UBR5	CKLF	Chemokine-like factor OS=Homo sapiens OX=9606 GN=CKLF PE=2 SV=1	-0.866303	-0.298741	-0.383047	-0.0249977	0.71178	-0.269199	0.685991	-0.0454798	-0.535966	-0.130538	-0.175908	-0.287718
Q7Z460	CLASP1	CLIP-associating protein 1 OS=Homo sapiens OX=9606 GN=CLASP1 PE=1 SV=1	-2.68844	-2.68984	-2.19442	-2.71629	-2.84239	-2.21577	-2.24037	-2.36656	-2.31849	-2.17009	-2.14619	-2.21215
O75122	CLASP2	CLIP-associating protein 2 OS=Homo sapiens OX=9606 GN=CLASP2 PE=1 SV=3	-3.07741	-3.87437	-2.65355	-3.33515	-3.69448	-3.03505	-2.93565	-3.05941	-3.4659	-2.8228	-2.46998	-2.47637
P51798	CLCN7	H(+)/Cl(-) exchange transporter 7 OS=Homo sapiens OX=9606 GN=CLCN7 PE=1 SV=2	-5.42769	-3.39369	-4.50944	-6.48923	-4.92071	-3.46563	-7.27007	-3.26907	-5.35599	-6.76341	-7.50565	-6.27171
O00299	CLIC1	Chloride intracellular channel protein 1 OS=Homo sapiens OX=9606 GN=CLIC1 PE=1 SV=4	5.21994	5.15925	5.92821	5.50617	5.53389	5.54339	6.11066	6.10542	5.9212	5.91188	5.90979	5.93016
Q14677	CLINT1	Clathrin interactor 1 OS=Homo sapiens OX=9606 GN=CLINT1 PE=1 SV=1	0.0765953	-0.183977	0.359934	0.035965	-0.402655	-0.333727	-0.0941362	-0.161244	-0.300893	0.509522	0.122173	0.133088
P30622	CLIP1	CAP-Gly domain-containing linker protein 1 OS=Homo sapiens OX=9606 GN=CLIP1 PE=1 SV=2	-1.77581	-2.2292	-0.934194	-1.46268	-2.34021	-1.64824	-2.39361	-1.66218	-1.91188	-2.37863	-1.69621	-1.33147
Q13286	CLN3	Battenin OS=Homo sapiens OX=9606 GN=CLN3 PE=1 SV=1	-1.83728	-1.40489	-2.20768	-1.42751	-1.29311	-1.70971	-1.02796	-1.79864	-1.53146	-1.54676	-1.92188	-1.44271
Q9NWW5	CLN6	Ceroid-lipofuscinosis neuronal protein 6 OS=Homo sapiens OX=9606 GN=CLN6 PE=1 SV=1	-1.1188	-0.824264	-1.14637	-1.00931	-1.78928	-2.48645	-1.55861	-1.94106	-1.25984	-1.47989	-1.595	-1.35422
P54105	CLNS1A	Methylosome subunit pICln OS=Homo sapiens OX=9606 GN=CLNS1A PE=1 SV=1	0.673965	0.76677	1.5674	0.825894	1.27902	0.783558	1.71877	1.70599	2.09311	0.777726	1.18466	1.4064
Q16740	CLPP	ATP-dependent Clp protease proteolytic subunit, mitochondrial OS=Homo sapiens OX=9606 GN=CLPP PE=1 SV=1	-0.695868	-0.599759	-0.362584	-1.01756	-0.790308	-0.212393	-1.6829	-0.91967	-0.920171	-1.07463	-0.423554	-0.865801
O96005	CLPTM1	Cleft lip and palate transmembrane protein 1 OS=Homo sapiens OX=9606 GN=CLPTM1 PE=1 SV=1	0.133024	-0.16773	-0.46345	0.0260401	-0.678073	-0.491505	-0.233785	-0.492846	-0.777395	-0.548311	-0.732932	-0.628819
Q96KA5	CLPTM1L	Cleft lip and palate transmembrane protein 1-like protein OS=Homo sapiens OX=9606 GN=CLPTM1L PE=1 SV=1	-1.26282	-0.940381	-1.72936	-0.950972	-1.00937	-1.23302	-1.25408	-1.20452	-0.968854	-1.92247	-1.25882	-1.12703
P09496	CLTA	Clathrin light chain A OS=Homo sapiens OX=9606 GN=CLTA PE=1 SV=1	-1.39448	-0.61471	-0.684813	-1.30496	-0.589457	-0.71697	-1.71481	-0.500521	-0.237263	-1.72551	-1.16104	-0.948116
P09497	CLTB	Clathrin light chain B OS=Homo sapiens OX=9606 GN=CLTB PE=1 SV=1	-3.52142	-2.24604	-3.55169	-4.66507	-2.61651	-2.86811	-6.43157	-3.73843	-3.50115	-2.58872	-2.16296	-4.17686
Q00610;P53675	CLTC	Clathrin heavy chain 1 OS=Homo sapiens OX=9606 GN=CLTC PE=1 SV=5	4.02198	4.38357	3.85399	4.01147	4.38624	4.26891	4.40661	4.08002	4.45964	3.79004	3.77421	3.8425
Q8NFW8	CMAS	N-acylneuraminate cytidylyltransferase OS=Homo sapiens OX=9606 GN=CMAS PE=1 SV=2	1.2743	1.44619	1.3019	1.64588	1.64527	1.90128	1.34587	1.60798	1.61148	1.32264	1.3636	1.46478
Q96DG6	CMBL	Carboxymethylenebutenolidase homolog OS=Homo sapiens OX=9606 GN=CMBL PE=1 SV=1	-2.33184	-2.26532	-5.10793	-2.98422	-2.85758	-2.82383	-2.759	-2.60604	-2.09007	-4.25437	-4.66738	-6.20054
P30085	CMPK1	UMP-CMP kinase OS=Homo sapiens OX=9606 GN=CMPK1 PE=1 SV=3	2.29663	2.59087	2.12713	2.54775	2.70512	2.78362	2.543	2.57663	2.54814	2.18046	2.13545	2.10475
Q5EBM0	CMPK2	UMP-CMP kinase 2, mitochondrial OS=Homo sapiens OX=9606 GN=CMPK2 PE=1 SV=3	-0.234007	-0.454405	0.224514	-0.423388	-0.229857	-0.438631	-0.2091	-0.23044	-0.396576	0.0890007	-0.269552	-0.310111
Q9NX76	CMTM6	CKLF-like MARVEL transmembrane domain-containing protein 6 OS=Homo sapiens OX=9606 GN=CMTM6 PE=1 SV=1	-1.61294	-1.30434	-1.91896	-1.03389	-0.626842	-1.85382	-0.914548	-0.944054	-1.43919	-2.27696	-2.00253	-1.46174
Q8N1G2	CMTR1	Cap-specific mRNA (nucleoside-2'-O-)-methyltransferase 1 OS=Homo sapiens OX=9606 GN=CMTR1 PE=1 SV=1	-1.16584	-1.89008	-1.54496	-1.71875	-2.47473	-1.95571	-1.6889	-1.74567	-1.94027	-1.27	-1.34289	-1.20345
P62633	CNBP	Cellular nucleic acid-binding protein OS=Homo sapiens OX=9606 GN=CNBP PE=1 SV=1	0.731403	-0.161035	1.12292	0.583082	0.278214	-0.228745	0.146258	-0.603458	0.333891	-0.441339	1.65315	0.977205
Q96KP4	CNDP2	Cytosolic non-specific dipeptidase OS=Homo sapiens OX=9606 GN=CNDP2 PE=1 SV=2	3.40619	3.08783	3.26474	3.42332	3.3556	3.95655	3.1778	3.33441	3.48352	3.17616	3.19622	3.33756
Q9P003	CNIH4	Protein cornichon homolog 4 OS=Homo sapiens OX=9606 GN=CNIH4 PE=1 SV=1	-0.22708	0.651553	0.592766	0.109377	1.17225	0.449913	1.03576	1.108	0.81954	0.418731	0.31395	0.250172
Q99439	CNN2	Calponin-2 OS=Homo sapiens OX=9606 GN=CNN2 PE=1 SV=4	3.38935	3.39823	4.22877	3.33242	3.43179	3.33132	4.20844	4.15328	4.05476	4.13916	4.3105	4.21297
Q8NE01	CNNM3	Metal transporter CNNM3 OS=Homo sapiens OX=9606 GN=CNNM3 PE=1 SV=1	-5.17518	-4.22574	-2.83314	-3.29834	-2.72781	-2.54246	-5.45192	-3.91504	-2.70326	-2.71501	-2.59896	-3.09683
A5YKK6	CNOT1	CCR4-NOT transcription complex subunit 1 OS=Homo sapiens OX=9606 GN=CNOT1 PE=1 SV=2	-0.887275	-0.0102415	-0.517013	-0.717067	0.0748501	-1.375	0.418329	0.062191	-0.319102	-0.365831	-0.995378	-0.869222
Q9UKZ1	CNOT11	CCR4-NOT transcription complex subunit 11 OS=Homo sapiens OX=9606 GN=CNOT11 PE=1 SV=1	-3.50082	-2.95765	-3.54423	-1.9692	-1.97327	-5.13909	-1.60486	-4.21582	-3.26487	-3.43684	-2.99523	-3.324
Q9NZN8	CNOT2	CCR4-NOT transcription complex subunit 2 OS=Homo sapiens OX=9606 GN=CNOT2 PE=1 SV=1	-2.34954	-0.642832	-1.01277	-2.13323	-3.23501	-0.987758	-1.9089	-1.74691	-2.01697	-1.37787	-1.22484	-1.7633
O75175	CNOT3	CCR4-NOT transcription complex subunit 3 OS=Homo sapiens OX=9606 GN=CNOT3 PE=1 SV=1	-1.80361	-2.00421	-1.33136	-1.76475	-1.91289	-1.72696	-2.11787	-1.88144	-1.75037	-1.95312	-1.05914	-1.53217
Q96LI5;Q9ULM6	CNOT6L	CCR4-NOT transcription complex subunit 6-like OS=Homo sapiens OX=9606 GN=CNOT6L PE=1 SV=2	-4.23287	-3.49759	-2.76678	-4.47553	-3.61478	-2.57358	-2.97514	-2.51793	-2.9929	-3.7071	-3.33196	-3.32848
Q9UIV1	CNOT7	CCR4-NOT transcription complex subunit 7 OS=Homo sapiens OX=9606 GN=CNOT7 PE=1 SV=3	-3.54419	-1.66456	-2.3807	-2.7284	-2.35249	-2.87835	-1.07314	-3.18001	-4.0042	-2.31467	-2.43611	-2.97909
Q92600	CNOT9	CCR4-NOT transcription complex subunit 9 OS=Homo sapiens OX=9606 GN=CNOT9 PE=1 SV=1	-3.10847	-2.26596	-3.21671	-3.45033	-1.45982	-2.56258	-2.19768	-2.30176	-1.95104	-2.28759	-2.94816	-3.41695
P09543	CNP	2',3'-cyclic-nucleotide 3'-phosphodiesterase OS=Homo sapiens OX=9606 GN=CNP PE=1 SV=2	1.05323	0.948136	1.03255	1.05649	0.799994	1.00396	1.22963	1.01058	1.24256	0.792109	0.644628	0.931097
Q9Y2B0	CNPY2	Protein canopy homolog 2 OS=Homo sapiens OX=9606 GN=CNPY2 PE=1 SV=1	-0.451838	-0.447054	-0.0959978	-1.27848	-0.945875	-0.514187	-1.45256	-0.831327	-0.878215	-0.797812	-0.331125	-0.188242
Q9BT09	CNPY3	Protein canopy homolog 3 OS=Homo sapiens OX=9606 GN=CNPY3 PE=1 SV=1	0.0535898	0.169081	0.450065	-0.367351	-0.524817	-0.78447	-0.64466	-0.836345	0.237274	-0.276022	0.191006	-0.598835
Q13057	COASY	Bifunctional coenzyme A synthase OS=Homo sapiens OX=9606 GN=COASY PE=1 SV=4	-0.677985	0.15565	-1.19964	-0.961462	-0.546206	-0.864062	-0.814116	-1.2341	-0.0570621	-1.16445	-1.46168	-1.2255
Q9UP83	COG5	Conserved oligomeric Golgi complex subunit 5 OS=Homo sapiens OX=9606 GN=COG5 PE=1 SV=3	-3.83866	-5.19598	-3.64187	-3.63286	-5.15749	-2.71075	-4.56452	-4.95279	-3.61471	-3.43034	-4.59814	-3.88374
Q9UBI1	COMMD3	COMM domain-containing protein 3 OS=Homo sapiens OX=9606 GN=COMMD3 PE=1 SV=1	-2.49546	-2.98581	-1.80487	-2.30666	-2.56938	-1.55676	-1.753	-2.7018	-2.02554	-2.57415	-2.82111	-2.95811
Q9H0A8	COMMD4	COMM domain-containing protein 4 OS=Homo sapiens OX=9606 GN=COMMD4 PE=1 SV=1	-6.47407	-4.50469	-2.2793	-3.99306	-3.46004	-3.9443	-2.93067	-1.96792	-2.81469	-3.37185	-2.84513	-4.03618
P21964	COMT	Catechol O-methyltransferase OS=Homo sapiens OX=9606 GN=COMT PE=1 SV=2	-0.720321	-0.649736	-0.646528	-0.521924	-0.463484	0.1667	-0.0474739	0.00490665	-0.0495424	-0.305342	-0.477835	-0.720733
P53621	COPA	Coatomer subunit alpha OS=Homo sapiens OX=9606 GN=COPA PE=1 SV=2	2.44639	2.70362	2.76324	2.5771	2.78287	2.92706	2.7886	2.99919	2.93558	2.87659	2.79954	2.86837
P53618	COPB1	Coatomer subunit beta OS=Homo sapiens OX=9606 GN=COPB1 PE=1 SV=3	2.63037	2.61184	2.95485	2.34957	2.93997	2.65404	2.66198	2.59235	3.04202	2.65916	2.6921	2.95802
P35606	COPB2	Coatomer subunit beta' OS=Homo sapiens OX=9606 GN=COPB2 PE=1 SV=2	2.73031	2.70624	3.0072	2.62069	2.79903	2.58351	3.06906	2.87241	2.82838	2.74868	2.98698	3.04816
O14579	COPE	Coatomer subunit epsilon OS=Homo sapiens OX=9606 GN=COPE PE=1 SV=3	0.895937	1.69951	0.784072	1.1361	0.960919	0.70306	1.06658	1.00056	1.34844	0.888904	0.720931	0.841275
Q9Y678	COPG1	Coatomer subunit gamma-1 OS=Homo sapiens OX=9606 GN=COPG1 PE=1 SV=1	1.83917	1.78601	1.89837	2.21231	2.35934	2.37224	2.19563	2.21523	2.58972	2.15791	1.94461	2.07966
Q9UBF2	COPG2	Coatomer subunit gamma-2 OS=Homo sapiens OX=9606 GN=COPG2 PE=1 SV=1	-0.746671	-0.95082	-1.08857	-0.780942	-1.01418	-1.22711	-1.01398	-0.956441	-1.01453	-0.642184	-0.928748	-0.979498
P61201	COPS2	COP9 signalosome complex subunit 2 OS=Homo sapiens OX=9606 GN=COPS2 PE=1 SV=1	0.945	1.11828	1.04443	1.69781	1.02925	0.738489	2.07031	1.0389	1.16558	0.803704	1.23874	1.22146
Q9UNS2	COPS3	COP9 signalosome complex subunit 3 OS=Homo sapiens OX=9606 GN=COPS3 PE=1 SV=3	-0.105727	-0.529374	-0.412741	-0.316102	-0.867531	-0.773279	-0.401932	-0.61745	-0.261055	0.12884	-0.177935	-0.332417
Q9BT78	COPS4	COP9 signalosome complex subunit 4 OS=Homo sapiens OX=9606 GN=COPS4 PE=1 SV=1	-0.432107	-0.34941	-0.836943	-0.465137	-0.43942	-0.257935	-0.364943	-0.221353	-0.46112	-0.08459	-0.0899258	-0.143265
Q92905	COPS5	COP9 signalosome complex subunit 5 OS=Homo sapiens OX=9606 GN=COPS5 PE=1 SV=4	-0.144481	-0.264934	0.00293446	-0.262058	-0.33284	0.0908966	0.0407877	-0.0788488	0.376095	-0.433183	-0.0460978	-0.343005
Q7L5N1	COPS6	COP9 signalosome complex subunit 6 OS=Homo sapiens OX=9606 GN=COPS6 PE=1 SV=1	0.384249	0.602775	0.959678	0.830094	0.743855	0.736668	1.1904	0.836581	1.29282	0.852096	0.884587	1.0324
Q9H9Q2	COPS7B	COP9 signalosome complex subunit 7b OS=Homo sapiens OX=9606 GN=COPS7B PE=1 SV=1	4.86595	4.78303	4.13058	4.63627	4.16421	3.85153	2.05808	3.46012	3.34976	2.99386	3.47975	3.9946
Q99627	COPS8	COP9 signalosome complex subunit 8 OS=Homo sapiens OX=9606 GN=COPS8 PE=1 SV=1	0.204876	-0.62931	-1.03149	-0.0193539	-0.612493	-0.304203	0.320436	-0.0507774	0.143001	-0.246284	-0.217832	0.0341282
P61923	COPZ1	Coatomer subunit zeta-1 OS=Homo sapiens OX=9606 GN=COPZ1 PE=1 SV=1	0.447469	-1.13242	0.580258	-0.176359	0.270423	0.568771	0.104008	0.516177	0.293493	-0.0417852	0.853393	0.844758
Q5HYK3	COQ5	2-methoxy-6-polyprenyl-1,4-benzoquinol methylase, mitochondrial OS=Homo sapiens OX=9606 GN=COQ5 PE=1 SV=2	-1.87687	-1.87761	-2.15452	-2.23482	-2.19041	-2.88944	-1.42455	-1.46821	-1.53901	-1.43333	-1.35689	-1.86584
Q9Y2Z9	COQ6	Ubiquinone biosynthesis monooxygenase COQ6, mitochondrial OS=Homo sapiens OX=9606 GN=COQ6 PE=1 SV=2	2.62382	1.09839	0.900537	1.31768	1.32918	0.959658	-2.2638	-0.652228	0.944317	-1.56663	0.31604	0.920632
O75208	COQ9	Ubiquinone biosynthesis protein COQ9, mitochondrial OS=Homo sapiens OX=9606 GN=COQ9 PE=1 SV=1	-6.54823	-6.28692	-5.70353	-5.37608	-5.19875	-4.76382	-5.25985	-5.57543	-2.42609	-17.7147	-4.69883	-2.45631
P31146	CORO1A	Coronin-1A OS=Homo sapiens OX=9606 GN=CORO1A PE=1 SV=4	7.8216	7.82741	8.15282	8.15138	8.09704	8.14744	8.10108	8.14486	8.28804	8.03556	8.01993	7.98756
P57737	CORO7	Coronin-7 OS=Homo sapiens OX=9606 GN=CORO7 PE=1 SV=2	3.03312	3.11599	3.32027	3.4237	3.15245	3.83027	3.17946	3.42531	3.35047	3.13165	3.17785	3.39957
Q14019	COTL1	Coactosin-like protein OS=Homo sapiens OX=9606 GN=COTL1 PE=1 SV=3	5.99623	6.55112	6.11983	5.69675	6.39702	6.17995	5.97995	6.56817	6.67464	6.0441	6.0033	6.09678
Q9Y6N1	COX11	Cytochrome c oxidase assembly protein COX11, mitochondrial OS=Homo sapiens OX=9606 GN=COX11 PE=1 SV=3	-2.74079	-1.35487	-1.87553	-1.38524	-1.66146	-2.72477	-1.82481	-1.73376	-1.68401	-1.5402	-3.01963	-2.33661
Q7KZN9	COX15	Cytochrome c oxidase assembly protein COX15 homolog OS=Homo sapiens OX=9606 GN=COX15 PE=1 SV=1	-0.89893	-1.02069	-1.63427	-1.40354	-0.761762	-1.86901	-0.511454	-1.1267	-2.38813	-1.7691	-2.13473	-1.45771
Q5RI15	COX20	Cytochrome c oxidase assembly protein COX20, mitochondrial OS=Homo sapiens OX=9606 GN=COX20 PE=1 SV=2	-2.34251	0.286886	-2.01591	-1.02246	1.11535	-0.455658	0.0502777	1.48291	-0.355454	-1.07168	-1.82027	-1.40003
P13073	COX4I1	Cytochrome c oxidase subunit 4 isoform 1, mitochondrial OS=Homo sapiens OX=9606 GN=COX4I1 PE=1 SV=1	4.02984	3.58822	3.74031	3.75499	3.48714	3.49737	3.12835	3.45036	3.28727	3.38942	3.67838	3.75308
P20674	COX5A	Cytochrome c oxidase subunit 5A, mitochondrial OS=Homo sapiens OX=9606 GN=COX5A PE=1 SV=2	2.48573	2.68391	2.41873	2.64514	2.21085	2.67789	1.8609	1.65107	2.52959	2.15062	2.0797	2.41414
P09669	COX6C	Cytochrome c oxidase subunit 6C OS=Homo sapiens OX=9606 GN=COX6C PE=1 SV=2	-0.498899	-1.68019	-0.415098	-5.649	-3.19282	-1.67834	-7.14937	-4.83668	-2.94808	-2.61394	-1.42017	0.2314
P14406	COX7A2	Cytochrome c oxidase subunit 7A2, mitochondrial OS=Homo sapiens OX=9606 GN=COX7A2 PE=1 SV=1	-0.740643	-0.00632381	-0.15416	-1.11066	-0.532546	-0.344671	-1.1642	-1.25017	-1.42868	-0.392563	-0.644571	-0.0924501
O14548	COX7A2L	Cytochrome c oxidase subunit 7A-related protein, mitochondrial OS=Homo sapiens OX=9606 GN=COX7A2L PE=1 SV=2	-1.70694	-1.2687	-1.44026	-1.84539	-1.6483	-1.46788	-1.5139	-1.86032	-2.68257	-1.64771	-1.64742	-1.63872
P24311	COX7B	Cytochrome c oxidase subunit 7B, mitochondrial OS=Homo sapiens OX=9606 GN=COX7B PE=1 SV=2	2.01986	2.25626	2.18222	2.22729	2.21045	1.42048	1.97766	1.60671	1.23696	1.76295	1.80905	1.99108
Q99829	CPNE1	Copine-1 OS=Homo sapiens OX=9606 GN=CPNE1 PE=1 SV=1	2.23807	2.19559	2.16477	2.44871	2.39548	2.4161	2.50217	2.74514	2.73243	2.63757	2.48486	2.30942
O75131	CPNE3	Copine-3 OS=Homo sapiens OX=9606 GN=CPNE3 PE=1 SV=1	1.07636	1.13897	1.83252	1.26433	0.589931	1.0382	1.81003	1.30227	1.51265	1.19925	1.77473	1.93611
P36551	CPOX	Oxygen-dependent coproporphyrinogen-III oxidase, mitochondrial OS=Homo sapiens OX=9606 GN=CPOX PE=1 SV=3	2.57766	2.36523	2.11614	2.71822	2.25149	2.61192	2.23645	2.18042	2.37544	1.91772	1.98133	2.19521
Q9BRF8	CPPED1	Serine/threonine-protein phosphatase CPPED1 OS=Homo sapiens OX=9606 GN=CPPED1 PE=1 SV=3	0.659328	0.781056	-0.154552	0.965316	0.896874	1.19082	0.135262	-0.0931921	0.218645	-0.203377	-0.301197	-0.123659
Q10570	CPSF1	Cleavage and polyadenylation specificity factor subunit 1 OS=Homo sapiens OX=9606 GN=CPSF1 PE=1 SV=2	-0.267467	-1.05234	-0.408102	-0.563298	-1.50912	-0.642971	-0.798716	-1.63718	-0.988908	-0.809375	-1.06694	-1.16904
Q9P2I0	CPSF2	Cleavage and polyadenylation specificity factor subunit 2 OS=Homo sapiens OX=9606 GN=CPSF2 PE=1 SV=2	-2.07249	-1.76086	-1.56364	-2.18131	-2.32477	-0.947846	-2.0909	-1.71216	-0.727254	-2.1793	-1.91443	-1.36013
Q9UKF6	CPSF3	Cleavage and polyadenylation specificity factor subunit 3 OS=Homo sapiens OX=9606 GN=CPSF3 PE=1 SV=1	-1.64624	-1.67812	-1.51515	-1.29482	-1.56993	-1.42341	-1.74256	-1.48518	-1.89515	-1.72329	-1.3439	-1.21113
Q16630	CPSF6	Cleavage and polyadenylation specificity factor subunit 6 OS=Homo sapiens OX=9606 GN=CPSF6 PE=1 SV=2	1.53435	1.53392	1.89727	1.78307	1.43124	1.97917	1.51015	1.50938	1.56825	1.79811	1.80949	1.98618
Q8N684	CPSF7	Cleavage and polyadenylation specificity factor subunit 7 OS=Homo sapiens OX=9606 GN=CPSF7 PE=1 SV=1	0.690535	0.390721	0.056201	0.785953	0.128306	0.560318	0.497757	0.653611	0.614361	0.365174	0.436112	0.442924
P50416	CPT1A	Carnitine O-palmitoyltransferase 1, liver isoform OS=Homo sapiens OX=9606 GN=CPT1A PE=1 SV=2	0.319169	0.334797	1.38418	0.724051	0.35378	0.163746	1.67331	1.61226	1.29512	1.32456	1.42514	1.33225
P23786	CPT2	Carnitine O-palmitoyltransferase 2, mitochondrial OS=Homo sapiens OX=9606 GN=CPT2 PE=1 SV=2	0.327146	-0.0489721	-0.872283	0.456908	0.173921	0.282677	-0.365355	-0.392934	-0.656082	-0.499525	-0.462532	-0.692351
P16220;P18846	CREB1	Cyclic AMP-responsive element-binding protein 1 OS=Homo sapiens OX=9606 GN=CREB1 PE=1 SV=2	0.476794	0.711772	0.822716	0.598285	0.783269	0.509203	0.821808	0.792247	0.57229	0.748055	0.954345	0.668614
O75629	CREG1	Protein CREG1 OS=Homo sapiens OX=9606 GN=CREG1 PE=1 SV=1	0.421112	0.794566	0.849648	1.33922	0.9493	1.55231	1.90784	1.65768	1.76888	1.08134	1.42332	0.997343
Q96HD1	CRELD1	Protein disulfide isomerase CRELD1 OS=Homo sapiens OX=9606 GN=CRELD1 PE=1 SV=3	-4.74743	-7.26461	-4.7569	-5.08772	-4.36819	-5.44256	-4.43401	-3.71239	-2.93389	-6.28147	-5.78841	-7.83717
Q6UXH1	CRELD2	Protein disulfide isomerase CRELD2 OS=Homo sapiens OX=9606 GN=CRELD2 PE=1 SV=1	-4.51985	-1.66828	-2.86694	-1.93238	-2.04328	-1.7528	-4.37777	-3.15495	-1.73888	-6.83595	-4.21899	-2.21387
Q03060	CREM	cAMP-responsive element modulator OS=Homo sapiens OX=9606 GN=CREM PE=1 SV=6	-6.07478	-1.89208	-5.64445	-5.61796	-3.31692	-1.35893	-3.54343	-4.16233	-0.733266	-2.09818	-3.11066	-5.03177
P46109	CRKL	Crk-like protein OS=Homo sapiens OX=9606 GN=CRKL PE=1 SV=1	1.18801	0.884124	1.04083	1.36096	1.2712	1.44834	1.23278	1.18303	1.04897	1.19252	1.23325	0.972213
Q8IUI8	CRLF3	Cytokine receptor-like factor 3 OS=Homo sapiens OX=9606 GN=CRLF3 PE=1 SV=2	1.1495	1.31809	1.42735	1.06241	1.28091	0.901817	0.871969	0.884885	1.52062	1.1373	1.2147	1.41585
Q9BZJ0	CRNKL1	Crooked neck-like protein 1 OS=Homo sapiens OX=9606 GN=CRNKL1 PE=1 SV=4	-5.43133	-4.95437	-1.57929	-5.11809	-3.87042	-5.63783	-3.90469	-2.96511	-4.41964	-4.88294	-4.30955	-4.86557
O95727	CRTAM	Cytotoxic and regulatory T-cell molecule OS=Homo sapiens OX=9606 GN=CRTAM PE=1 SV=2	-7.88747	-0.480218	-5.18449	-7.32032	-4.05034	-2.25896	-6.55984	-5.78096	-5.79215	-7.96389	-7.37884	-6.94739
Q9Y4K1	CRYBG1	Beta/gamma crystallin domain-containing protein 1 OS=Homo sapiens OX=9606 GN=CRYBG1 PE=1 SV=3	-3.79649	-5.67102	-4.0966	-5.35661	-4.87541	-4.02433	-6.15282	-3.95213	-5.09962	-3.62582	-3.23322	-4.88839
Q08257	CRYZ	Quinone oxidoreductase OS=Homo sapiens OX=9606 GN=CRYZ PE=1 SV=1	2.12282	2.05676	0.730404	2.36627	2.222	1.97396	1.03982	0.782397	0.883261	0.818145	0.560834	0.833994
O75390	CS	Citrate synthase, mitochondrial OS=Homo sapiens OX=9606 GN=CS PE=1 SV=2	4.41209	4.54779	4.24315	4.55727	4.90011	4.88723	4.62619	4.87048	5.0087	4.4843	3.88162	4.39216
O75534	CSDE1	Cold shock domain-containing protein E1 OS=Homo sapiens OX=9606 GN=CSDE1 PE=1 SV=2	-0.103926	-0.386477	-0.317008	-0.420483	-0.672306	-0.60928	-0.103504	-0.665977	-0.237924	-0.698596	-0.411286	-0.447928
P55060	CSE1L	Exportin-2 OS=Homo sapiens OX=9606 GN=CSE1L PE=1 SV=3	1.10489	1.61032	1.26259	1.22725	1.96659	1.44724	2.18359	2.043	2.05319	1.62232	1.58689	1.52879
P41240	CSK	Tyrosine-protein kinase CSK OS=Homo sapiens OX=9606 GN=CSK PE=1 SV=1	2.46566	2.4534	2.64718	2.46435	2.47967	2.12663	2.24092	2.40313	2.19856	2.26295	2.7014	2.40966
P48729	CSNK1A1	Casein kinase I isoform alpha OS=Homo sapiens OX=9606 GN=CSNK1A1 PE=1 SV=2	-1.09013	-1.28264	-1.16763	-1.28509	-1.19662	-1.53743	-0.951535	-1.05331	-1.16222	-1.03895	-0.927332	-1.20702
Q9HCP0	CSNK1G1	Casein kinase I isoform gamma-1 OS=Homo sapiens OX=9606 GN=CSNK1G1 PE=1 SV=1	-10.2144	-1.70992	-5.55932	-5.25572	-3.83886	-4.54324	-3.97318	-1.62041	-4.59146	-4.51684	-5.61387	-4.07726
P68400;Q8NEV1	CSNK2A1	Casein kinase II subunit alpha OS=Homo sapiens OX=9606 GN=CSNK2A1 PE=1 SV=1	0.857536	0.944066	0.550963	0.810904	0.98068	1.12596	0.848377	1.13439	1.17594	0.775465	0.888089	0.800695
P19784	CSNK2A2	Casein kinase II subunit alpha' OS=Homo sapiens OX=9606 GN=CSNK2A2 PE=1 SV=1	-0.77909	-0.669821	-0.651572	-0.498557	-0.893123	-0.608568	-1.0376	0.251801	-0.218379	-0.0232105	-0.398254	-0.692459
P67870	CSNK2B	Casein kinase II subunit beta OS=Homo sapiens OX=9606 GN=CSNK2B PE=1 SV=1	0.19704	0.234282	0.392889	-0.593273	-0.330784	0.242651	-0.12517	-0.433736	0.471333	0.710508	0.301671	0.628023
P21291	CSRP1	Cysteine and glycine-rich protein 1 OS=Homo sapiens OX=9606 GN=CSRP1 PE=1 SV=3	2.05898	1.77104	2.28093	1.73451	1.8527	1.67795	2.26833	2.25733	2.27122	2.15701	2.33603	2.30574
O76096	CST7	Cystatin-F OS=Homo sapiens OX=9606 GN=CST7 PE=1 SV=1	-0.742234	-0.831115	0.905075	-0.440182	-0.554861	-0.606752	0.66687	0.920123	0.848427	0.546082	1.0491	0.878273
P01040	CSTA	Cystatin-A OS=Homo sapiens OX=9606 GN=CSTA PE=1 SV=1	-0.96045	-4.28426	-3.70129	-4.32136	-4.16302	-2.05864	-3.21045	-3.57497	-3.14222	-3.02206	-2.12671	-4.83663
P04080	CSTB	Cystatin-B OS=Homo sapiens OX=9606 GN=CSTB PE=1 SV=2	2.62519	2.77726	4.23833	2.81796	3.08382	3.12753	4.16837	4.15388	4.05505	4.2923	4.23948	4.09035
Q05048	CSTF1	Cleavage stimulation factor subunit 1 OS=Homo sapiens OX=9606 GN=CSTF1 PE=1 SV=1	-1.04165	-1.34361	-0.895162	-1.42054	-1.04216	-1.23949	-1.27413	-1.22475	-1.1841	-0.991384	-1.31436	-1.36422
Q9H0L4	CSTF2T	Cleavage stimulation factor subunit 2 tau variant OS=Homo sapiens OX=9606 GN=CSTF2T PE=1 SV=1	-2.47923	-1.05363	-1.49357	-1.28887	-1.65141	-2.4258	-0.948091	-1.14087	-1.95442	-0.941982	-1.80022	-1.65886
Q12996	CSTF3	Cleavage stimulation factor subunit 3 OS=Homo sapiens OX=9606 GN=CSTF3 PE=1 SV=1	-1.43581	-1.22353	-1.54925	-1.23749	-0.780461	-0.578732	-0.870503	-1.07213	-1.47379	-1.53991	-1.03989	-1.46783
Q13363	CTBP1	C-terminal-binding protein 1 OS=Homo sapiens OX=9606 GN=CTBP1 PE=1 SV=2	1.08636	0.986619	1.2311	1.2999	1.09527	1.43282	1.40382	1.1015	1.1301	1.2361	0.874637	1.11519
Q01459	CTBS	Di-N-acetylchitobiase OS=Homo sapiens OX=9606 GN=CTBS PE=1 SV=1	1.7498	1.44277	0.489855	2.20217	1.93496	2.06024	1.26026	1.06508	1.06992	1.05563	0.652927	0.569271
P49711	CTCF	Transcriptional repressor CTCF OS=Homo sapiens OX=9606 GN=CTCF PE=1 SV=1	-0.564893	-1.19518	-0.41812	-0.717586	-0.727059	-0.608072	-0.969679	-1.21011	-1.01432	-0.635509	-0.741499	-0.269402
Q8NI51	CTCFL	Transcriptional repressor CTCFL OS=Homo sapiens OX=9606 GN=CTCFL PE=1 SV=2	-3.96206	-3.28352	-3.74866	-4.04689	-4.04389	-3.84681	-3.42876	-4.36968	-3.98448	-3.7435	-3.38526	-4.29382
Q9Y5B0	CTDP1	RNA polymerase II subunit A C-terminal domain phosphatase OS=Homo sapiens OX=9606 GN=CTDP1 PE=1 SV=3	-3.98561	-3.58557	-2.93134	-3.53081	-3.58636	-8.16218	-2.72295	-3.39898	-3.37569	-2.67737	-2.41968	-3.11358
Q8WYA6	CTNNBL1	Beta-catenin-like protein 1 OS=Homo sapiens OX=9606 GN=CTNNBL1 PE=1 SV=1	-2.59675	-2.49487	-2.88482	-2.9536	-2.56755	-2.24663	-2.2955	-2.14481	-3.04718	-1.87979	-2.20904	-2.82929
O60931	CTNS	Cystinosin OS=Homo sapiens OX=9606 GN=CTNS PE=1 SV=2	-6.32884	-1.17284	-2.18974	-5.8538	-0.821885	-2.80385	-2.09084	-1.33795	-2.37576	-3.34015	-1.99571	-2.76484
P17812;Q9NRF8	CTPS1	CTP synthase 1 OS=Homo sapiens OX=9606 GN=CTPS1 PE=1 SV=2	0.505398	0.407936	0.637993	0.398064	0.223979	-0.034214	-0.0144262	0.206081	0.228029	0.449518	0.242016	0.518072
Q6PD62	CTR9	RNA polymerase-associated protein CTR9 homolog OS=Homo sapiens OX=9606 GN=CTR9 PE=1 SV=1	-1.57981	-1.75972	-1.19	-0.873614	-1.37627	-1.06652	-1.94484	-2.23617	-1.1345	-1.34569	-1.06141	-0.423196
P10619	CTSA	Lysosomal protective protein OS=Homo sapiens OX=9606 GN=CTSA PE=1 SV=2	2.23103	1.87005	1.58188	2.57477	2.28834	1.92076	2.25556	1.94256	1.70702	2.1	1.5654	1.56406
P07858	CTSB	Cathepsin B OS=Homo sapiens OX=9606 GN=CTSB PE=1 SV=3	-0.672435	-3.09138	-1.39269	-0.612608	-1.71929	-1.13967	-0.00096035	-3.04808	-0.308571	-1.86547	-2.2612	-0.85642
P53634	CTSC	Dipeptidyl peptidase 1 OS=Homo sapiens OX=9606 GN=CTSC PE=1 SV=2	4.79804	4.98411	4.82945	5.37511	5.48819	5.1175	6.11293	5.72394	5.83032	5.31877	5.01146	4.84172
P07339	CTSD	Cathepsin D OS=Homo sapiens OX=9606 GN=CTSD PE=1 SV=1	4.67704	4.14034	5.86131	5.11862	4.9905	4.99792	5.91674	5.63188	5.58827	5.74369	5.70959	5.79899
P08311	CTSG	Cathepsin G OS=Homo sapiens OX=9606 GN=CTSG PE=1 SV=2	0.00686359	-0.192728	-0.133157	-0.396327	-0.769843	-0.630981	-2.51622	0.399894	0.0206995	-1.47109	-0.421365	-0.428634
P25774	CTSS	Cathepsin S OS=Homo sapiens OX=9606 GN=CTSS PE=1 SV=3	1.83095	1.39046	2.04294	2.06987	1.54824	1.54292	2.11584	1.87859	1.73296	2.07942	2.05349	1.81087
P56202	CTSW	Cathepsin W OS=Homo sapiens OX=9606 GN=CTSW PE=1 SV=2	-2.7884	-2.34346	-2.28421	-2.67115	-3.30076	-2.7393	2.1296	3.32148	2.54794	2.50452	2.08708	2.42801
Q9UBR2	CTSZ	Cathepsin Z OS=Homo sapiens OX=9606 GN=CTSZ PE=1 SV=1	1.0367	0.468903	0.436191	1.41175	0.737639	0.843035	1.5139	0.710439	0.209272	1.35828	0.627912	0.403503
Q13616	CUL1	Cullin-1 OS=Homo sapiens OX=9606 GN=CUL1 PE=1 SV=2	-1.05037	-1.10701	-0.702444	-1.19524	-0.670197	-0.520336	-0.223253	-0.529993	-0.594731	-0.644694	-1.75566	-0.515951
Q13617	CUL2	Cullin-2 OS=Homo sapiens OX=9606 GN=CUL2 PE=1 SV=2	-0.598129	0.0612755	-0.0114927	0.285954	-0.00380421	0.115742	-0.40186	0.467146	0.202384	0.221343	0.270976	-0.664903
Q13618	CUL3	Cullin-3 OS=Homo sapiens OX=9606 GN=CUL3 PE=1 SV=2	-0.374431	-0.277363	-0.129255	-0.272611	-0.108013	-0.479578	-0.499729	-0.527327	-0.140613	-0.251469	-0.110468	0.189857
Q13619	CUL4A	Cullin-4A OS=Homo sapiens OX=9606 GN=CUL4A PE=1 SV=3	-1.84699	-2.06281	-1.46034	-1.60692	-1.70839	-0.635794	-0.627984	-0.804256	-1.3195	-1.00535	-1.90754	-2.00138
Q13620	CUL4B	Cullin-4B OS=Homo sapiens OX=9606 GN=CUL4B PE=1 SV=4	-0.870188	-0.929545	-0.801783	-0.84925	-0.884017	-0.499481	-0.190513	-0.816115	-0.769115	-0.899539	-0.477477	-0.479857
Q93034	CUL5	Cullin-5 OS=Homo sapiens OX=9606 GN=CUL5 PE=1 SV=4	-2.70453	-2.13637	-1.66757	-2.25504	-1.51482	-1.53554	-1.66576	-1.52375	-2.01758	-1.53148	-1.95002	-2.12551
O60888	CUTA	Protein CutA OS=Homo sapiens OX=9606 GN=CUTA PE=1 SV=2	1.87771	1.93441	1.96776	1.93258	1.72505	2.2049	2.19884	2.02234	1.99148	1.66771	1.95715	1.98544
Q9NTM9	CUTC	Copper homeostasis protein cutC homolog OS=Homo sapiens OX=9606 GN=CUTC PE=1 SV=1	-0.298307	-0.0551758	-1.38277	-0.0757427	-0.784454	-0.446997	-0.0376205	-0.219401	0.344595	-0.617791	-2.10428	-2.00716
Q9P013	CWC15	Spliceosome-associated protein CWC15 homolog OS=Homo sapiens OX=9606 GN=CWC15 PE=1 SV=2	-1.38464	-1.9058	-1.83152	-1.74226	-2.23277	-2.30597	-2.99564	-2.11519	-2.20378	-2.03487	-1.77944	-1.64868
Q69YN2	CWF19L1	CWF19-like protein 1 OS=Homo sapiens OX=9606 GN=CWF19L1 PE=1 SV=2	-0.914225	-0.716413	-0.456201	-1.07313	-0.447027	-0.569181	-0.514422	-0.468969	-0.341493	-0.64764	-0.781562	-0.822779
P46094	XCR1	Chemokine XC receptor type 1 OS=Homo sapiens OX=9606 GN=XCR1 PE=1 SV=2	-5.10164	-3.5001	-0.276156	-4.15047	-3.07222	-3.98418	-0.43931	0.681617	0.685679	-0.557234	-0.211955	-0.340652
P61073	CXCR4	C-X-C chemokine receptor type 4 OS=Homo sapiens OX=9606 GN=CXCR4 PE=1 SV=1	-5.52508	-5.02869	-3.44483	-4.59507	-4.84946	-4.86553	-5.41595	-4.32637	-4.10449	-2.96363	-3.60718	-4.07126
O14569	CYB561D2	Cytochrome b561 domain-containing protein 2 OS=Homo sapiens OX=9606 GN=CYB561D2 PE=1 SV=1	-1.12324	-0.151196	-1.54798	-1.67355	-0.81838	-1.54588	-0.986273	-0.795931	-0.862712	-0.388345	-2.71539	-1.88036
P00167	CYB5A	Cytochrome b5 OS=Homo sapiens OX=9606 GN=CYB5A PE=1 SV=2	-6.34723	-5.36153	-2.30899	-4.09265	-5.25873	-4.14813	-3.65623	-5.64793	-7.95334	-3.47714	-4.39319	-3.9175
O43169	CYB5B	Cytochrome b5 type B OS=Homo sapiens OX=9606 GN=CYB5B PE=1 SV=3	3.96449	3.7549	3.39992	3.81348	4.05733	4.04665	3.62248	3.55263	3.71688	3.27589	3.31158	3.48848
Q9UHQ9	CYB5R1	NADH-cytochrome b5 reductase 1 OS=Homo sapiens OX=9606 GN=CYB5R1 PE=1 SV=1	-0.456337	0.020978	-0.947212	-0.39478	-0.27902	-0.171167	-0.135028	0.086791	-0.325178	-0.920822	-0.561326	-0.976423
P00387	CYB5R3	NADH-cytochrome b5 reductase 3 OS=Homo sapiens OX=9606 GN=CYB5R3 PE=1 SV=3	2.15483	2.04233	2.42645	1.97022	2.03115	2.17021	2.25686	2.45472	2.35289	2.4595	2.32545	2.51749
P13498	CYBA	Cytochrome b-245 light chain OS=Homo sapiens OX=9606 GN=CYBA PE=1 SV=3	-2.10258	-1.05895	-14.6247	-2.35846	-1.00572	-1.12254	-4.56033	-4.23967	-4.29168	-4.97994	-4.91155	-4.98426
Q9BQA9	CYBC1	Cytochrome b-245 chaperone 1 OS=Homo sapiens OX=9606 GN=CYBC1 PE=1 SV=1	0.792072	1.26336	0.250121	0.737546	1.02551	0.746979	-0.121914	0.0859375	0.710182	0.485189	0.127029	-0.108425
P08574	CYC1	Cytochrome c1, heme protein, mitochondrial OS=Homo sapiens OX=9606 GN=CYC1 PE=1 SV=3	1.60163	1.57808	1.13932	1.73833	1.70575	0.998112	1.62419	1.76845	1.1814	1.01319	1.17371	1.07333
P99999	CYCS	Cytochrome c OS=Homo sapiens OX=9606 GN=CYCS PE=1 SV=2	-0.25301	-0.426604	-0.648976	0.184235	-0.395058	0.128706	-0.759448	-1.1181	-0.401659	-0.84315	-0.543162	-0.728934
Q7L576	CYFIP1	Cytoplasmic FMR1-interacting protein 1 OS=Homo sapiens OX=9606 GN=CYFIP1 PE=1 SV=1	-0.375731	-0.303849	-0.145974	-0.778964	0.0673323	0.134832	-0.641815	-0.0110273	-0.029521	-0.511406	-0.309497	-0.553434
Q96F07	CYFIP2	Cytoplasmic FMR1-interacting protein 2 OS=Homo sapiens OX=9606 GN=CYFIP2 PE=1 SV=2	2.31144	2.04778	2.2827	2.07412	2.19574	2.28388	2.77643	2.56499	2.71228	2.08511	2.27817	2.41059
Q9NQC7	CYLD	Ubiquitin carboxyl-terminal hydrolase CYLD OS=Homo sapiens OX=9606 GN=CYLD PE=1 SV=1	-1.48881	-1.96788	-2.13549	-1.25058	-1.39718	-1.64564	-2.1821	-2.15988	-2.21318	-2.25019	-2.08083	-1.8159
Q6UW02	CYP20A1	Cytochrome P450 20A1 OS=Homo sapiens OX=9606 GN=CYP20A1 PE=1 SV=1	-1.18876	-0.859132	-1.50766	-1.13501	-0.445786	-0.951047	-1.19019	-1.38885	-1.47958	-1.42683	-1.23282	-1.77953
Q9HBI6	CYP4F11	Cytochrome P450 4F11 OS=Homo sapiens OX=9606 GN=CYP4F11 PE=1 SV=3	-2.2716	-2.30648	-1.80371	-1.32233	-2.68473	-4.71584	-2.34539	-2.8185	-3.49814	-3.14925	-2.00859	-2.46658
Q15438	CYTH1	Cytohesin-1 OS=Homo sapiens OX=9606 GN=CYTH1 PE=1 SV=1	-1.76752	-2.01335	-2.39935	-2.14192	-2.26906	-1.7385	-2.62719	-2.73546	-2.45169	-2.08946	-2.43902	-2.36321
Q9NWV4	CZIB	CXXC motif containing zinc binding protein OS=Homo sapiens OX=9606 GN=CZIB PE=1 SV=1	1.32655	0.895404	1.82993	1.62548	0.887694	1.40604	1.41939	1.66654	2.38173	1.67151	1.78816	2.10989
P61803	DAD1	Dolichyl-diphosphooligosaccharide--protein glycosyltransferase subunit DAD1 OS=Homo sapiens OX=9606 GN=DAD1 PE=1 SV=3	2.19651	2.47287	1.91765	2.14596	2.23066	2.00285	1.89872	1.70859	1.63127	1.90615	1.75061	1.88766
P51398	DAP3	28S ribosomal protein S29, mitochondrial OS=Homo sapiens OX=9606 GN=DAP3 PE=1 SV=1	-2.05244	-2.50687	-2.69922	-2.34081	-2.55755	-2.08894	-2.66328	-2.03634	-2.18438	-2.15167	-2.24911	-2.59301
P14868	DARS	Aspartate--tRNA ligase, cytoplasmic OS=Homo sapiens OX=9606 GN=DARS PE=1 SV=2	3.0206	2.59349	3.1065	2.72498	2.5045	2.66833	2.52743	2.48244	2.64467	2.66436	2.8843	3.04496
Q6PI48	DARS2	Aspartate--tRNA ligase, mitochondrial OS=Homo sapiens OX=9606 GN=DARS2 PE=1 SV=1	0.245047	0.267145	0.367662	0.412407	0.142558	0.359163	-0.00828838	-0.278508	0.339214	0.166495	0.330149	0.105
Q96EP5	DAZAP1	DAZ-associated protein 1 OS=Homo sapiens OX=9606 GN=DAZAP1 PE=1 SV=1	2.27204	2.30398	2.22214	2.09511	2.34781	2.70732	2.46548	2.47427	2.46439	2.56438	2.62996	2.26819
Q9UJU6	DBNL	Drebrin-like protein OS=Homo sapiens OX=9606 GN=DBNL PE=1 SV=1	4.42172	3.85568	3.90917	3.92536	3.71804	4.1664	3.59476	3.76955	3.99095	3.90103	3.81931	4.05411
Q9UK59	DBR1	Lariat debranching enzyme OS=Homo sapiens OX=9606 GN=DBR1 PE=1 SV=2	-0.281681	-0.748058	-0.520056	-0.776377	-0.805182	-0.961515	-0.219229	-0.648911	-0.724946	0.0897379	-0.332187	-0.529717
P11182	DBT	Lipoamide acyltransferase component of branched-chain alpha-keto acid dehydrogenase complex, mitochondrial OS=Homo sapiens OX=9606 GN=DBT PE=1 SV=3	-0.0356245	-0.803995	-0.472223	0.226746	-0.156342	-0.0523205	-0.216518	-0.662195	-0.199682	-0.624786	-0.542772	-0.910033
Q9Y4B6	DCAF1	DDB1- and CUL4-associated factor 1 OS=Homo sapiens OX=9606 GN=DCAF1 PE=1 SV=3	-8.80336	-2.87377	-6.60367	-5.65898	-4.86112	-4.6507	-4.77775	-6.83528	-5.91316	-6.86124	-4.65458	-6.27301
P0C7V8	DCAF8L2	DDB1- and CUL4-associated factor 8-like protein 2 OS=Homo sapiens OX=9606 GN=DCAF8L2 PE=2 SV=2	-0.756968	-0.979094	-0.941456	-1.1435	-1.02174	-1.16837	-1.57993	-1.20734	-1.35893	-1.23844	-0.807453	-1.02165
P81605	DCD	Dermcidin OS=Homo sapiens OX=9606 GN=DCD PE=1 SV=2	2.38908	0.0737791	1.84534	1.53019	0.893229	0.52598	1.01387	1.50801	0.55547	0.809488	0.760355	1.6458
P27707	DCK	Deoxycytidine kinase OS=Homo sapiens OX=9606 GN=DCK PE=1 SV=1	1.04126	0.884994	1.24675	1.11091	1.06757	1.02094	1.24115	1.32469	1.19243	1.41135	1.4018	1.34244
Q9NPI6	DCP1A	mRNA-decapping enzyme 1A OS=Homo sapiens OX=9606 GN=DCP1A PE=1 SV=3	-1.62908	-3.67116	-2.38375	-1.39259	-0.614417	-3.52214	-3.00493	-1.58002	-0.545682	-2.39148	-2.64044	-3.45697
Q96C86	DCPS	m7GpppX diphosphatase OS=Homo sapiens OX=9606 GN=DCPS PE=1 SV=2	1.89014	1.80049	1.72656	1.75243	1.98296	2.25661	2.37858	2.59076	2.89779	1.75155	1.80346	1.70356
Q14203	DCTN1	Dynactin subunit 1 OS=Homo sapiens OX=9606 GN=DCTN1 PE=1 SV=3	1.07708	0.597915	0.82277	1.32669	0.953902	1.16643	0.501615	0.854692	1.18968	0.966614	1.08855	0.744984
Q13561	DCTN2	Dynactin subunit 2 OS=Homo sapiens OX=9606 GN=DCTN2 PE=1 SV=4	1.38293	1.50199	1.54284	1.90732	1.84256	2.09809	1.65153	1.91132	1.71489	1.65552	1.50827	1.7995
Q9UJW0	DCTN4	Dynactin subunit 4 OS=Homo sapiens OX=9606 GN=DCTN4 PE=1 SV=1	-0.269578	-1.22748	-1.03239	-0.869179	-1.23469	-0.631378	-1.63026	-1.26378	-0.700555	-1.06186	-1.2075	-0.681575
Q96GG9	DCUN1D1	DCN1-like protein 1 OS=Homo sapiens OX=9606 GN=DCUN1D1 PE=1 SV=1	-1.28396	-0.539546	-0.639149	-0.252752	-1.06927	-0.658869	-0.797264	-0.248896	-0.417045	-0.117121	-1.17391	-0.352157
Q7Z4W1	DCXR	L-xylulose reductase OS=Homo sapiens OX=9606 GN=DCXR PE=1 SV=2	0.611362	1.02813	1.06037	0.582224	0.893317	0.656368	1.58557	1.03368	1.54021	1.01596	0.727603	0.706347
O95865	DDAH2	N(G),N(G)-dimethylarginine dimethylaminohydrolase 2 OS=Homo sapiens OX=9606 GN=DDAH2 PE=1 SV=1	-3.48877	-2.58768	-0.924878	-2.43554	-2.8449	-1.76277	-0.846513	-0.858569	-1.35412	-1.07928	-0.795403	-1.05516
Q16531	DDB1	DNA damage-binding protein 1 OS=Homo sapiens OX=9606 GN=DDB1 PE=1 SV=1	2.82542	3.12918	2.72442	3.11312	3.15812	3.44289	2.53489	2.86539	2.96606	2.40354	2.55058	2.60103
Q92466	DDB2	DNA damage-binding protein 2 OS=Homo sapiens OX=9606 GN=DDB2 PE=1 SV=1	1.39824	1.48627	1.11911	2.14504	1.69558	2.17387	1.61553	1.03487	1.24096	1.13694	0.938796	0.995572
Q5TDH0	DDI2	Protein DDI1 homolog 2 OS=Homo sapiens OX=9606 GN=DDI2 PE=1 SV=1	0.368823	0.123878	0.212848	0.184416	0.490136	0.843225	-0.0878649	-0.0070591	0.129958	0.251272	-0.0239782	-0.365551
P39656	DDOST	Dolichyl-diphosphooligosaccharide--protein glycosyltransferase 48 kDa subunit OS=Homo sapiens OX=9606 GN=DDOST PE=1 SV=4	4.28131	4.37923	3.61239	4.17157	4.32969	4.4763	3.28426	3.51755	4.03642	3.41677	3.40479	3.69104
Q96HY6	DDRGK1	DDRGK domain-containing protein 1 OS=Homo sapiens OX=9606 GN=DDRGK1 PE=1 SV=2	-0.811245	-1.28965	-1.67926	-1.63303	-1.7103	-1.27053	-2.52042	-0.970601	-1.56428	-1.4496	-1.21717	-1.58332
A6NHG4	DDTL	D-dopachrome decarboxylase-like protein OS=Homo sapiens OX=9606 GN=DDTL PE=2 SV=1	2.63672	2.80112	2.59007	2.94023	2.72481	2.57305	2.77382	2.60831	2.67441	2.4542	2.50832	2.72598
Q92499	DDX1	ATP-dependent RNA helicase DDX1 OS=Homo sapiens OX=9606 GN=DDX1 PE=1 SV=2	2.53123	2.21811	2.66363	2.61823	2.62608	2.67425	2.81028	2.75196	3.10259	2.664	2.58488	2.72651
Q92841	DDX17	Probable ATP-dependent RNA helicase DDX17 OS=Homo sapiens OX=9606 GN=DDX17 PE=1 SV=2	3.59395	3.26582	3.64789	3.40503	3.32847	3.70313	3.07978	3.3056	3.53237	3.4088	3.77864	3.58746
Q9NVP1	DDX18	ATP-dependent RNA helicase DDX18 OS=Homo sapiens OX=9606 GN=DDX18 PE=1 SV=2	-1.90146	-1.21823	-1.25636	-1.5203	-1.79626	-1.79915	-0.92425	-0.644132	-1.26154	-0.811482	-1.54936	-1.54057
Q9UMR2;Q9NUU7	DDX19B	ATP-dependent RNA helicase DDX19B OS=Homo sapiens OX=9606 GN=DDX19B PE=1 SV=1	1.75073	1.232	2.00366	1.39017	1.46309	1.64718	1.62697	1.65092	1.75834	1.86494	1.966	2.0811
Q9NR30	DDX21	Nucleolar RNA helicase 2 OS=Homo sapiens OX=9606 GN=DDX21 PE=1 SV=5	-0.811729	-0.104722	-1.13541	-0.748197	-1.43493	-0.663794	-1.48813	-1.2052	-1.29218	-0.941752	-0.9579	-1.12378
Q9BUQ8	DDX23	Probable ATP-dependent RNA helicase DDX23 OS=Homo sapiens OX=9606 GN=DDX23 PE=1 SV=3	-0.0148621	0.397103	0.262846	0.0282221	0.49192	0.0920067	0.9041	0.064353	0.617479	0.687937	0.375291	0.451564
Q9GZR7	DDX24	ATP-dependent RNA helicase DDX24 OS=Homo sapiens OX=9606 GN=DDX24 PE=1 SV=1	1.35402	1.35513	1.25309	1.33641	1.28224	1.3101	1.24389	1.10978	0.961479	1.08065	1.15499	0.884097
O00148	DDX39A	ATP-dependent RNA helicase DDX39A OS=Homo sapiens OX=9606 GN=DDX39A PE=1 SV=2	0.801746	0.512634	1.46548	0.217109	0.77188	0.914259	0.64241	0.927779	0.666765	0.87542	1.13732	1.38237
Q13838	DDX39B	Spliceosome RNA helicase DDX39B OS=Homo sapiens OX=9606 GN=DDX39B PE=1 SV=1	3.84458	4.04827	4.28954	3.93424	3.95685	4.19066	4.11704	4.26452	4.13336	4.08535	4.32705	4.05138
O00571	DDX3X	ATP-dependent RNA helicase DDX3X OS=Homo sapiens OX=9606 GN=DDX3X PE=1 SV=3	0.939472	1.58257	1.79063	0.740899	1.37783	2.14786	1.29501	1.79441	1.94034	0.945355	1.42137	1.91163
O15523;Q9NQI0	DDX3Y	ATP-dependent RNA helicase DDX3Y OS=Homo sapiens OX=9606 GN=DDX3Y PE=1 SV=2	-0.89454	0.048871	-0.468886	-0.189919	-0.213696	0.363773	-0.726865	-0.927633	-0.606905	-1.42756	-1.22058	-0.224704
Q86XP3	DDX42	ATP-dependent RNA helicase DDX42 OS=Homo sapiens OX=9606 GN=DDX42 PE=1 SV=1	0.276842	0.0702972	0.738916	-0.0266228	-0.644843	0.330088	0.0161161	-0.334151	-0.0831356	0.0434885	0.321553	0.541696
Q7L014	DDX46	Probable ATP-dependent RNA helicase DDX46 OS=Homo sapiens OX=9606 GN=DDX46 PE=1 SV=2	0.262986	0.119651	0.657928	0.431703	0.460809	0.349649	0.40641	0.721604	0.495064	0.545914	0.791485	0.464772
Q9H0S4	DDX47	Probable ATP-dependent RNA helicase DDX47 OS=Homo sapiens OX=9606 GN=DDX47 PE=1 SV=1	-2.94771	-4.31203	-4.60056	-2.33158	-6.68663	-7.92352	-5.38919	-5.13327	-4.63764	-7.2603	-1.56873	-5.36611
P17844	DDX5	Probable ATP-dependent RNA helicase DDX5 OS=Homo sapiens OX=9606 GN=DDX5 PE=1 SV=1	1.92423	2.06077	1.88374	1.7391	1.65638	2.0706	1.58257	1.83045	1.96914	1.8066	1.99661	2.00806
Q9BQ39	DDX50	ATP-dependent RNA helicase DDX50 OS=Homo sapiens OX=9606 GN=DDX50 PE=1 SV=1	-5.2523	-5.48001	-4.1616	-3.15795	-2.17183	-3.4371	-4.20267	-4.07936	-3.97937	-3.81591	-2.76547	-3.83227
O95786	DDX58	Antiviral innate immune response receptor RIG-I OS=Homo sapiens OX=9606 GN=DDX58 PE=1 SV=2	-0.0491114	-0.168785	0.471123	0.282077	-0.0892029	0.297398	0.74824	0.512404	0.459707	0.372749	0.135032	0.666099
P26196	DDX6	Probable ATP-dependent RNA helicase DDX6 OS=Homo sapiens OX=9606 GN=DDX6 PE=1 SV=2	2.48069	2.08852	2.24685	2.14213	2.16136	2.3342	1.9197	2.17703	2.46675	2.01734	2.32002	2.28307
Q8IY21;Q5H9U9	DDX60	Probable ATP-dependent RNA helicase DDX60 OS=Homo sapiens OX=9606 GN=DDX60 PE=1 SV=3	-1.03869	-0.951419	-0.17696	-0.896958	-1.19707	-1.11587	0.715143	0.429403	0.44105	-0.0979509	-0.316046	-0.342892
Q16698	DECR1	2,4-dienoyl-CoA reductase, mitochondrial OS=Homo sapiens OX=9606 GN=DECR1 PE=1 SV=1	2.78766	2.50955	2.92397	2.87616	2.54298	2.54429	2.66157	2.84478	2.84272	2.83794	2.93652	2.79451
Q9H4E7;Q6TDU7	DEF6	Differentially expressed in FDCP 6 homolog OS=Homo sapiens OX=9606 GN=DEF6 PE=1 SV=1	0.737358	0.343678	0.491502	0.274564	0.0149918	0.421181	0.992809	1.40983	1.04631	0.855838	0.895869	0.0179863
P35659	DEK	Protein DEK OS=Homo sapiens OX=9606 GN=DEK PE=1 SV=1	3.14142	3.11934	3.12856	2.91603	3.03836	3.07694	2.80781	2.8963	2.83783	3.04275	3.11401	3.17208
Q8IV53	DENND1C	DENN domain-containing protein 1C OS=Homo sapiens OX=9606 GN=DENND1C PE=1 SV=1	-0.810688	-1.49755	-1.75869	-0.95775	-0.744062	-0.168116	-1.66997	-1.05321	-1.3666	-0.890026	-1.202	-1.66359
O75064	DENND4B	DENN domain-containing protein 4B OS=Homo sapiens OX=9606 GN=DENND4B PE=1 SV=4	-3.6221	-5.24335	-3.44	-2.85433	-1.96863	-2.03397	-4.55455	-1.72901	-1.97843	-3.35413	-3.19875	-3.7594
Q5VZ89	DENND4C	DENN domain-containing protein 4C OS=Homo sapiens OX=9606 GN=DENND4C PE=1 SV=3	-3.24027	-2.81454	-3.67976	-2.28882	-2.62514	-2.63694	-2.87355	-1.77069	-2.17964	-2.7447	-3.63196	-4.9243
O43583	DENR	Density-regulated protein OS=Homo sapiens OX=9606 GN=DENR PE=1 SV=2	1.2084	0.847276	1.32628	1.1165	0.608302	0.656233	0.854794	0.83047	0.7929	1.16964	1.34612	1.34384
Q9Y315	DERA	Deoxyribose-phosphate aldolase OS=Homo sapiens OX=9606 GN=DERA PE=1 SV=2	-1.89813	-2.09624	-1.96057	-1.08587	-1.788	-1.0485	-2.64861	-1.94544	-2.15899	-2.14469	-1.91106	-2.70839
Q9BUN8	DERL1	Derlin-1 OS=Homo sapiens OX=9606 GN=DERL1 PE=1 SV=1	0.802094	1.65721	0.522079	0.654995	1.15655	0.507038	0.96839	1.18316	0.998518	0.729172	0.286835	0.716233
Q9GZP9	DERL2	Derlin-2 OS=Homo sapiens OX=9606 GN=DERL2 PE=1 SV=1	2.33925	0.224443	1.10505	1.76296	1.12802	1.44887	0.199373	0.473753	1.43608	0.470268	0.950178	0.955436
O75907	DGAT1	Diacylglycerol O-acyltransferase 1 OS=Homo sapiens OX=9606 GN=DGAT1 PE=1 SV=2	-3.70131	-2.88559	-3.04691	-2.57078	-2.16764	-3.45882	-3.69223	-3.73817	-3.16606	-3.3638	-3.7061	-3.06943
P23743	DGKA	Diacylglycerol kinase alpha OS=Homo sapiens OX=9606 GN=DGKA PE=1 SV=3	1.00215	1.24482	1.27735	1.50146	1.63541	1.51845	1.18024	1.1575	1.05306	1.39114	1.17677	0.74149
Q13574	DGKZ	Diacylglycerol kinase zeta OS=Homo sapiens OX=9606 GN=DGKZ PE=1 SV=3	-4.39819	-2.76352	-2.99826	-3.65532	-3.61039	-6.37769	-2.67871	-3.07785	-4.35223	-2.15634	-2.85112	-4.16973
Q16854	DGUOK	Deoxyguanosine kinase, mitochondrial OS=Homo sapiens OX=9606 GN=DGUOK PE=1 SV=2	0.44293	0.0161066	-2.13233	0.283927	0.247613	-0.102758	-0.687164	-0.137251	-0.0368509	-1.09694	-0.751162	-1.1909
Q02127	DHODH	Dihydroorotate dehydrogenase (quinone), mitochondrial OS=Homo sapiens OX=9606 GN=DHODH PE=1 SV=3	-2.58663	-4.66097	-3.42302	-3.17271	-3.65485	-2.59951	-3.45536	-3.21989	-3.57955	-3.70264	-3.09141	-4.02863
Q96LJ7	DHRS1	Dehydrogenase/reductase SDR family member 1 OS=Homo sapiens OX=9606 GN=DHRS1 PE=1 SV=1	-2.75877	-4.47321	-1.89038	-1.21964	-3.03218	-2.35656	-2.03082	-1.3402	-3.06309	-0.874687	-1.73176	-1.5722
Q9BTZ2	DHRS4	Dehydrogenase/reductase SDR family member 4 OS=Homo sapiens OX=9606 GN=DHRS4 PE=1 SV=3	-0.355777	-0.525043	-0.534501	-0.394008	-0.823605	-0.592329	-0.489834	-0.693007	-0.564488	-0.742352	-0.419759	-0.757278
Q9Y394	DHRS7	Dehydrogenase/reductase SDR family member 7 OS=Homo sapiens OX=9606 GN=DHRS7 PE=1 SV=1	2.77811	2.43475	1.9969	2.30964	2.22407	2.18618	2.03267	1.72218	1.78673	1.82209	1.84756	2.04789
O43143	DHX15	Pre-mRNA-splicing factor ATP-dependent RNA helicase DHX15 OS=Homo sapiens OX=9606 GN=DHX15 PE=1 SV=2	2.267	2.11381	2.63945	2.42266	2.43002	2.57174	2.55816	2.58639	2.65174	2.29404	2.19884	2.576
Q9H2U1	DHX36	ATP-dependent DNA/RNA helicase DHX36 OS=Homo sapiens OX=9606 GN=DHX36 PE=1 SV=2	-1.58618	-1.23739	-1.76574	-2.24033	-2.28013	-0.665829	-2.10805	-2.62397	-1.97805	-1.42572	-1.45584	-1.75442
Q92620	DHX38	Pre-mRNA-splicing factor ATP-dependent RNA helicase PRP16 OS=Homo sapiens OX=9606 GN=DHX38 PE=1 SV=2	-2.07042	-1.89128	-1.96098	-2.1819	-1.35023	-2.32159	-1.33455	-1.73781	-2.45621	-1.52768	-1.46875	-1.37348
Q08211	DHX9	ATP-dependent RNA helicase A OS=Homo sapiens OX=9606 GN=DHX9 PE=1 SV=4	3.73757	3.35952	3.83438	3.57159	3.42829	3.87702	3.04356	3.27702	3.59859	3.45639	3.6171	3.95589
Q9NR28	DIABLO	Diablo homolog, mitochondrial OS=Homo sapiens OX=9606 GN=DIABLO PE=1 SV=1	-7.99657	-7.294	-3.53199	-4.96628	-4.32394	-8.22878	-6.18148	-5.16337	-6.63142	-6.82255	-4.60106	-5.73226
O60610	DIAPH1	Protein diaphanous homolog 1 OS=Homo sapiens OX=9606 GN=DIAPH1 PE=1 SV=2	2.00281	2.96853	1.96365	2.49707	2.83633	2.24771	3.01901	2.89497	2.33932	2.09826	2.11445	2.27177
Q9BTC0	DIDO1	Death-inducer obliterator 1 OS=Homo sapiens OX=9606 GN=DIDO1 PE=1 SV=5	-2.56525	-2.54153	-3.57731	-2.09759	-2.99091	-1.45982	-2.58972	-1.71142	-2.34416	-1.85841	-1.52513	-1.81894
Q9UNQ2	DIMT1	Probable dimethyladenosine transferase OS=Homo sapiens OX=9606 GN=DIMT1 PE=1 SV=1	-3.07618	-3.4363	-3.75807	-3.03846	-3.20166	-3.22368	-2.93976	-2.59768	-2.69572	-3.14708	-3.71955	-3.16426
Q9Y2L1	DIS3	Exosome complex exonuclease RRP44 OS=Homo sapiens OX=9606 GN=DIS3 PE=1 SV=2	-1.64459	-1.22701	-1.19042	-1.70449	-1.07545	-1.17336	-1.29807	-1.10878	0.200453	-0.604056	-0.960992	-1.75888
O60832	DKC1	H/ACA ribonucleoprotein complex subunit DKC1 OS=Homo sapiens OX=9606 GN=DKC1 PE=1 SV=3	1.56426	1.54989	1.7779	1.75064	1.60727	2.06752	1.64622	1.77817	1.67366	1.52014	1.56151	1.91497
P10515	DLAT	Dihydrolipoyllysine-residue acetyltransferase component of pyruvate dehydrogenase complex, mitochondrial OS=Homo sapiens OX=9606 GN=DLAT PE=1 SV=3	1.59439	1.44605	1.54253	1.45755	1.72564	1.91339	1.62949	1.91535	1.65931	1.58367	1.3901	1.5279
P09622	DLD	Dihydrolipoyl dehydrogenase, mitochondrial OS=Homo sapiens OX=9606 GN=DLD PE=1 SV=2	3.67927	3.36267	3.25482	3.61767	3.52416	3.76875	3.1279	3.14473	3.46493	3.12178	3.24844	3.37075
Q92796	DLG3	Disks large homolog 3 OS=Homo sapiens OX=9606 GN=DLG3 PE=1 SV=2	-2.28834	-3.27261	-3.88499	-1.8203	-2.94097	-2.44887	-2.4348	-2.42605	-2.21385	-2.11596	-1.90574	-2.06439
Q8TDM6	DLG5	Disks large homolog 5 OS=Homo sapiens OX=9606 GN=DLG5 PE=1 SV=4	1.25969	1.09416	0.27172	1.666	0.236514	0.816763	2.44493	1.95363	1.93049	1.47616	-1.30657	-0.325167
Q9Y2H0	DLGAP4	Disks large-associated protein 4 OS=Homo sapiens OX=9606 GN=DLGAP4 PE=1 SV=3	-2.05751	-1.7636	-1.32626	-1.43023	-1.95316	-2.51018	-1.90916	-0.998987	-1.9122	-1.50078	-0.695727	-1.42927
P36957	DLST	Dihydrolipoyllysine-residue succinyltransferase component of 2-oxoglutarate dehydrogenase complex, mitochondrial OS=Homo sapiens OX=9606 GN=DLST PE=1 SV=4	3.29929	2.83571	2.74928	3.09262	2.72259	3.08237	2.43016	2.93496	2.80738	2.60353	2.68239	2.89474
P31689	DNAJA1	DnaJ homolog subfamily A member 1 OS=Homo sapiens OX=9606 GN=DNAJA1 PE=1 SV=2	-0.331614	-0.539613	0.109273	-0.140188	0.138812	0.745855	0.142607	0.225351	0.449112	0.219777	-0.418317	0.152386
O60884	DNAJA2	DnaJ homolog subfamily A member 2 OS=Homo sapiens OX=9606 GN=DNAJA2 PE=1 SV=1	1.40963	1.72249	1.48637	1.61516	1.5295	1.65307	1.72217	1.97308	1.72166	1.61508	1.57644	1.50383
Q96EY1	DNAJA3	DnaJ homolog subfamily A member 3, mitochondrial OS=Homo sapiens OX=9606 GN=DNAJA3 PE=1 SV=2	-1.61156	-1.91553	-1.15311	-1.28683	-1.18741	-0.966078	-1.94813	-1.15513	-1.26173	-1.22998	-1.55458	-1.23199
Q8NHL6	LILRB1	Leukocyte immunoglobulin-like receptor subfamily B member 1 OS=Homo sapiens OX=LILRB1, PE=2, SV=4	-1.16113	-0.712363	-0.710196	-1.51778	-1.15392	-1.16956	-0.947999	-0.341482	-0.503182	-0.918859	-0.626204	-0.614256
Q9UBS4	DNAJB11	DnaJ homolog subfamily B member 11 OS=Homo sapiens OX=9606 GN=DNAJB11 PE=1 SV=1	1.78296	1.96404	2.09658	1.75481	1.79631	1.95217	1.3883	1.79621	2.22798	1.64499	1.45537	2.03832
P25686	DNAJB2	DnaJ homolog subfamily B member 2 OS=Homo sapiens OX=9606 GN=DNAJB2 PE=1 SV=3	-0.998434	-1.36584	-0.799917	-1.39459	-1.60612	-0.96584	-1.19368	-1.25313	-1.55691	-1.15868	-0.999946	-0.739682
O75165	DNAJC13	DnaJ homolog subfamily C member 13 OS=Homo sapiens OX=9606 GN=DNAJC13 PE=1 SV=5	-0.958022	-1.62642	-0.884097	-1.19637	-1.749	-1.28608	-1.18133	-1.46406	-1.48944	-0.681503	-1.64233	-0.78304
Q99543	DNAJC2	DnaJ homolog subfamily C member 2 OS=Homo sapiens OX=9606 GN=DNAJC2 PE=1 SV=4	-1.99956	-2.86285	-2.3863	-2.09456	-2.86715	-3.11303	-3.05363	-3.28566	-2.50712	-1.94837	-2.57	-2.01363
Q13217	DNAJC3	DnaJ homolog subfamily C member 3 OS=Homo sapiens OX=9606 GN=DNAJC3 PE=1 SV=1	0.521891	0.636109	0.0869102	0.47036	0.770625	0.625719	0.0859919	0.325758	0.288303	-0.131103	0.445845	0.0672255
Q9H3Z4	DNAJC5	DnaJ homolog subfamily C member 5 OS=Homo sapiens OX=9606 GN=DNAJC5 PE=1 SV=1	-0.928495	-1.64498	-1.01083	-0.955262	-2.36909	-1.65201	-0.926229	-1.39933	-1.43659	-1.99814	-1.17917	-0.297844
O75937	DNAJC8	DnaJ homolog subfamily C member 8 OS=Homo sapiens OX=9606 GN=DNAJC8 PE=1 SV=2	2.01547	2.02412	1.69395	1.83367	1.68182	1.70061	0.366022	1.64778	1.82922	1.405	1.94984	1.75402
Q8WXX5	DNAJC9	DnaJ homolog subfamily C member 9 OS=Homo sapiens OX=9606 GN=DNAJC9 PE=1 SV=1	1.50997	1.0955	1.21049	1.12368	0.864268	0.861729	0.467212	0.74826	0.508198	1.03498	1.16188	1.15521
O00115	DNASE2	Deoxyribonuclease-2-alpha OS=Homo sapiens OX=9606 GN=DNASE2 PE=1 SV=2	0.925034	1.95354	0.361822	1.08263	1.62701	1.11139	1.76219	1.87757	1.49498	1.6086	0.601577	0.538223
Q5SXM8	DNLZ	DNL-type zinc finger protein OS=Homo sapiens OX=9606 GN=DNLZ PE=1 SV=1	-5.76648	-4.0911	-4.79322	-4.52696	-6.24102	-2.43807	-5.32428	-2.3916	-4.36402	-4.66035	-2.41191	-4.39618
O00429	DNM1L	Dynamin-1-like protein OS=Homo sapiens OX=9606 GN=DNM1L PE=1 SV=2	0.75806	0.538915	0.565802	1.09377	0.668633	1.03951	0.384382	1.41005	1.33652	0.547341	0.41186	0.433555
P50570;Q05193;Q9UQ16	DNM2	Dynamin-2 OS=Homo sapiens OX=9606 GN=DNM2 PE=1 SV=2	2.00121	2.0645	2.12306	2.16324	2.14307	1.98689	2.47175	2.97646	2.45444	2.35804	2.11806	2.31536
P26358	DNMT1	DNA (cytosine-5)-methyltransferase 1 OS=Homo sapiens OX=9606 GN=DNMT1 PE=1 SV=2	-0.344954	-0.206127	-0.325378	-0.237975	-0.458302	-0.477831	-0.0613413	-0.0250788	-0.272603	0.145998	0.33779	-0.358597
Q9ULA0	DNPEP	Aspartyl aminopeptidase OS=Homo sapiens OX=9606 GN=DNPEP PE=1 SV=1	1.54421	1.20089	1.23413	1.53481	1.48685	1.0722	1.30074	1.1761	0.86791	1.18398	1.15893	1.16382
O43598	DNPH1	2'-deoxynucleoside 5'-phosphate N-hydrolase 1 OS=Homo sapiens OX=9606 GN=DNPH1 PE=1 SV=1	-0.982178	-0.711758	-1.11408	-0.544736	-0.724981	-0.344889	-1.07141	0.361423	-0.117871	-0.90475	-0.84257	-1.67828
Q96BY6	DOCK10	Dedicator of cytokinesis protein 10 OS=Homo sapiens OX=9606 GN=DOCK10 PE=1 SV=3	0.747612	1.25565	1.39377	0.650242	0.935777	0.887613	1.93592	1.63826	1.64874	1.23388	0.961689	1.09596
Q5JSL3	DOCK11	Dedicator of cytokinesis protein 11 OS=Homo sapiens OX=9606 GN=DOCK11 PE=1 SV=2	-1.05407	-1.33997	-0.543567	-1.50143	-1.48983	-0.731358	-0.800905	-1.08687	-0.866224	-0.600267	-0.813953	-0.441343
Q92608	DOCK2	Dedicator of cytokinesis protein 2 OS=Homo sapiens OX=9606 GN=DOCK2 PE=1 SV=2	2.22438	1.48187	1.71508	2.59079	2.26928	2.54173	2.20357	2.08486	2.3703	2.12652	1.90148	2.04648
Q9H7D0	DOCK5	Dedicator of cytokinesis protein 5 OS=Homo sapiens OX=9606 GN=DOCK5 PE=1 SV=3	-1.26568	-1.07834	-1.12488	-1.4574	-1.62403	-1.43807	-0.856945	-1.36762	-0.293179	-0.938218	-1.36773	-1.92726
Q8NF50;Q96N67	DOCK8	Dedicator of cytokinesis protein 8 OS=Homo sapiens OX=9606 GN=DOCK8 PE=1 SV=3	0.846136	1.25491	0.406557	0.50063	0.928267	0.536112	1.50434	1.64351	1.40725	1.2539	0.553047	0.539094
O60496	DOK2	Docking protein 2 OS=Homo sapiens OX=9606 GN=DOK2 PE=1 SV=2	2.52359	2.37926	1.65294	2.30643	2.25023	2.56019	1.76664	1.67057	1.75396	1.85915	1.58951	1.75314
Q9H3H5	DPAGT1	UDP-N-acetylglucosamine--dolichyl-phosphate N-acetylglucosaminephosphotransferase OS=Homo sapiens OX=9606 GN=DPAGT1 PE=1 SV=2	-2.60731	-0.630732	-1.43483	-1.32979	-1.21822	-1.97881	-0.94346	-1.45003	-1.69831	-2.53246	-1.525	-2.02211
O60762	DPM1	Dolichol-phosphate mannosyltransferase subunit 1 OS=Homo sapiens OX=9606 GN=DPM1 PE=1 SV=1	1.44983	1.5036	1.03304	1.6562	1.52701	0.855446	1.25269	1.18574	0.935658	0.956832	1.03023	0.977077
O94777	DPM2	Dolichol phosphate-mannose biosynthesis regulatory protein OS=Homo sapiens OX=9606 GN=DPM2 PE=1 SV=3	-4.07681	-0.0376654	-1.30736	-5.2672	-0.416623	-1.52812	-0.581264	-0.136851	-1.15597	-2.56348	-1.83766	-2.60295
Q9NY33	DPP3	Dipeptidyl peptidase 3 OS=Homo sapiens OX=9606 GN=DPP3 PE=1 SV=2	2.02888	1.83615	2.04942	1.90311	2.01622	2.04834	1.73591	1.91661	1.90506	1.88269	1.94513	2.03446
P27487	DPP4	Dipeptidyl peptidase 4 OS=Homo sapiens OX=9606 GN=DPP4 PE=1 SV=2	4.02546	3.7509	5.11574	4.43714	4.47176	4.63439	5.13935	4.99217	5.07496	5.21492	4.93955	5.09919
Q9UHL4	DPP7	Dipeptidyl peptidase 2 OS=Homo sapiens OX=9606 GN=DPP7 PE=1 SV=3	2.54853	2.9211	2.23272	3.12758	3.31144	2.8394	3.01874	2.74396	2.77802	2.5361	2.44279	2.29094
Q86TI2;Q6V1X1	DPP9	Dipeptidyl peptidase 9 OS=Homo sapiens OX=9606 GN=DPP9 PE=1 SV=3	0.344929	0.420908	0.367819	0.166691	0.0517406	0.173225	1.1539	1.18666	0.815317	0.378257	0.346498	0.240257
Q2PZI1	DPY19L1	Probable C-mannosyltransferase DPY19L1 OS=Homo sapiens OX=9606 GN=DPY19L1 PE=2 SV=1	-5.24908	-1.5808	-3.38602	-5.34523	-1.58655	-3.43464	-1.70303	-2.24369	-2.70385	-3.44389	-3.31592	-4.51746
Q12882	DPYD	Dihydropyrimidine dehydrogenase [NADP(+)] OS=Homo sapiens OX=9606 GN=DPYD PE=1 SV=2	1.24298	0.856091	0.822553	1.40301	1.12623	1.33823	0.214273	-0.203016	-0.0741606	1.53837	1.10155	1.4275
Q16555;Q14194	DPYSL2	Dihydropyrimidinase-related protein 2 OS=Homo sapiens OX=9606 GN=DPYSL2 PE=1 SV=1	2.86689	2.98694	3.64129	2.73427	2.60375	2.95545	4.06738	4.0499	4.11212	3.84572	3.73862	3.68464
Q01658	DR1	Protein Dr1 OS=Homo sapiens OX=9606 GN=DR1 PE=1 SV=1	-0.184326	-0.40762	-0.344276	0.507549	0.509271	0.0628071	-0.480984	-1.58856	-0.116476	0.00244045	-0.891396	-0.212793
Q14919	DRAP1	Dr1-associated corepressor OS=Homo sapiens OX=9606 GN=DRAP1 PE=1 SV=3	0.699848	0.861266	0.608047	0.229044	0.586673	0.740702	0.811281	0.857963	1.02151	0.625806	1.03313	0.574146
Q9Y295	DRG1	Developmentally-regulated GTP-binding protein 1 OS=Homo sapiens OX=9606 GN=DRG1 PE=1 SV=1	0.0926771	0.0176229	0.191319	0.680905	0.476632	0.587427	0.276414	0.717288	0.548536	0.777398	0.762761	0.530562
P55039	DRG2	Developmentally-regulated GTP-binding protein 2 OS=Homo sapiens OX=9606 GN=DRG2 PE=1 SV=1	-2.59162	-1.95326	-1.67967	-2.49542	-2.35843	-2.4168	-1.78156	-1.74799	-1.97324	-2.40988	-2.07567	-1.89231
Q08554	DSC1	Desmocollin-1 OS=Homo sapiens OX=9606 GN=DSC1 PE=1 SV=2	-2.92435	-3.57436	-2.30524	-2.74692	-3.28013	-7.83274	-3.41295	-5.05822	-2.73308	-2.11179	-1.51251	-2.27484
Q02413	DSG1	Desmoglein-1 OS=Homo sapiens OX=9606 GN=DSG1 PE=1 SV=2	0.463288	-0.702184	0.192576	-0.104744	-0.248674	-1.40851	0.556948	-1.92442	-0.299784	-0.162702	-0.522532	0
P15924	DSP	Desmoplakin OS=Homo sapiens OX=9606 GN=DSP PE=1 SV=3	1.37493	-0.072794	0.294411	-0.359946	0.198068	-0.360651	0.17065	-1.19772	0.227592	0.141293	0.723888	0.559137
Q03001	DST	Dystonin OS=Homo sapiens OX=9606 GN=DST PE=1 SV=4	1.5691	1.16175	2.14694	1.55798	1.20393	1.60489	1.71379	1.89056	1.94768	2.09957	2.21863	2.01384
P60981	DSTN	Destrin OS=Homo sapiens OX=9606 GN=DSTN PE=1 SV=3	2.45492	2.58836	1.60204	2.63586	2.64188	2.92561	1.77266	1.79857	2.18449	1.53023	1.13393	1.32938
Q8TEA8	DTD1	D-aminoacyl-tRNA deacylase 1 OS=Homo sapiens OX=9606 GN=DTD1 PE=1 SV=2	-0.245937	-0.04247	-0.167286	-0.474557	0.256991	0.0941238	-0.148847	-0.115665	-0.340866	-0.113495	-0.405648	-0.668256
Q96EV8	DTNBP1	Dysbindin OS=Homo sapiens OX=9606 GN=DTNBP1 PE=1 SV=1	-2.4267	-3.48821	-2.67737	-2.56645	-2.91222	-3.11399	-2.46163	-3.44285	-3.05526	-3.21903	-2.20639	-3.19701
Q8TDB6	DTX3L	E3 ubiquitin-protein ligase DTX3L OS=Homo sapiens OX=9606 GN=DTX3L PE=1 SV=1	0.729332	0.647084	0.839744	0.335005	0.37741	0.148258	0.651468	0.534863	0.461637	0.74714	0.708477	0.655093
P23919	DTYMK	Thymidylate kinase OS=Homo sapiens OX=9606 GN=DTYMK PE=1 SV=4	-3.17623	-2.57844	-2.54631	-3.81818	-2.46094	-2.58773	-2.17383	-1.90766	-1.99199	-1.63141	-1.13168	-2.96984
Q9BVJ7	DUSP23	Dual specificity protein phosphatase 23 OS=Homo sapiens OX=9606 GN=DUSP23 PE=1 SV=1	-4.29606	-3.64769	-3.27996	-3.63814	-3.23606	-3.61658	-4.39187	-3.16986	-2.84277	-3.33991	-3.07402	-3.30296
P33316	DUT	Deoxyuridine 5'-triphosphate nucleotidohydrolase, mitochondrial OS=Homo sapiens OX=9606 GN=DUT PE=1 SV=4	0.276098	0.487272	0.519862	0.441823	0.242122	0.652426	0.353366	0.417169	0.394615	0.291965	0.544843	0.586596
Q14204	DYNC1H1	Cytoplasmic dynein 1 heavy chain 1 OS=Homo sapiens OX=9606 GN=DYNC1H1 PE=1 SV=5	2.49378	2.19899	2.33661	2.24372	2.32796	2.2476	2.64277	2.21162	2.64379	2.19889	1.83643	2.54702
Q13409	DYNC1I2	Cytoplasmic dynein 1 intermediate chain 2 OS=Homo sapiens OX=9606 GN=DYNC1I2 PE=1 SV=3	0.953568	0.614453	1.26511	0.924438	0.398572	0.806648	0.82148	0.596124	1.06522	1.06872	1.39198	1.19453
Q9Y6G9	DYNC1LI1	Cytoplasmic dynein 1 light intermediate chain 1 OS=Homo sapiens OX=9606 GN=DYNC1LI1 PE=1 SV=3	0.795633	0.126737	0.690928	0.694782	-0.0934172	0.0168877	0.310699	-0.164158	0.313383	0.54805	0.636391	0.486173
O43237	DYNC1LI2	Cytoplasmic dynein 1 light intermediate chain 2 OS=Homo sapiens OX=9606 GN=DYNC1LI2 PE=1 SV=1	-0.455417	-1.50424	-1.14571	-1.03458	-1.65888	-1.3552	-1.46998	-1.01964	-1.19002	-1.07014	-1.0442	-1.47862
P63167;Q96FJ2	DYNLL1	Dynein light chain 1, cytoplasmic OS=Homo sapiens OX=9606 GN=DYNLL1 PE=1 SV=1	0.693041	0.866311	0.961869	0.364446	0.702708	-0.304379	1.05581	0.942134	0.505165	0.772593	0.678699	0.792475
P63172	DYNLT1	Dynein light chain Tctex-type 1 OS=Homo sapiens OX=9606 GN=DYNLT1 PE=1 SV=1	-1.88804	-0.147873	-5.2621	-1.30532	-0.67894	0.322556	-1.40732	0.602595	-1.84405	-3.71304	-3.65672	-1.59688
P51808	DYNLT3	Dynein light chain Tctex-type 3 OS=Homo sapiens OX=9606 GN=DYNLT3 PE=1 SV=1	-2.04294	-2.81116	-0.421891	-5.47106	-1.14439	-1.88795	-1.47544	-1.7636	-0.942425	-1.55447	-0.673187	-0.39064
Q15125	EBP	3-beta-hydroxysteroid-Delta(8),Delta(7)-isomerase OS=Homo sapiens OX=9606 GN=EBP PE=1 SV=3	2.68903	3.78011	2.64544	2.75916	3.60914	2.8117	2.87911	2.92055	2.58658	2.47549	2.38359	2.37498
Q13011	ECH1	Delta(3,5)-Delta(2,4)-dienoyl-CoA isomerase, mitochondrial OS=Homo sapiens OX=9606 GN=ECH1 PE=1 SV=2	4.34204	4.43041	3.29781	4.38999	4.41637	4.49792	3.86295	3.92797	4.19549	3.48959	3.42412	3.4563
Q9NTX5	ECHDC1	Ethylmalonyl-CoA decarboxylase OS=Homo sapiens OX=9606 GN=ECHDC1 PE=1 SV=2	-0.156477	0.260464	0.981352	0.723706	0.465858	0.851215	-0.220855	0.658875	0.432705	0.675535	0.56579	0.89292
P30084	ECHS1	Enoyl-CoA hydratase, mitochondrial OS=Homo sapiens OX=9606 GN=ECHS1 PE=1 SV=4	2.15086	1.80879	2.02837	2.30478	1.91857	1.96449	2.15857	2.04705	2.22732	1.99236	2.11848	1.99737
P42126	ECI1	Enoyl-CoA delta isomerase 1, mitochondrial OS=Homo sapiens OX=9606 GN=ECI1 PE=1 SV=1	1.24105	1.31619	1.11003	1.38539	1.05319	1.27246	0.819057	0.832994	1.00225	1.11379	1.05281	1.27395
Q5VYK3	ECPAS	Proteasome adapter and scaffold protein ECM29 OS=Homo sapiens OX=9606 GN=ECPAS PE=1 SV=2	-0.948008	-1.10623	-0.996938	-1.06946	-0.660916	-1.47343	-0.534784	-0.979902	-0.762798	-1.10945	-1.11297	-1.36905
Q6P2E9	EDC4	Enhancer of mRNA-decapping protein 4 OS=Homo sapiens OX=9606 GN=EDC4 PE=1 SV=1	-1.02551	-1.94936	-0.499976	-0.974551	-1.33673	-0.625	-1.1357	-2.75033	-2.58752	-1.32383	-1.56334	-1.2304
O60869	EDF1	Endothelial differentiation-related factor 1 OS=Homo sapiens OX=9606 GN=EDF1 PE=1 SV=1	0.129213	-0.162632	0.268918	-0.0962	-0.515107	-0.457199	-0.728971	-0.344813	-0.559155	0.0190773	0.176021	0.329857
Q5VTE0;Q05639	EEF1A1P5	Putative elongation factor 1-alpha-like 3 OS=Homo sapiens OX=9606 GN=EEF1A1P5 PE=5 SV=1	7.30903	7.38181	7.67657	7.71817	7.30623	7.50781	7.69624	7.67328	7.61976	7.61819	7.66293	7.59272
P24534	EEF1B2	Elongation factor 1-beta OS=Homo sapiens OX=9606 GN=EEF1B2 PE=1 SV=3	2.70451	2.80424	2.80235	2.7405	2.55219	3.03682	2.55246	2.48287	2.71759	2.6327	2.84063	2.91394
P29692	EEF1D	Elongation factor 1-delta OS=Homo sapiens OX=9606 GN=EEF1D PE=1 SV=5	1.4099	1.73439	1.65734	1.21467	1.29151	1.27777	0.433201	1.66296	0.835365	1.32465	1.56611	1.23401
O43324	EEF1E1	Eukaryotic translation elongation factor 1 epsilon-1 OS=Homo sapiens OX=9606 GN=EEF1E1 PE=1 SV=1	-2.9302	-0.751986	-2.41375	-2.10564	-1.30245	-2.09195	-1.45093	-1.37017	-1.28288	-1.71505	-2.04235	-2.084
P26641	EEF1G	Elongation factor 1-gamma OS=Homo sapiens OX=9606 GN=EEF1G PE=1 SV=3	4.22529	4.15589	3.90405	4.20995	4.17807	4.01799	4.15961	4.18387	4.58041	4.07217	3.8998	4.01786
P13639	EEF2	Elongation factor 2 OS=Homo sapiens OX=9606 GN=EEF2 PE=1 SV=4	5.79821	6.33875	5.92963	6.02005	5.88834	5.92888	5.90458	6.03074	6.11628	5.87032	5.8044	5.87236
P57772	EEFSEC	Selenocysteine-specific elongation factor OS=Homo sapiens OX=9606 GN=EEFSEC PE=1 SV=4	-2.14271	-0.885189	-1.37852	-1.93986	-1.39953	-1.85872	-2.21238	-2.18947	-2.10213	-1.67113	-1.31361	-1.55993
Q96C19;Q9BUP0	EFHD2	EF-hand domain-containing protein D2 OS=Homo sapiens OX=9606 GN=EFHD2 PE=1 SV=1	1.80962	1.69178	1.68497	2.21325	1.44517	1.17799	0.887079	0.943799	1.14256	1.32715	1.28366	1.74177
Q7Z2Z2	EFL1	Elongation factor-like GTPase 1 OS=Homo sapiens OX=9606 GN=EFL1 PE=1 SV=2	-1.23635	-1.4997	-0.757437	-0.855796	-1.28376	-1.39303	-0.992303	-1.32049	-1.61846	-0.787702	-1.07681	-0.969165
Q14156	EFR3A	Protein EFR3 homolog A OS=Homo sapiens OX=9606 GN=EFR3A PE=1 SV=2	-4.10068	-2.28451	-2.61388	-2.48012	-4.89902	-3.79968	-1.3982	-1.62909	-2.201	-2.12744	-2.21555	-2.77714
Q15029	EFTUD2	116 kDa U5 small nuclear ribonucleoprotein component OS=Homo sapiens OX=9606 GN=EFTUD2 PE=1 SV=1	0.80332	1.35545	1.40722	0.828233	1.06229	1.47877	1.04931	1.11287	1.43749	1.42371	0.740978	1.27477
P11161	EGR2	E3 SUMO-protein ligase EGR2 OS=Homo sapiens OX=9606 GN=EGR2 PE=1 SV=3	-4.79038	-1.12742	-2.87024	-4.71568	-3.2822	-2.14372	-5.19988	-1.63619	-1.10443	-4.07919	-2.41695	-4.24447
Q9H4M9;Q9NZN3;Q9NZN4	EHD1	EH domain-containing protein 1 OS=Homo sapiens OX=9606 GN=EHD1 PE=1 SV=2	1.44308	1.27417	2.22777	1.46774	1.33509	1.36558	2.36531	2.44058	1.98821	2.56207	2.37547	2.42531
P41567	EIF1	Eukaryotic translation initiation factor 1 OS=Homo sapiens OX=9606 GN=EIF1 PE=1 SV=1	-1.55132	-0.210537	-0.422364	-1.95478	-1.26403	-0.798479	-2.45389	-3.66114	-1.57027	-2.13781	-1.42237	-0.0587282
P47813;O14602	EIF1AX	Eukaryotic translation initiation factor 1A, X-chromosomal OS=Homo sapiens OX=9606 GN=EIF1AX PE=1 SV=2	0.187714	0.620898	0.522734	0.0942307	0.946157	0.783535	0.854559	1.13415	0.560921	0.9172	0.350051	0.710886
Q9BY44	EIF2A	Eukaryotic translation initiation factor 2A OS=Homo sapiens OX=9606 GN=EIF2A PE=1 SV=3	-0.24115	-0.423616	-0.301175	-0.321774	-0.354018	-0.271421	-0.764432	-0.620864	-0.6662	-0.612391	-0.637021	-0.605908
P19525	EIF2AK2	Interferon-induced, double-stranded RNA-activated protein kinase OS=Homo sapiens OX=9606 GN=EIF2AK2 PE=1 SV=2	-0.304152	-0.0202999	0.784015	-0.517663	-0.0896978	-0.147758	0.801973	0.588918	0.0815382	0.819189	0.629824	0.796033
Q14232	EIF2B1	Translation initiation factor eIF-2B subunit alpha OS=Homo sapiens OX=9606 GN=EIF2B1 PE=1 SV=1	-1.63385	-1.25281	-0.773986	-0.919222	-0.684763	-0.897164	-1.10912	-0.83376	-1.25492	-1.01865	-1.32343	-0.841676
P49770	EIF2B2	Translation initiation factor eIF-2B subunit beta OS=Homo sapiens OX=9606 GN=EIF2B2 PE=1 SV=3	-1.18043	-1.55437	-0.965878	-1.36479	-1.68106	-1.55318	-1.67705	-1.22084	-1.57322	-1.38708	-1.32194	-1.44484
Q9NR50	EIF2B3	Translation initiation factor eIF-2B subunit gamma OS=Homo sapiens OX=9606 GN=EIF2B3 PE=1 SV=1	-1.98265	-1.61842	-3.57458	-0.817307	-0.820613	-1.12611	-1.97973	-1.5004	-1.4304	-1.81601	-1.86313	-0.669012
Q9UI10	EIF2B4	Translation initiation factor eIF-2B subunit delta OS=Homo sapiens OX=9606 GN=EIF2B4 PE=1 SV=2	-1.88746	-2.07803	-1.93556	-2.11909	-1.72496	-1.58829	-1.51531	-1.14602	-1.74174	-1.19359	-1.37243	-2.00365
Q13144	EIF2B5	Translation initiation factor eIF-2B subunit epsilon OS=Homo sapiens OX=9606 GN=EIF2B5 PE=1 SV=3	-1.62032	-1.69614	-1.60187	-2.01105	-1.02642	-1.55375	-0.145524	-1.02983	-0.969888	-1.75297	-2.00313	-1.90695
P05198	EIF2S1	Eukaryotic translation initiation factor 2 subunit 1 OS=Homo sapiens OX=9606 GN=EIF2S1 PE=1 SV=3	1.71706	1.73659	1.82618	1.79356	1.70422	1.84892	1.76769	2.16762	1.87784	2.07297	1.81472	1.94663
P20042	EIF2S2	Eukaryotic translation initiation factor 2 subunit 2 OS=Homo sapiens OX=9606 GN=EIF2S2 PE=1 SV=2	2.44796	1.54885	2.54289	2.01966	1.55091	2.31001	1.64776	1.70067	2.29257	2.04638	2.32753	2.54389
P41091;Q2VIR3	EIF2S3	Eukaryotic translation initiation factor 2 subunit 3 OS=Homo sapiens OX=9606 GN=EIF2S3 PE=1 SV=3	2.03897	1.91015	2.3345	2.41862	2.30223	2.57993	2.31222	2.50872	2.38833	2.42419	2.52794	2.24706
Q14152	EIF3A	Eukaryotic translation initiation factor 3 subunit A OS=Homo sapiens OX=9606 GN=EIF3A PE=1 SV=1	2.43427	2.50734	2.73335	2.45671	2.57442	2.49751	2.17791	2.48732	2.47619	2.41288	2.53322	2.69407
P55884	EIF3B	Eukaryotic translation initiation factor 3 subunit B OS=Homo sapiens OX=9606 GN=EIF3B PE=1 SV=3	3.16429	2.9492	3.15773	2.86273	2.77731	2.78246	2.85091	2.88886	2.86824	2.87344	3.1248	3.01752
Q99613;B5ME19	EIF3C	Eukaryotic translation initiation factor 3 subunit C OS=Homo sapiens OX=9606 GN=EIF3C PE=1 SV=1	2.58854	2.40805	2.83987	2.42313	2.15415	2.34403	2.22023	2.23144	2.55055	2.56226	2.71462	2.90965
O15371	EIF3D	Eukaryotic translation initiation factor 3 subunit D OS=Homo sapiens OX=9606 GN=EIF3D PE=1 SV=1	1.93282	2.08212	1.98529	3.19994	1.8586	1.76315	1.82149	2.02105	2.07321	2.0133	2.01575	2.14941
P60228	EIF3E	Eukaryotic translation initiation factor 3 subunit E OS=Homo sapiens OX=9606 GN=EIF3E PE=1 SV=1	0.509401	1.14612	0.506398	0.933827	0.852881	1.19445	1.47978	1.43474	1.59442	1.09794	0.640628	0.698442
O00303	EIF3F	Eukaryotic translation initiation factor 3 subunit F OS=Homo sapiens OX=9606 GN=EIF3F PE=1 SV=1	1.90087	1.99586	1.54294	1.96211	1.83226	2.04821	1.88795	1.97652	2.01551	1.98825	1.9367	1.61587
O75821	EIF3G	Eukaryotic translation initiation factor 3 subunit G OS=Homo sapiens OX=9606 GN=EIF3G PE=1 SV=2	2.43734	1.91179	2.32694	2.04029	1.65915	1.80413	1.74879	1.83584	1.95701	2.06279	2.26056	2.18229
O15372	EIF3H	Eukaryotic translation initiation factor 3 subunit H OS=Homo sapiens OX=9606 GN=EIF3H PE=1 SV=1	2.2691	2.1523	2.16034	2.0279	1.91909	1.78291	1.88532	2.14527	2.42874	1.95504	2.2272	2.18862
Q13347	EIF3I	Eukaryotic translation initiation factor 3 subunit I OS=Homo sapiens OX=9606 GN=EIF3I PE=1 SV=1	1.85805	1.5391	1.96868	1.73363	1.80623	1.8094	1.80717	1.97957	1.96579	1.9692	2.04386	1.96202
O75822	EIF3J	Eukaryotic translation initiation factor 3 subunit J OS=Homo sapiens OX=9606 GN=EIF3J PE=1 SV=2	0.950809	0.905744	0.527952	0.955026	1.03735	0.675159	0.35364	0.627566	0.110848	0.35497	0.430145	0.423351
Q9UBQ5	EIF3K	Eukaryotic translation initiation factor 3 subunit K OS=Homo sapiens OX=9606 GN=EIF3K PE=1 SV=1	1.3243	1.60854	1.65176	1.68923	1.3172	1.72505	1.83356	1.51266	1.47438	1.5104	1.13399	1.66641
Q9Y262	EIF3L	Eukaryotic translation initiation factor 3 subunit L OS=Homo sapiens OX=9606 GN=EIF3L PE=1 SV=1	0.983919	1.8262	1.27983	1.11451	1.60337	1.3065	1.71183	2.28248	1.47654	1.63956	1.67615	1.36057
Q7L2H7	EIF3M	Eukaryotic translation initiation factor 3 subunit M OS=Homo sapiens OX=9606 GN=EIF3M PE=1 SV=1	0.388396	1.25772	0.78507	0.931806	1.13337	0.941282	1.35147	1.40249	0.841969	0.999016	1.09162	1.23017
P60842	EIF4A1	Eukaryotic initiation factor 4A-I OS=Homo sapiens OX=9606 GN=EIF4A1 PE=1 SV=1	3.61138	3.75737	3.90145	3.64597	3.55763	3.64148	3.72162	3.93911	3.89775	3.86183	3.99968	3.80123
Q14240	EIF4A2	Eukaryotic initiation factor 4A-II OS=Homo sapiens OX=9606 GN=EIF4A2 PE=1 SV=2	2.17703	2.10704	1.87176	2.17238	1.87103	2.50442	2.21928	2.22346	2.54564	1.83531	1.76869	1.79208
P38919	EIF4A3	Eukaryotic initiation factor 4A-III OS=Homo sapiens OX=9606 GN=EIF4A3 PE=1 SV=4	6.11952	5.81889	5.80315	5.71087	5.48109	5.74114	4.89064	5.69238	5.59916	5.35882	5.83539	5.50996
P23588	EIF4B	Eukaryotic translation initiation factor 4B OS=Homo sapiens OX=9606 GN=EIF4B PE=1 SV=2	1.02116	0.536979	0.797975	0.706231	0.12988	0.15906	-0.0647936	-0.130418	0.376455	0.641472	0.81041	0.652554
P06730	EIF4E	Eukaryotic translation initiation factor 4E OS=Homo sapiens OX=9606 GN=EIF4E PE=1 SV=2	0.534721	0.694238	0.450284	0.468455	0.567996	0.623871	0.612961	0.529292	0.598007	0.571445	0.552488	0.417362
Q04637;O43432	EIF4G1	Eukaryotic translation initiation factor 4 gamma 1 OS=Homo sapiens OX=9606 GN=EIF4G1 PE=1 SV=4	0.862057	0.763698	0.938923	0.673998	0.67302	0.710899	0.699951	0.45572	0.753187	0.679884	0.920544	0.817943
P78344	EIF4G2	Eukaryotic translation initiation factor 4 gamma 2 OS=Homo sapiens OX=9606 GN=EIF4G2 PE=1 SV=1	-1.08595	-0.0234003	-0.0852108	-0.614014	-0.712945	-1.14533	-0.547853	-0.15712	-0.689754	-0.465543	0.161989	-0.384886
Q15056	EIF4H	Eukaryotic translation initiation factor 4H OS=Homo sapiens OX=9606 GN=EIF4H PE=1 SV=5	0.532406	-0.0440636	0.570009	-0.000834465	-0.0446348	-0.833471	-1.20989	-0.780948	0.121647	-0.260135	0.365468	0.777919
P55010	EIF5	Eukaryotic translation initiation factor 5 OS=Homo sapiens OX=9606 GN=EIF5 PE=1 SV=2	1.0436	0.787602	0.982143	1.06822	0.793395	1.02636	1.02634	0.940553	1.22219	0.982454	0.994741	1.0072
P63241;Q6IS14;Q9GZV4	EIF5A	Eukaryotic translation initiation factor 5A-1 OS=Homo sapiens OX=9606 GN=EIF5A PE=1 SV=2	5.05632	5.11518	4.86218	5.40013	4.9415	5.20092	5.20012	5.09471	5.51583	5.10785	4.94821	4.81664
O60841	EIF5B	Eukaryotic translation initiation factor 5B OS=Homo sapiens OX=9606 GN=EIF5B PE=1 SV=4	1.20491	0.819961	1.04123	1.12253	0.820622	1.16919	0.664518	0.858724	1.12511	1.08147	1.0816	1.3188
P56537	EIF6	Eukaryotic translation initiation factor 6 OS=Homo sapiens OX=9606 GN=EIF6 PE=1 SV=1	1.63891	1.62141	1.79583	1.31557	1.63255	1.49166	1.418	1.73107	1.87725	2.05025	1.77036	1.88102
Q9BQ52	ELAC2	Zinc phosphodiesterase ELAC protein 2 OS=Homo sapiens OX=9606 GN=ELAC2 PE=1 SV=2	-1.40329	-1.62191	-0.552015	-1.82215	-2.53425	-2.15595	-1.67231	-1.45254	-1.6092	-1.08789	-0.622869	-0.978196
P08246	ELANE	Neutrophil elastase OS=Homo sapiens OX=9606 GN=ELANE PE=1 SV=1	-7.08457	-5.23607	-7.61933	-0.0509644	-9.13293	-6.35525	-9.41306	-5.62544	-4.7366	-7.76219	-5.59311	-4.76913
Q15717;P26378	ELAVL1	ELAV-like protein 1 OS=Homo sapiens OX=9606 GN=ELAVL1 PE=1 SV=2	2.56478	2.12191	2.32773	2.30935	2.30665	2.42493	2.1909	2.27123	2.36971	2.54885	2.56265	2.46968
P32519	ELF1	ETS-related transcription factor Elf-1 OS=Homo sapiens OX=9606 GN=ELF1 PE=1 SV=2	-0.133431	-0.770378	-0.208481	-0.739107	0.143786	0.141911	-0.835909	-0.255099	-0.198039	-0.300657	-0.241856	-0.286602
Q92556	ELMO1	Engulfment and cell motility protein 1 OS=Homo sapiens OX=9606 GN=ELMO1 PE=1 SV=2	1.59294	1.46949	1.53886	1.64083	1.74143	1.62925	1.36486	1.55454	1.49871	1.5521	1.57709	1.55149
Q96JJ3	ELMO2	Engulfment and cell motility protein 2 OS=Homo sapiens OX=9606 GN=ELMO2 PE=1 SV=2	0.292808	0.462754	0.661191	0.382651	0.580909	1.0432	0.799671	0.701312	0.698439	0.793939	0.40875	0.661391
Q15370	ELOB	Elongin-B OS=Homo sapiens OX=9606 GN=ELOB PE=1 SV=1	0.571192	0.334593	0.854373	0.368374	0.727443	0.399015	0.61112	0.467868	0.5317	0.282812	0.704903	0.767843
Q15369	ELOC	Elongin-C OS=Homo sapiens OX=9606 GN=ELOC PE=1 SV=1	1.89113	1.96033	1.83868	1.74112	1.88208	2.00904	1.69512	1.95666	1.96585	2.03896	2.188	1.62813
Q9BW60	ELOVL1	Elongation of very long chain fatty acids protein 1 OS=Homo sapiens OX=9606 GN=ELOVL1 PE=1 SV=1	-5.59336	-2.92399	-5.12697	-3.42913	-3.64126	-4.97699	-3.537	-3.26579	-3.55323	-5.04819	-4.91323	-5.2561
O95163	ELP1	Elongator complex protein 1 OS=Homo sapiens OX=9606 GN=ELP1 PE=1 SV=3	-0.972166	-0.90571	-0.83783	-1.39417	-1.35549	-0.85817	-1.25489	-0.953897	-0.831062	-0.649742	-0.547755	-0.0722647
Q6IA86	ELP2	Elongator complex protein 2 OS=Homo sapiens OX=9606 GN=ELP2 PE=1 SV=2	-2.25296	-2.00059	-1.63664	-2.23266	-2.82985	-2.7015	-1.72485	-2.67153	-3.3746	-2.03666	-1.96822	-1.65569
Q9H9T3	ELP3	Elongator complex protein 3 OS=Homo sapiens OX=9606 GN=ELP3 PE=1 SV=2	-4.02723	-4.41728	-3.75731	-3.97785	-3.88791	-3.49239	-3.29434	-3.27791	-5.07704	-3.03125	-3.76886	-4.04844
Q6PCB8	EMB	Embigin OS=Homo sapiens OX=9606 GN=EMB PE=1 SV=1	-0.780339	-0.878515	-0.494559	-0.519678	-0.847417	-1.56605	-1.18711	-1.17392	-1.07257	-0.677526	-0.894248	-0.661489
Q8N766	EMC1	ER membrane protein complex subunit 1 OS=Homo sapiens OX=9606 GN=EMC1 PE=1 SV=1	0.475582	0.0469942	-0.678592	-0.619526	0.0607204	0.0574188	0.719442	0.28734	0.160835	-0.201902	-0.701805	-0.870233
Q5UCC4	EMC10	ER membrane protein complex subunit 10 OS=Homo sapiens OX=9606 GN=EMC10 PE=1 SV=1	-0.738398	-2.09039	-1.49872	-1.17072	-2.07783	-1.33324	-2.02236	-1.77847	-1.68981	-1.25088	-1.31093	-1.83074
Q9P0I2	EMC3	ER membrane protein complex subunit 3 OS=Homo sapiens OX=9606 GN=EMC3 PE=1 SV=3	-1.5599	-0.723255	-1.47365	-1.46227	-1.39003	-1.14139	-1.31358	-1.26831	-1.36619	-1.31852	-1.12893	-1.15549
Q9NPA0	EMC7	ER membrane protein complex subunit 7 OS=Homo sapiens OX=9606 GN=EMC7 PE=1 SV=1	-2.08291	-2.05622	-2.48092	-2.31368	-2.43804	-3.87253	-1.7122	-2.5331	-2.6998	-2.24575	-2.39827	-2.31513
O43402	EMC8	ER membrane protein complex subunit 8 OS=Homo sapiens OX=9606 GN=EMC8 PE=1 SV=1	-3.07811	-3.40934	-2.01089	-3.05093	-3.61654	-2.53928	-3.97429	-3.23521	-1.1784	-4.69324	-3.26513	-3.16443
P50402	EMD	Emerin OS=Homo sapiens OX=9606 GN=EMD PE=1 SV=1	0.506285	0.047925	0.728094	0.196141	0.302581	0.0497189	0.324342	0.469248	0.294437	0.509809	0.470184	0.565611
O95834	EML2	Echinoderm microtubule-associated protein-like 2 OS=Homo sapiens OX=9606 GN=EML2 PE=1 SV=1	1.82611	2.854	2.46763	2.16166	2.57021	2.34671	2.789	3.06453	2.99595	2.41966	2.36646	2.54694
Q32P44	EML3	Echinoderm microtubule-associated protein-like 3 OS=Homo sapiens OX=9606 GN=EML3 PE=1 SV=1	-0.433514	-0.556356	-0.395894	-0.495739	-0.459888	-0.275442	-0.415453	-0.4477	-0.76951	-0.359569	-0.231978	-0.714412
Q9HC35	EML4	Echinoderm microtubule-associated protein-like 4 OS=Homo sapiens OX=9606 GN=EML4 PE=1 SV=3	2.38754	2.052	1.34269	2.28288	2.18244	2.27589	1.15406	1.26528	1.26436	1.41053	1.40744	1.412
P54852	EMP3	Epithelial membrane protein 3 OS=Homo sapiens OX=9606 GN=EMP3 PE=1 SV=1	-1.66081	1.61296	-0.0581598	-2.83829	1.78295	-0.592443	1.60414	1.40448	0.522146	-0.13184	-0.0897512	-0.932651
P06733;P32926	ENO1	Alpha-enolase OS=Homo sapiens OX=9606 GN=ENO1 PE=1 SV=2	8.67402	8.32265	8.339	8.27538	8.2055	8.46812	8.05385	8.07971	8.2349	8.11982	8.22462	8.4722
P09104	ENO2	Gamma-enolase OS=Homo sapiens OX=9606 GN=ENO2 PE=1 SV=3	2.28882	1.95664	1.87192	2.14447	1.69014	2.30008	1.51549	1.81177	1.47699	1.71204	1.65468	1.85883
P13929	ENO3	Beta-enolase OS=Homo sapiens OX=9606 GN=ENO3 PE=1 SV=5	-4.77429	-4.09281	-5.05464	-5.17936	-5.74277	-5.30279	-4.33959	-4.8711	-4.53716	-4.00498	-4.17155	-4.63284
Q9UHY7	ENOPH1	Enolase-phosphatase E1 OS=Homo sapiens OX=9606 GN=ENOPH1 PE=1 SV=1	0.423199	0.355982	0.683559	0.626341	0.530803	0.818338	0.546064	0.29616	0.116409	0.615466	0.395547	0.708965
Q7L5Y1	ENOSF1	Mitochondrial enolase superfamily member 1 OS=Homo sapiens OX=9606 GN=ENOSF1 PE=1 SV=1	-6.62683	-3.28318	-5.5437	-3.24373	-3.02256	-5.11866	-3.04588	-1.56324	-2.82674	-2.63478	-4.37036	-5.17412
Q9Y6X5;Q6UWV6	ENPP4	Bis(5'-adenosyl)-triphosphatase ENPP4 OS=Homo sapiens OX=9606 GN=ENPP4 PE=1 SV=3	-1.26013	-1.55044	-0.719901	-1.36369	-1.18713	-1.61879	-0.0848217	-0.367159	-0.583878	-0.537568	-0.528359	-0.522113
O43768;P56211	ENSA	Alpha-endosulfine OS=Homo sapiens OX=9606 GN=ENSA PE=1 SV=1	-0.410448	-1.77989	-0.833085	-1.24325	-2.53096	-1.14713	-3.39978	-3.6845	-1.86657	-2.39312	-1.61489	-1.16755
P49961	ENTPD1	Ectonucleoside triphosphate diphosphohydrolase 1 OS=Homo sapiens OX=9606 GN=ENTPD1 PE=1 SV=1	-1.09411	-1.06181	-0.513124	-1.21845	-1.29055	-1.72917	-0.208529	-0.153111	-0.084425	-0.592443	-0.414349	-0.700784
Q96L91	EP400	E1A-binding protein p400 OS=Homo sapiens OX=9606 GN=EP400 PE=1 SV=4	-2.89169	-3.72727	-2.50961	-3.22106	-3.22325	-3.00525	-2.99102	-3.11565	-2.9336	-2.96561	-2.57878	-3.7408
P11171;Q9Y2J2	EPB41	Protein 4.1 OS=Homo sapiens OX=9606 GN=EPB41 PE=1 SV=4	0.176403	-0.358095	0.693621	-0.316923	-0.273183	0.054081	-0.0924263	0.120193	0.376753	0.538581	0.560415	0.454751
P16452	EPB42	Erythrocyte membrane protein band 4.2 OS=Homo sapiens OX=9606 GN=EPB42 PE=1 SV=3	-3.21043	-2.43616	-3.22459	-2.30061	-1.72437	-1.93243	-1.21598	-1.04287	-1.11185	-2.91897	-2.68277	-2.6618
P07814	EPRS	Bifunctional glutamate/proline--tRNA ligase OS=Homo sapiens OX=9606 GN=EPRS PE=1 SV=5	2.47527	1.80008	2.39501	2.04602	2.15478	2.73247	2.37942	2.3913	2.77202	2.64382	2.17247	2.81167
P42566	EPS15	Epidermal growth factor receptor substrate 15 OS=Homo sapiens OX=9606 GN=EPS15 PE=1 SV=2	1.36348	0.904216	1.25178	0.34824	0.321961	1.21725	0.232538	0.547757	0.905025	1.00588	1.02051	1.23941
Q9UBC2	EPS15L1	Epidermal growth factor receptor substrate 15-like 1 OS=Homo sapiens OX=9606 GN=EPS15L1 PE=1 SV=1	-1.57071	-1.72087	-1.12735	-1.6948	-1.31267	-1.26629	-1.14143	-1.35832	-1.40035	-1.59467	-0.96992	-1.1429
Q9NZ08	ERAP1	Endoplasmic reticulum aminopeptidase 1 OS=Homo sapiens OX=9606 GN=ERAP1 PE=1 SV=3	3.8134	3.65752	2.99261	3.67516	3.58869	3.63722	3.18957	3.153	3.17929	2.99731	2.95546	3.05175
Q96RT1	ERBIN	Erbin OS=Homo sapiens OX=9606 GN=ERBIN PE=1 SV=2	-3.02642	-2.57262	-2.8157	-2.39719	-2.6037	-2.06396	-1.97969	-2.38735	-2.90777	-2.56826	-2.12048	-2.55884
Q9UKR5	ERG28	Probable ergosterol biosynthetic protein 28 OS=Homo sapiens OX=9606 GN=ERG28 PE=1 SV=1	-1.50375	-0.684368	-1.42503	-1.36557	-1.19816	-1.85791	-0.745315	-0.818794	-1.12556	-1.70841	-1.76289	-1.7206
Q969X5	ERGIC1	Endoplasmic reticulum-Golgi intermediate compartment protein 1 OS=Homo sapiens OX=9606 GN=ERGIC1 PE=1 SV=1	-2.93896	-2.72069	-3.0534	-2.63004	-2.641	-4.59563	-3.67065	-2.96729	-3.7018	-3.73977	-3.96522	-3.66601
Q96RQ1	ERGIC2	Endoplasmic reticulum-Golgi intermediate compartment protein 2 OS=Homo sapiens OX=9606 GN=ERGIC2 PE=1 SV=2	-1.73427	0.034667	-2.08937	-1.28295	-1.47695	-0.918238	-2.71745	-1.64655	-1.09085	-1.22591	-2.32996	-1.43107
P84090	ERH	Enhancer of rudimentary homolog OS=Homo sapiens OX=9606 GN=ERH PE=1 SV=1	1.19009	1.54719	1.46379	1.30602	1.06384	0.822325	1.10684	0.90101	0.875118	1.19807	1.41204	1.35565
Q8IV48	ERI1	3'-5' exoribonuclease 1 OS=Homo sapiens OX=9606 GN=ERI1 PE=1 SV=3	-0.202844	-0.332606	-0.637421	-0.41454	-0.21276	-0.0134563	-0.23441	-0.115624	-0.388862	-0.685767	-0.797139	-0.820617
O94905;O75477	ERLIN2	Erlin-2 OS=Homo sapiens OX=9606 GN=ERLIN2 PE=1 SV=1	-2.02308	-2.64579	-1.19509	-2.40142	-2.20829	-2.93506	-1.9758	-1.90927	-2.24216	-1.2247	-1.77049	-1.57669
Q7Z2K6	ERMP1	Endoplasmic reticulum metallopeptidase 1 OS=Homo sapiens OX=9606 GN=ERMP1 PE=1 SV=2	2.37883	2.40682	2.81148	2.68824	2.64881	2.5492	2.90955	3.1473	3.41024	2.88497	2.89005	3.02576
O75460	ERN1	Serine/threonine-protein kinase/endoribonuclease IRE1 OS=Homo sapiens OX=9606 GN=ERN1 PE=1 SV=2	-2.76236	-2.48844	-0.110312	-2.90382	-1.63501	-1.88445	-2.25443	-2.19452	-2.42091	-3.51329	-3.95184	-2.5429
Q96HE7	ERO1A	ERO1-like protein alpha OS=Homo sapiens OX=9606 GN=ERO1A PE=1 SV=2	4.44624	4.48599	3.32242	4.00372	3.85812	3.89642	2.77388	3.06217	3.03743	3.178	3.04464	3.24061
Q86YB8	ERO1B	ERO1-like protein beta OS=Homo sapiens OX=9606 GN=ERO1B PE=1 SV=2	2.35962	2.64203	1.97861	2.19973	2.31025	1.99109	1.94898	2.08686	1.915	1.96805	2.12136	2.02997
P30040	ERP29	Endoplasmic reticulum resident protein 29 OS=Homo sapiens OX=9606 GN=ERP29 PE=1 SV=4	2.78365	2.62343	2.72741	2.56198	2.42696	2.33623	2.32499	2.56387	2.62326	2.48741	2.86087	2.79636
Q9BS26	ERP44	Endoplasmic reticulum resident protein 44 OS=Homo sapiens OX=9606 GN=ERP44 PE=1 SV=1	2.34732	2.40629	2.14799	2.26412	2.27709	2.52616	1.83728	1.93811	2.4192	1.67381	2.04128	1.98735
P10768	ESD	S-formylglutathione hydrolase OS=Homo sapiens OX=9606 GN=ESD PE=1 SV=2	2.24606	2.36405	2.53592	2.62588	2.58845	2.58152	2.69113	3.43285	3.14787	2.60643	2.63326	2.51052
Q9BSJ8	ESYT1	Extended synaptotagmin-1 OS=Homo sapiens OX=9606 GN=ESYT1 PE=1 SV=1	3.89774	3.72741	3.66254	3.63185	3.65983	3.85137	3.41156	3.33328	3.45167	3.32411	3.45611	3.71262
A0FGR8	ESYT2	Extended synaptotagmin-2 OS=Homo sapiens OX=9606 GN=ESYT2 PE=1 SV=1	2.07787	1.67564	2.07799	2.26439	1.75508	1.37269	1.51317	1.49068	1.717	1.66733	2.01762	2.18034
P62495	ETF1	Eukaryotic peptide chain release factor subunit 1 OS=Homo sapiens OX=9606 GN=ETF1 PE=1 SV=3	1.21282	1.39748	1.47246	1.15846	1.17367	1.33332	1.42702	1.44096	1.45572	1.50387	1.30317	1.30614
P13804	ETFA	Electron transfer flavoprotein subunit alpha, mitochondrial OS=Homo sapiens OX=9606 GN=ETFA PE=1 SV=1	3.61716	3.79171	3.54123	3.88015	3.89366	4.04044	3.64701	3.72501	4.15398	3.39426	3.47574	3.55554
P38117	ETFB	Electron transfer flavoprotein subunit beta OS=Homo sapiens OX=9606 GN=ETFB PE=1 SV=3	2.58775	2.35157	2.47642	2.72213	2.59452	2.85264	2.74755	2.73814	2.66422	2.36265	2.42104	2.36667
Q16134	ETFDH	Electron transfer flavoprotein-ubiquinone oxidoreductase, mitochondrial OS=Homo sapiens OX=9606 GN=ETFDH PE=1 SV=2	-0.288011	-0.392126	-1.11552	-0.634115	-0.327532	0.0945282	-0.617677	-1.06737	-0.915738	-1.0983	-0.0533876	-0.777496
O95571	ETHE1	Persulfide dioxygenase ETHE1, mitochondrial OS=Homo sapiens OX=9606 GN=ETHE1 PE=1 SV=2	2.53143	2.60862	2.48645	2.45862	2.43352	2.6455	2.17824	2.26616	2.53108	2.36081	2.4432	2.45763
P14921	ETS1	Protein C-ets-1 OS=Homo sapiens OX=9606 GN=ETS1 PE=1 SV=1	-1.5045	-1.99694	-2.14451	-1.35387	-1.74746	-2.02882	-1.95246	-2.02239	-2.3483	-1.53384	-1.46936	-2.16685
P34910	EVI2B	Protein EVI2B OS=Homo sapiens OX=9606 GN=EVI2B PE=1 SV=2	-0.247738	-0.355604	0.133838	-0.25344	-0.451617	-0.116882	-0.0191259	-0.454436	-0.272737	0.351648	0.243451	0.335092
Q9UI08;Q8N8S7	EVL	Ena/VASP-like protein OS=Homo sapiens OX=9606 GN=EVL PE=1 SV=2	5.22508	5.46406	4.44637	5.37301	5.49979	5.23231	4.80507	4.77789	4.75828	4.3886	4.66394	4.39539
Q01844	EWSR1	RNA-binding protein EWS OS=Homo sapiens OX=9606 GN=EWSR1 PE=1 SV=1	3.65296	3.4136	3.70853	3.56177	3.31584	3.49677	3.23392	3.38969	3.48977	3.58026	3.58192	3.7255
Q96KP1	EXOC2	Exocyst complex component 2 OS=Homo sapiens OX=9606 GN=EXOC2 PE=1 SV=1	-4.42369	-4.57483	-3.0896	-4.35355	-4.76682	-4.65956	-3.18826	-3.43856	-3.77297	-3.86394	-3.5502	-3.5088
Q96A65	EXOC4	Exocyst complex component 4 OS=Homo sapiens OX=9606 GN=EXOC4 PE=1 SV=1	-2.51396	-2.63994	-1.48712	-3.33127	-2.98897	-2.8688	-1.11368	-1.37658	-1.48534	-1.72327	-1.09199	-1.41211
Q9Y3B2	EXOSC1	Exosome complex component CSL4 OS=Homo sapiens OX=9606 GN=EXOSC1 PE=1 SV=1	-2.11726	-4.23642	-3.8959	-2.66716	-2.55756	-2.66631	-1.7588	-1.74002	-2.62162	-1.96739	-1.83004	-3.70792
Q01780	EXOSC10	Exosome component 10 OS=Homo sapiens OX=9606 GN=EXOSC10 PE=1 SV=2	-1.96227	-1.82396	-2.23982	-1.51616	-2.00517	-1.44493	-1.18596	-1.66841	-2.45076	-1.54571	-1.74876	-1.69788
Q13868	EXOSC2	Exosome complex component RRP4 OS=Homo sapiens OX=9606 GN=EXOSC2 PE=1 SV=2	-0.872811	-1.29976	-1.12574	-1.21044	-1.28254	-0.0941925	-1.08397	-0.62604	-0.821502	-0.922526	-0.804778	-1.43024
Q9NQT5	EXOSC3	Exosome complex component RRP40 OS=Homo sapiens OX=9606 GN=EXOSC3 PE=1 SV=3	-0.987084	-1.2043	-1.36729	-2.79497	-1.04522	-0.247776	-1.18086	-1.75438	-1.04311	-0.124369	-0.63277	-1.44891
Q9NPD3	EXOSC4	Exosome complex component RRP41 OS=Homo sapiens OX=9606 GN=EXOSC4 PE=1 SV=3	-1.41437	-2.52473	-1.2528	-2.69655	-2.11695	-2.51105	-1.97688	-1.65312	-2.00212	-1.58128	-2.62748	-1.52796
Q9NQT4	EXOSC5	Exosome complex component RRP46 OS=Homo sapiens OX=9606 GN=EXOSC5 PE=1 SV=1	-3.34585	-3.3213	-1.96603	-2.87016	-3.14987	-2.72898	-3.35757	-4.58305	-2.65599	-3.96154	-2.44903	-3.51367
Q15024	EXOSC7	Exosome complex component RRP42 OS=Homo sapiens OX=9606 GN=EXOSC7 PE=1 SV=3	-0.942842	-2.60707	-0.600659	-0.557947	-0.793119	-0.575203	-1.78715	-1.512	-0.707911	-0.939351	-1.36993	-0.254808
Q96B26	EXOSC8	Exosome complex component RRP43 OS=Homo sapiens OX=9606 GN=EXOSC8 PE=1 SV=1	-3.4683	-2.26317	-2.55257	-4.40181	-3.94045	-1.95891	-2.59776	-2.72182	-2.49948	-3.38127	-2.81562	-3.5792
Q06265	EXOSC9	Exosome complex component RRP45 OS=Homo sapiens OX=9606 GN=EXOSC9 PE=1 SV=3	-1.92298	-1.60533	-1.42317	-1.64015	-1.68333	-1.15531	-1.24136	-1.38549	-1.79229	-1.42749	-0.578947	-1.31768
P15311	EZR	Ezrin OS=Homo sapiens OX=9606 GN=EZR PE=1 SV=4	3.73136	3.66704	3.3755	3.4244	3.54137	3.69392	3.09274	3.54677	3.39861	3.51018	3.6746	3.34276
Q01469;A8MUU1	FABP5	Fatty acid-binding protein 5 OS=Homo sapiens OX=9606 GN=FABP5 PE=1 SV=3	2.8222	2.4125	2.69739	2.28161	2.15065	2.21138	2.42621	2.39006	2.56429	2.95878	2.34615	2.68743
Q96CS3	FAF2	FAS-associated factor 2 OS=Homo sapiens OX=9606 GN=FAF2 PE=1 SV=2	-0.0201941	-0.408336	-0.0650597	0.260517	-0.213794	0.184061	-0.107167	0.447851	0.31953	0.0455561	-0.0544863	-0.209137
P16930	FAH	Fumarylacetoacetase OS=Homo sapiens OX=9606 GN=FAH PE=1 SV=2	1.43774	1.27983	2.06124	1.56015	1.40744	1.44981	2.23913	2.2521	2.3483	2.03526	2.17681	1.88436
Q6P587	FAHD1	Acylpyruvase FAHD1, mitochondrial OS=Homo sapiens OX=9606 GN=FAHD1 PE=1 SV=2	-2.4769	-1.11912	-1.33309	-3.59914	-0.915561	-0.257879	-1.04277	-0.638647	-1.56619	-1.05877	-1.21437	-2.39618
Q96GK7;Q6P2I3	FAHD2A	Fumarylacetoacetate hydrolase domain-containing protein 2A OS=Homo sapiens OX=9606 GN=FAHD2A PE=1 SV=1	-0.782325	-1.1825	-0.149314	-0.677913	-0.958911	-0.742155	0.175095	-0.108403	0.141888	-0.212967	0.00276375	0.0976295
Q9NRY5	FAM114A2	Protein FAM114A2 OS=Homo sapiens OX=9606 GN=FAM114A2 PE=1 SV=4	-0.391892	-0.458706	-0.195773	-0.685485	-0.471006	-0.0395412	-0.541831	-0.197641	-0.21973	-0.510112	-0.335427	-0.159039
Q9NZB2	FAM120A	Constitutive coactivator of PPAR-gamma-like protein 1 OS=Homo sapiens OX=9606 GN=FAM120A PE=1 SV=2	0.785702	0.277242	0.650233	0.422664	0.124635	0.211468	0.678858	0.409436	0.376732	0.532785	0.90026	0.706269
Q5W0V3	FAM160B1	Protein FAM160B1 OS=Homo sapiens OX=9606 GN=FAM160B1 PE=1 SV=1	-2.50443	-2.29584	-2.41839	-2.60191	-2.12235	-2.28956	-3.16908	-2.4162	-2.37874	-1.60442	-2.46831	-2.93503
Q96A26	FAM162A	Protein FAM162A OS=Homo sapiens OX=9606 GN=FAM162A PE=1 SV=2	-0.0420513	0.0261354	-0.40765	-0.676249	-0.0507917	0.0408325	-0.680874	-0.198472	-0.223816	-0.393806	-0.00432014	-0.33766
Q96ND0	FAM210A	Protein FAM210A OS=Homo sapiens OX=9606 GN=FAM210A PE=1 SV=2	-2.51754	-0.876033	-2.80063	-2.16144	-1.30542	-2.81493	-1.34529	-1.89559	-1.35338	-3.1383	-2.10419	-2.79213
Q96KR6	FAM210B	Protein FAM210B, mitochondrial OS=Homo sapiens OX=9606 GN=FAM210B PE=1 SV=2	-2.46285	-3.95935	-4.10931	-4.00505	-3.57848	-4.99906	-3.10368	-3.23212	-4.37972	-5.16315	-5.22588	-4.08901
Q92520	FAM3C	Protein FAM3C OS=Homo sapiens OX=9606 GN=FAM3C PE=1 SV=1	-1.0217	-2.24519	-0.32396	-0.283522	-0.427516	-0.201706	-0.184931	0.490444	-0.161832	-0.158149	-0.491675	-0.353213
Q9NUQ9	FAM49B	Protein FAM49B OS=Homo sapiens OX=9606 GN=FAM49B PE=1 SV=1	3.34326	3.18752	3.53446	3.28489	3.2374	3.38022	3.68851	3.76005	3.55277	3.51302	3.53292	3.61769
Q8NCA5	FAM98A	Protein FAM98A OS=Homo sapiens OX=9606 GN=FAM98A PE=1 SV=2	-6.43032	-5.54408	-5.06728	-6.02901	-4.98902	-4.63298	-4.57065	-3.84839	-4.99248	-6.43611	-5.76017	-4.10621
Q52LJ0	FAM98B	Protein FAM98B OS=Homo sapiens OX=9606 GN=FAM98B PE=1 SV=2	1.00218	1.00504	1.22279	1.30504	1.26545	1.3916	1.4818	1.36674	1.23536	1.07568	1.05632	1.06656
O95363	FARS2	Phenylalanine--tRNA ligase, mitochondrial OS=Homo sapiens OX=9606 GN=FARS2 PE=1 SV=1	-1.6245	-2.23131	-2.31114	-2.22268	-2.46437	-2.36517	-2.2267	-2.14711	-2.64033	-2.33793	-2.39833	-2.57445
Q9Y285	FARSA	Phenylalanine--tRNA ligase alpha subunit OS=Homo sapiens OX=9606 GN=FARSA PE=1 SV=3	1.30841	1.12929	1.41008	1.35583	1.0294	1.90841	1.35392	1.34661	1.70563	1.19373	1.21773	1.41266
Q9NSD9	FARSB	Phenylalanine--tRNA ligase beta subunit OS=Homo sapiens OX=9606 GN=FARSB PE=1 SV=3	1.40145	1.15722	1.30166	1.34176	1.27077	1.48154	1.3571	1.35726	1.25584	1.38603	1.25231	1.28291
P25445	FAS	Tumor necrosis factor receptor superfamily member 6 OS=Homo sapiens OX=9606 GN=FAS PE=1 SV=1	1.52214	1.25039	0.866516	1.55984	1.55656	1.28159	0.910549	1.0159	1.08915	0.344985	0.662489	0.742578
P49327	FASN	Fatty acid synthase OS=Homo sapiens OX=9606 GN=FASN PE=1 SV=3	1.87518	1.72775	1.86993	1.8033	2.13216	1.68237	1.27698	1.91034	1.85633	1.65673	1.7867	1.53283
P62861	FAU	40S ribosomal protein S30 OS=Homo sapiens OX=9606 GN=FAU PE=1 SV=1	2.36614	2.03224	1.24982	2.48351	2.66218	3.23624	1.75705	2.04379	2.40822	1.94263	1.61741	1.63481
P22087;A6NHQ2	FBL	rRNA 2'-O-methyltransferase fibrillarin OS=Homo sapiens OX=9606 GN=FBL PE=1 SV=2	2.19235	2.47726	2.66936	2.30532	2.68248	2.70012	2.59991	2.78466	2.76325	2.21411	2.41165	2.52027
Q8NEZ5	FBXO22	F-box only protein 22 OS=Homo sapiens OX=9606 GN=FBXO22 PE=1 SV=1	-1.86547	-0.931078	-1.72975	-1.26011	-0.660306	-2.67242	-1.51023	-1.56676	-1.63919	-2.38785	-2.13524	-2.19504
Q9NRD1	FBXO6	F-box only protein 6 OS=Homo sapiens OX=9606 GN=FBXO6 PE=1 SV=1	1.07913	1.43775	1.11429	1.31213	1.74356	1.25546	2.47113	2.48069	2.20567	1.32121	1.22934	1.00237
Q9Y3I1	FBXO7	F-box only protein 7 OS=Homo sapiens OX=9606 GN=FBXO7 PE=1 SV=1	-1.91155	-1.56085	-2.59708	-1.87998	-1.06338	-1.81577	0.284182	-1.46855	-1.55397	-2.08119	-1.62483	-1.7694
Q9UKB1	FBXW11	F-box/WD repeat-containing protein 11 OS=Homo sapiens OX=9606 GN=FBXW11 PE=1 SV=1	-5.16873	-3.55607	-3.2691	-4.53886	-3.75616	-2.77685	-4.49069	-2.92434	-4.75629	-3.50231	-3.50517	-3.02242
Q86WN1	FCHSD1	F-BAR and double SH3 domains protein 1 OS=Homo sapiens OX=9606 GN=FCHSD1 PE=1 SV=1	-1.91827	-2.61228	-2.5601	-2.27553	-2.54324	-2.08531	-2.25578	-2.28008	-2.55428	-2.46167	-2.17129	-2.76997
P14324	FDPS	Farnesyl pyrophosphate synthase OS=Homo sapiens OX=9606 GN=FDPS PE=1 SV=4	0.833256	0.961869	1.01353	0.746391	0.621202	0.783764	0.755198	1.2474	0.911882	1.39156	0.900032	0.926266
P10109	FDX1	Adrenodoxin, mitochondrial OS=Homo sapiens OX=9606 GN=FDX1 PE=1 SV=1	-1.33686	-1.6028	-1.07859	-1.53527	-2.93262	-0.509624	-1.52848	-1.45821	-2.29345	-2.63627	-1.95172	-1.06406
P22570	FDXR	NADPH:adrenodoxin oxidoreductase, mitochondrial OS=Homo sapiens OX=9606 GN=FDXR PE=1 SV=3	2.00686	1.82319	1.03176	1.86445	1.77107	1.85934	1.72672	1.83368	1.72127	0.904926	1.38166	1.04339
P22830	FECH	Ferrochelatase, mitochondrial OS=Homo sapiens OX=9606 GN=FECH PE=1 SV=2	-0.774069	-0.67624	-0.435518	-0.442915	-0.847063	-0.671808	-0.344543	-0.48185	-0.455334	-0.505874	-0.241603	-0.56014
P39748	FEN1	Flap endonuclease 1 OS=Homo sapiens OX=9606 GN=FEN1 PE=1 SV=1	2.69284	2.5255	2.76611	2.29526	2.4189	2.58539	2.31276	2.5648	2.5712	2.57241	2.97231	2.87304
Q86UX7	FERMT3	Fermitin family homolog 3 OS=Homo sapiens OX=9606 GN=FERMT3 PE=1 SV=1	4.21876	3.90056	4.61378	4.13004	3.97391	4.19442	4.44955	4.29506	4.31254	4.51186	4.38482	4.58201
P02675	FGB	Fibrinogen beta chain OS=Homo sapiens OX=9606 GN=FGB PE=1 SV=2	-1.61961	-1.21901	-1.59871	-0.538724	-0.584876	-0.456163	-0.611545	-0.458492	-0.707236	-1.55564	-2.23888	-1.31701
Q5JSP0	FGD3	FYVE, RhoGEF and PH domain-containing protein 3 OS=Homo sapiens OX=9606 GN=FGD3 PE=1 SV=1	-0.236332	-0.183969	-0.677963	-0.132405	-0.327409	-0.348774	-0.24526	-0.579509	-0.456105	-0.144403	-0.351522	-0.520595
P07954	FH	Fumarate hydratase, mitochondrial OS=Homo sapiens OX=9606 GN=FH PE=1 SV=3	4.01923	3.78173	3.70102	3.99779	3.96501	4.31827	3.09683	3.42358	3.43752	3.24258	3.33044	3.59458
Q9Y613	FHOD1	FH1/FH2 domain-containing protein 1 OS=Homo sapiens OX=9606 GN=FHOD1 PE=1 SV=3	-1.47216	-2.60255	-2.87953	-2.42638	-2.26081	-1.26029	-3.05069	-2.43459	-1.51572	-1.74815	-2.29489	-2.65195
O43427	FIBP	Acidic fibroblast growth factor intracellular-binding protein OS=Homo sapiens OX=9606 GN=FIBP PE=1 SV=3	-2.1133	-2.18393	-1.72847	-1.85363	-2.30579	-1.69141	-2.19199	-1.62626	-2.31569	-1.92764	-1.60273	-1.65239
Q6UN15	FIP1L1	Pre-mRNA 3'-end-processing factor FIP1 OS=Homo sapiens OX=9606 GN=FIP1L1 PE=1 SV=1	-0.252066	-0.576982	-0.509079	-0.843651	-0.582289	0.226889	-1.09179	-0.573364	-0.850931	-0.183079	-0.524705	-0.667331
Q9Y3D6	FIS1	Mitochondrial fission 1 protein OS=Homo sapiens OX=9606 GN=FIS1 PE=1 SV=2	-1.0129	-1.24635	-0.741084	-1.04325	-0.446058	-0.806698	-1.20503	-0.475237	-1.66249	-1.17212	-1.28206	-0.771774
Q9NYL4	FKBP11	Peptidyl-prolyl cis-trans isomerase FKBP11 OS=Homo sapiens OX=9606 GN=FKBP11 PE=1 SV=1	-0.359818	0.607296	-1.11757	-1.63597	-0.278066	-0.62982	-0.151959	-0.296354	0.111073	-0.434804	-1.03555	-1.75421
Q5T1M5	FKBP15	FK506-binding protein 15 OS=Homo sapiens OX=9606 GN=FKBP15 PE=1 SV=2	-1.15326	-1.01409	-1.18216	-1.25311	-0.900273	-0.87058	-1.00441	-1.17455	-2.03576	-0.735609	-0.700379	-1.56391
P62942	FKBP1A	Peptidyl-prolyl cis-trans isomerase FKBP1A OS=Homo sapiens OX=9606 GN=FKBP1A PE=1 SV=2	3.55706	3.35314	3.7378	3.6443	3.45112	3.68208	3.68229	3.64311	3.54675	3.46037	3.38615	3.5369
P26885	FKBP2	Peptidyl-prolyl cis-trans isomerase FKBP2 OS=Homo sapiens OX=9606 GN=FKBP2 PE=1 SV=2	0.230927	0.158015	-0.305518	0.23122	0.113357	0.63357	-0.0354214	0.20646	-0.00166512	0.0599604	0.0538797	-0.10389
Q00688	FKBP3	Peptidyl-prolyl cis-trans isomerase FKBP3 OS=Homo sapiens OX=9606 GN=FKBP3 PE=1 SV=1	2.69093	2.43865	2.59926	2.48823	2.68221	2.73333	2.52814	2.65832	2.66447	2.44265	2.64751	2.61539
Q02790	FKBP4	Peptidyl-prolyl cis-trans isomerase FKBP4 OS=Homo sapiens OX=9606 GN=FKBP4 PE=1 SV=3	1.5419	1.26775	1.48699	1.19574	0.893817	1.27549	0.930555	0.696996	0.955227	1.00782	1.18077	1.26883
Q13451	FKBP5	Peptidyl-prolyl cis-trans isomerase FKBP5 OS=Homo sapiens OX=9606 GN=FKBP5 PE=1 SV=2	1.26511	1.11212	1.79642	1.18722	0.810061	1.28832	0.914051	0.797606	0.861578	1.32045	1.64485	1.68832
Q14318	FKBP8	Peptidyl-prolyl cis-trans isomerase FKBP8 OS=Homo sapiens OX=9606 GN=FKBP8 PE=1 SV=2	0.171185	0.151508	0.607138	0.239578	0.0437841	0.333641	0.707102	0.821404	0.658712	0.934891	0.726061	0.306867
Q8NFF5	FLAD1	FAD synthase OS=Homo sapiens OX=9606 GN=FLAD1 PE=1 SV=1	-1.81684	-1.78955	-1.60183	-1.73485	-1.67029	-2.58577	-1.77671	-1.47132	-1.42994	-1.74239	-2.10784	-1.8269
P20930	FLG	Filaggrin OS=Homo sapiens OX=9606 GN=FLG PE=1 SV=3	-1.02713	-1.21685	-1.31221	-0.133966	-0.952623	-2.2028	-1.04334	-2.36156	-1.89804	-1.64098	2.3449	-1.36421
Q5D862	FLG2	Filaggrin-2 OS=Homo sapiens OX=9606 GN=FLG2 PE=1 SV=1	2.29441	0.248812	0.939466	1.24241	0.679057	-0.406294	0.993099	0.0203953	0.939024	0.568718	2.10641	0.939358
Q01543	FLI1	Friend leukemia integration 1 transcription factor OS=Homo sapiens OX=9606 GN=FLI1 PE=1 SV=1	-1.69647	-2.18773	-2.05095	-2.93728	-2.07003	-1.20461	-2.64163	-2.46303	-2.27569	-1.93991	-1.6011	-1.65461
Q13045	FLII	Protein flightless-1 homolog OS=Homo sapiens OX=9606 GN=FLII PE=1 SV=2	0.56657	0.651168	1.11149	0.0174608	0.386592	0.585421	0.682995	0.68072	0.58103	1.00674	1.1353	1.09581
P21333	FLNA	Filamin-A OS=Homo sapiens OX=9606 GN=FLNA PE=1 SV=4	4.36931	3.79825	3.99446	3.26693	3.18022	3.46557	2.64051	2.77389	3.27664	3.96067	3.94647	4.07147
O75955	FLOT1	Flotillin-1 OS=Homo sapiens OX=9606 GN=FLOT1 PE=1 SV=3	0.612745	0.502687	1.23408	0.379958	0.310769	0.513605	0.174913	0.393022	0.624271	0.835053	0.883118	1.09273
Q14254	FLOT2	Flotillin-2 OS=Homo sapiens OX=9606 GN=FLOT2 PE=1 SV=2	0.640989	0.493261	0.916145	0.327426	0.382976	0.478516	0.778254	0.877734	0.767637	1.13806	0.963223	0.81998
Q96CP2	FLYWCH2	FLYWCH family member 2 OS=Homo sapiens OX=9606 GN=FLYWCH2 PE=1 SV=1	-2.86212	-4.49347	-2.90178	-4.24884	-4.77882	-4.59118	-5.37053	-5.28219	-4.99879	-3.16194	-3.07569	-3.19118
O95466	FMNL1	Formin-like protein 1 OS=Homo sapiens OX=9606 GN=FMNL1 PE=1 SV=3	2.20728	3.18947	3.07602	2.49295	3.01177	3.48347	2.96013	3.36539	3.61208	2.5201	2.95225	2.47781
Q06787	FMR1	Synaptic functional regulator FMR1 OS=Homo sapiens OX=9606 GN=FMR1 PE=1 SV=1	-1.28926	-1.50791	-0.947626	-1.4565	-1.38645	-1.40234	-1.03888	-1.0845	-1.20552	-1.16518	-1.21521	-1.00511
Q9HA64	FN3KRP	Ketosamine-3-kinase OS=Homo sapiens OX=9606 GN=FN3KRP PE=1 SV=2	-1.66703	-1.65375	-1.12373	-1.70865	-1.96531	-1.60278	-0.537665	-0.331028	-0.414054	-0.545868	-0.75844	-1.23946
Q96RU3	FNBP1	Formin-binding protein 1 OS=Homo sapiens OX=9606 GN=FNBP1 PE=1 SV=2	3.00459	2.61753	2.40228	2.72646	2.36154	2.82111	2.16823	2.55933	2.41597	2.2783	2.39295	2.60196
Q8N3X1	FNBP4	Formin-binding protein 4 OS=Homo sapiens OX=9606 GN=FNBP4 PE=1 SV=3	-0.79433	-1.67078	-2.34828	-3.30842	-1.75548	-1.57838	-2.42049	-3.09924	-3.13987	-2.12196	-2.00302	-1.9451
P49354	FNTA	Protein farnesyltransferase/geranylgeranyltransferase type-1 subunit alpha OS=Homo sapiens OX=9606 GN=FNTA PE=1 SV=1	-0.737734	0.0890636	-0.519799	-0.416604	-0.386803	-0.530983	-0.786098	0.29736	-0.0412836	-0.612572	-0.09482	-0.851608
Q5VW36	FOCAD	Focadhesin OS=Homo sapiens OX=9606 GN=FOCAD PE=1 SV=1	-2.55591	-2.86433	-3.26555	-1.42169	-1.359	-1.71819	-0.721281	-1.23499	-2.81421	-2.45834	-2.27694	-1.16129
P01100	FOS	Proto-oncogene c-Fos OS=Homo sapiens OX=9606 GN=FOS PE=1 SV=1	-6.23804	-5.91264	-5.48129	-5.5706	-7.08527	-5.45125	-8.35996	-8.31529	-4.12494	-8.70432	-6.91114	-4.59745
P15408	FOSL2	Fos-related antigen 2 OS=Homo sapiens OX=9606 GN=FOSL2 PE=1 SV=1	-5.49572	-3.24585	-2.46534	-11.3079	-3.56796	-4.1225	-4.33888	-4.29903	-6.09464	-3.19698	-5.01999	-5.64148
Q14331	FRG1	Protein FRG1 OS=Homo sapiens OX=9606 GN=FRG1 PE=1 SV=1	-1.20958	-1.17841	-0.85818	-1.50297	-1.59456	-1.11643	-1.72915	-1.59617	-0.986701	-0.780142	-1.08506	-0.82238
O94915	FRYL	Protein furry homolog-like OS=Homo sapiens OX=9606 GN=FRYL PE=1 SV=2	-1.53872	-1.12865	-1.63007	-1.05997	-0.976736	-1.03817	-1.31108	-1.95155	-1.44923	-1.70178	-1.96367	-1.6098
Q16658	FSCN1	Fascin OS=Homo sapiens OX=9606 GN=FSCN1 PE=1 SV=3	0.0381079	-0.180973	-1.33907	-0.73301	-0.425209	-0.0871334	0.648903	0.594317	0.597387	-0.563311	-0.789936	-0.755914
P02794	FTH1	Ferritin heavy chain OS=Homo sapiens OX=9606 GN=FTH1 PE=1 SV=2	0.781282	0.492699	1.51889	1.11944	0.83446	0.445894	0.6933	0.800286	0.956911	1.06139	1.47813	1.39338
P02792	FTL	Ferritin light chain OS=Homo sapiens OX=9606 GN=FTL PE=1 SV=2	0.454937	0.598638	1.88538	0.998803	0.89087	0.428822	1.6345	1.48568	1.4037	2.04805	1.91346	1.82861
Q9C0B1	FTO	Alpha-ketoglutarate-dependent dioxygenase FTO OS=Homo sapiens OX=9606 GN=FTO PE=1 SV=3	-0.445174	-0.123878	-1.04326	-0.15943	-0.24085	-0.261036	-0.733373	-0.803464	-1.21416	-0.912606	-1.31209	-0.774785
Q8IY81	FTSJ3	pre-rRNA 2'-O-ribose RNA methyltransferase FTSJ3 OS=Homo sapiens OX=9606 GN=FTSJ3 PE=1 SV=2	-4.19399	-5.19719	-4.17957	-5.07368	-3.52525	-4.00613	-3.1447	-2.94664	-3.03285	-4.02699	-4.74214	-3.85915
Q96AE4	FUBP1	Far upstream element-binding protein 1 OS=Homo sapiens OX=9606 GN=FUBP1 PE=1 SV=3	2.85124	2.91851	3.16563	3.04363	2.84534	2.76912	2.7703	2.80978	2.82487	3.07262	3.11577	3.15412
Q96I24	FUBP3	Far upstream element-binding protein 3 OS=Homo sapiens OX=9606 GN=FUBP3 PE=1 SV=2	-0.95511	-0.754102	-0.619006	-0.988339	-1.00747	-1.15705	-0.984033	-0.331537	-0.731745	-0.557877	-0.612916	-0.888592
P04066	FUCA1	Tissue alpha-L-fucosidase OS=Homo sapiens OX=9606 GN=FUCA1 PE=1 SV=4	0.523005	1.08317	0.685213	0.31934	0.542743	0.550451	2.30942	1.69239	1.93638	1.80156	0.781256	0.946985
Q9BTY2	FUCA2	Plasma alpha-L-fucosidase OS=Homo sapiens OX=9606 GN=FUCA2 PE=1 SV=2	-6.62197	-5.95288	-4.0044	-3.1474	-3.79999	-6.0677	-3.41912	-3.68061	-3.68186	-3.28524	-3.45947	-3.5488
Q8IVP5	FUNDC1	FUN14 domain-containing protein 1 OS=Homo sapiens OX=9606 GN=FUNDC1 PE=1 SV=1	-0.0768871	-1.04741	-1.29055	-0.106785	-0.0694904	-0.249645	-0.397422	-2.05996	0.00614452	-0.792801	-1.46531	-1.02765
Q9BWH2	FUNDC2	FUN14 domain-containing protein 2 OS=Homo sapiens OX=9606 GN=FUNDC2 PE=1 SV=2	-0.488841	0.863236	0.365638	0.437131	0.75384	-0.930829	1.31114	1.02038	0.687214	0.708981	0.463078	0.109994
P35637	FUS	RNA-binding protein FUS OS=Homo sapiens OX=9606 GN=FUS PE=1 SV=1	3.67967	3.3783	3.91564	3.42542	3.24722	3.29175	3.24542	3.20781	3.20694	3.61701	3.71163	3.7942
Q9BYC5	FUT8	Alpha-(1,6)-fucosyltransferase OS=Homo sapiens OX=9606 GN=FUT8 PE=1 SV=2	-1.63303	-2.46258	-1.68476	-1.49474	-2.38571	-1.63157	-1.48852	-0.97253	-1.25513	-1.36819	-1.26481	-1.71855
Q16595	FXN	Frataxin, mitochondrial OS=Homo sapiens OX=9606 GN=FXN PE=1 SV=2	0.367012	0.0117092	0.645876	0.292983	-0.571321	0.00397682	0.233081	0.250068	0.415653	0.0272722	0.0911808	0.303624
P51114	FXR1	Fragile X mental retardation syndrome-related protein 1 OS=Homo sapiens OX=9606 GN=FXR1 PE=1 SV=3	-0.981976	-0.99012	-0.708308	-1.05965	-0.774391	-1.09869	-0.73489	-0.961481	-0.944184	-0.533139	-0.695879	-0.546708
P51116	FXR2	Fragile X mental retardation syndrome-related protein 2 OS=Homo sapiens OX=9606 GN=FXR2 PE=1 SV=2	-1.46391	-1.72365	-1.33604	-1.61028	-1.5595	-1.49684	-1.17778	-1.28971	-1.43811	-1.24595	-1.31717	-1.31812
Q96DB9	FXYD5	FXYD domain-containing ion transport regulator 5 OS=Homo sapiens OX=9606 GN=FXYD5 PE=1 SV=2	-3.30959	-0.21464	-1.5463	-3.71354	0.00421524	-2.77128	-0.143617	-0.308536	-0.799707	-1.59482	-1.04584	-1.87401
O15117	FYB1	FYN-binding protein 1 OS=Homo sapiens OX=9606 GN=FYB1 PE=1 SV=2	3.38051	3.013	2.20103	2.84614	2.7657	2.97819	1.15792	1.06663	1.38006	1.5901	1.51398	1.82995
P06241;P07947	FYN	Tyrosine-protein kinase Fyn OS=Homo sapiens OX=9606 GN=FYN PE=1 SV=3	-3.36786	-2.4589	-0.935013	-2.39375	-2.70238	-2.22462	-1.09922	-1.20713	-1.43893	-0.93893	-0.97766	-1.04626
Q13283	G3BP1	Ras GTPase-activating protein-binding protein 1 OS=Homo sapiens OX=9606 GN=G3BP1 PE=1 SV=1	1.14361	1.16177	1.15665	1.0878	0.660453	1.26607	1.01413	0.888267	1.74076	1.27701	1.22061	1.27651
Q9UN86	G3BP2	Ras GTPase-activating protein-binding protein 2 OS=Homo sapiens OX=9606 GN=G3BP2 PE=1 SV=2	0.426828	0.683981	0.717048	0.513189	0.121045	0.229021	-0.202845	0.185376	0.280109	0.475034	0.458603	0.0776205
P11413	G6PD	Glucose-6-phosphate 1-dehydrogenase OS=Homo sapiens OX=9606 GN=G6PD PE=1 SV=4	2.91346	3.03878	3.09591	3.19562	3.02198	2.62387	3.34736	3.1725	3.2786	3.23378	3.09265	3.0668
P10253	GAA	Lysosomal alpha-glucosidase OS=Homo sapiens OX=9606 GN=GAA PE=1 SV=4	1.25304	0.529404	-1.49155	1.66779	1.0497	1.33357	-0.806021	-1.13199	-0.699602	-0.742717	-1.061	-1.50519
Q06546	GABPA	GA-binding protein alpha chain OS=Homo sapiens OX=9606 GN=GABPA PE=1 SV=1	-0.644217	-1.14154	-0.53141	-0.733022	-0.769552	-1.17918	-0.949293	-1.60939	-1.30421	-0.817165	-0.67822	-0.311744
Q06547	GABPB1	GA-binding protein subunit beta-1 OS=Homo sapiens OX=9606 GN=GABPB1 PE=1 SV=2	-0.0467892	-0.289203	0.119905	-0.249058	-0.382822	-0.790558	-0.464807	-0.278677	-0.777733	-0.426598	-0.235683	-0.294824
O14976	GAK	Cyclin-G-associated kinase OS=Homo sapiens OX=9606 GN=GAK PE=1 SV=2	-0.603033	-0.0785885	-0.0553274	0.478688	0.0713654	0.468956	-0.221559	0.14589	-0.156599	0.316975	0.177502	0.182601
P54803	GALC	Galactocerebrosidase OS=Homo sapiens OX=9606 GN=GALC PE=1 SV=3	-0.0385017	-0.503789	-0.935016	0.32338	0.0521688	-0.0185661	-0.152214	-0.170758	-0.658729	-0.252772	-0.31298	-0.581491
Q14376	GALE	UDP-glucose 4-epimerase OS=Homo sapiens OX=9606 GN=GALE PE=1 SV=2	-2.38312	-2.32756	-3.29272	-3.20175	-1.06555	-2.05672	-2.24303	-2.49066	-2.10321	-2.60609	-3.61871	-2.92577
P51570	GALK1	Galactokinase OS=Homo sapiens OX=9606 GN=GALK1 PE=1 SV=1	1.91021	1.59079	1.67351	1.55899	1.46602	1.75284	1.46384	1.37875	1.88038	1.50427	1.68805	1.49647
Q96C23	GALM	Aldose 1-epimerase OS=Homo sapiens OX=9606 GN=GALM PE=1 SV=1	3.5575	3.77655	3.05844	3.77345	3.70778	3.96859	3.01648	3.20841	3.38826	2.99214	3.00852	3.09475
P34059	GALNS	N-acetylgalactosamine-6-sulfatase OS=Homo sapiens OX=9606 GN=GALNS PE=1 SV=1	-0.81342	-1.74218	-3.81173	-0.753409	-1.35852	-0.687672	-2.16648	-3.61024	-2.46666	-3.59823	-2.35958	-3.32812
Q10471	GALNT2	Polypeptide N-acetylgalactosaminyltransferase 2 OS=Homo sapiens OX=9606 GN=GALNT2 PE=1 SV=1	-2.98013	-3.01648	-2.88046	-3.10412	-3.13575	-2.54556	-3.01124	-2.6576	-3.20773	-2.37351	-2.81342	-2.38625
P07902	GALT	Galactose-1-phosphate uridylyltransferase OS=Homo sapiens OX=9606 GN=GALT PE=1 SV=3	-1.31978	-1.43049	-1.87172	-1.31555	-1.24055	-1.34207	-2.96612	-1.7864	-2.14914	-2.44321	-2.22575	-1.89192
Q14697	GANAB	Neutral alpha-glucosidase AB OS=Homo sapiens OX=9606 GN=GANAB PE=1 SV=3	4.37245	5.19823	3.94712	4.34591	4.62649	4.12584	4.49036	4.44459	4.49728	4.32625	3.64139	4.02504
P04406;O14556	GAPDH	Glyceraldehyde-3-phosphate dehydrogenase OS=Homo sapiens OX=9606 GN=GAPDH PE=1 SV=3	9.4766	9.37161	8.89184	9.34371	9.6865	9.56502	9.29236	9.58529	9.33767	8.91135	9.0588	8.86684
Q14C86	GAPVD1	GTPase-activating protein and VPS9 domain-containing protein 1 OS=Homo sapiens OX=9606 GN=GAPVD1 PE=1 SV=2	-0.956673	-0.850054	-0.605166	-1.77144	-1.38566	-0.874158	-0.600988	-1.09414	-0.872676	-0.608727	-0.921103	-0.986758
Q9NY12	GAR1	H/ACA ribonucleoprotein complex subunit 1 OS=Homo sapiens OX=9606 GN=GAR1 PE=1 SV=1	-1.77299	-3.33481	-2.30881	-1.70711	-4.29092	-2.64879	-2.94174	-2.03555	-2.47127	-3.26462	-2.6809	-2.26726
P41250	GARS1	Glycine--tRNA ligase OS=Homo sapiens OX=9606 GN=GARS1 PE=1 SV=3	2.08731	1.70552	1.7963	2.45155	1.93488	2.13379	1.7395	1.48931	1.86209	2.14876	2.00506	1.97687
P22102	GART	Trifunctional purine biosynthetic protein adenosine-3 OS=Homo sapiens OX=9606 GN=GART PE=1 SV=1	0.958534	1.20055	1.46595	1.34382	1.34648	1.74309	1.31662	1.1907	1.43763	1.31538	1.44402	1.16178
Q86YP4	GATAD2A	Transcriptional repressor p66-alpha OS=Homo sapiens OX=9606 GN=GATAD2A PE=1 SV=1	-4.0267	-3.23339	-4.88384	-3.89148	-4.09768	-4.37154	-3.0662	-3.66843	-2.44761	-3.22976	-3.7184	-4.23891
Q8WXI9	GATAD2B	Transcriptional repressor p66-beta OS=Homo sapiens OX=9606 GN=GATAD2B PE=1 SV=1	-1.75536	-1.77172	-1.48226	-3.17682	-2.85823	-1.80073	-3.42314	-1.72285	-2.91912	-1.25935	-1.11042	-2.47101
Q8NB37	GATD1	Glutamine amidotransferase-like class 1 domain-containing protein 1 OS=Homo sapiens OX=9606 GN=GATD1 PE=1 SV=1	-1.08866	-1.35006	-0.856749	-2.08563	-1.12635	-1.02615	-1.20458	-0.962027	-1.33824	-1.3224	-0.930251	-0.614673
A0A0B4J2D5	GATD3B	Glutamine amidotransferase-like class 1 domain-containing protein 3B, mitochondrial OS=Homo sapiens OX=9606 GN=GATD3B PE=1 SV=1	3.48817	3.2668	2.96667	3.5618	3.22676	3.70498	2.50278	3.18679	3.21862	2.8251	3.00357	3.01154
Q04446	GBE1	1,4-alpha-glucan-branching enzyme OS=Homo sapiens OX=9606 GN=GBE1 PE=1 SV=3	-1.79729	-1.33287	-2.10905	-1.76543	-1.7554	-2.22615	-1.01609	-0.824278	-1.47217	-1.91033	-1.9267	-2.0863
Q92538	GBF1	Golgi-specific brefeldin A-resistance guanine nucleotide exchange factor 1 OS=Homo sapiens OX=9606 GN=GBF1 PE=1 SV=2	-1.37847	-0.418367	-0.86785	-0.924934	-0.574008	-0.660892	-0.617949	-0.512617	-1.0033	-0.915374	-0.73581	-0.817589
P32455	GBP1	Guanylate-binding protein 1 OS=Homo sapiens OX=9606 GN=GBP1 PE=1 SV=2	1.14956	0.669196	1.81873	1.00145	1.19611	1.33193	2.27576	2.10506	2.16045	2.13405	1.7035	1.90649
P32456	GBP2	Guanylate-binding protein 2 OS=Homo sapiens OX=9606 GN=GBP2 PE=1 SV=3	2.45294	2.46316	2.54202	1.86336	2.20178	2.69876	1.86439	2.15618	2.44495	2.18713	2.43201	2.65989
Q96PP9	GBP4	Guanylate-binding protein 4 OS=Homo sapiens OX=9606 GN=GBP4 PE=2 SV=2	-2.41474	-2.57757	-0.972147	-3.36094	-2.77491	0.1646	-0.92737	-0.91482	-0.783908	-0.208639	-0.423656	-0.244635
Q96PP8	GBP5	Guanylate-binding protein 5 OS=Homo sapiens OX=9606 GN=GBP5 PE=1 SV=1	-0.0110216	0.139195	1.13818	0.382294	0.188054	0.535614	2.10902	1.62489	1.79445	1.58631	1.70654	1.53543
Q92947	GCDH	Glutaryl-CoA dehydrogenase, mitochondrial OS=Homo sapiens OX=9606 GN=GCDH PE=1 SV=1	0.450091	0.497557	0.529181	0.816248	0.644832	0.756252	1.07435	0.998033	1.18111	1.02782	0.66665	0.668442
P48506	GCLC	Glutamate--cysteine ligase catalytic subunit OS=Homo sapiens OX=9606 GN=GCLC PE=1 SV=2	-1.42103	-1.30527	-0.925601	-1.18513	-0.654284	-1.3179	-0.0888777	-0.474605	-1.01903	-0.774302	-0.664031	-0.562855
P48507	GCLM	Glutamate--cysteine ligase regulatory subunit OS=Homo sapiens OX=9606 GN=GCLM PE=1 SV=1	-2.21897	-2.98493	-1.34584	-2.17999	-3.0119	-1.96334	-2.45007	-2.9461	-2.37834	-2.18095	-1.85096	-0.964315
Q92616	GCN1	eIF-2-alpha kinase activator GCN1 OS=Homo sapiens OX=9606 GN=GCN1 PE=1 SV=6	1.55979	0.216167	0.195075	0.245595	0.729005	0.493137	0.589029	0.442537	0.708382	0.480118	0.365657	0.49761
P23434	GCSH	Glycine cleavage system H protein, mitochondrial OS=Homo sapiens OX=9606 GN=GCSH PE=1 SV=2	0.316072	-3.25371	-2.35789	-2.6596	-1.69098	0.0367947	-0.746431	-3.15626	-0.883168	-1.62524	-0.992332	-1.66209
Q8TB36	GDAP1	Ganglioside-induced differentiation-associated protein 1 OS=Homo sapiens OX=9606 GN=GDAP1 PE=1 SV=3	-2.81167	-0.621516	-3.36335	-2.05692	-0.938375	-2.03825	-2.61049	-1.65307	-3.68559	-2.37208	-3.01638	-3.23252
P31150	GDI1	Rab GDP dissociation inhibitor alpha OS=Homo sapiens OX=9606 GN=GDI1 PE=1 SV=2	2.70259	2.56466	2.51504	2.62806	2.56826	2.88167	2.10163	2.51892	2.67884	2.34213	2.46181	2.42125
P50395	GDI2	Rab GDP dissociation inhibitor beta OS=Homo sapiens OX=9606 GN=GDI2 PE=1 SV=2	5.20656	5.13568	4.82713	4.98799	4.81029	5.33665	4.78061	5.0212	4.98472	4.84144	4.79621	4.65181
Q6ZNW5	GDPGP1	GDP-D-glucose phosphorylase 1 OS=Homo sapiens OX=9606 GN=GDPGP1 PE=1 SV=2	-3.25539	-4.63704	-3.90215	-2.5476	-3.33817	-2.66935	-3.73857	-2.53157	-2.74141	-4.16797	-4.2738	-3.98718
Q96RP9	GFM1	Elongation factor G, mitochondrial OS=Homo sapiens OX=9606 GN=GFM1 PE=1 SV=2	-0.770541	-1.06816	-1.15401	-0.548102	-1.04062	-0.929472	-1.01275	-1.73588	-1.71622	-0.992479	-1.8777	-1.56007
Q06210;O94808	GFPT1	Glutamine--fructose-6-phosphate aminotransferase [isomerizing] 1 OS=Homo sapiens OX=9606 GN=GFPT1 PE=1 SV=3	0.268321	0.102221	0.580299	-0.119949	-0.373863	0.0712948	0.255919	0.368443	0.277567	0.13319	0.617399	0.538276
Q9NZ52;Q9UJY4	GGA3	ADP-ribosylation factor-binding protein GGA3 OS=Homo sapiens OX=9606 GN=GGA3 PE=1 SV=1	-0.866487	-0.79303	-0.531218	-0.600986	-0.85667	-0.615768	-1.10634	-0.638066	-0.97671	-0.906945	-0.522358	-0.554303
O75223	GGCT	Gamma-glutamylcyclotransferase OS=Homo sapiens OX=9606 GN=GGCT PE=1 SV=1	1.83725	1.76103	1.79665	1.51193	1.78657	2.03997	1.57928	1.31127	1.86395	1.43513	1.63056	1.63245
Q92820	GGH	Gamma-glutamyl hydrolase OS=Homo sapiens OX=9606 GN=GGH PE=1 SV=2	2.89718	3.05307	2.19767	2.77435	2.76297	2.60525	2.62917	2.41498	2.65392	2.77725	2.31991	2.29395
A6NGU5;P19440;P36268	GGT3P	Putative glutathione hydrolase 3 proenzyme OS=Homo sapiens OX=9606 GN=GGT3P PE=5 SV=2	-3.13811	-3.1992	-0.878821	-2.02969	-2.1016	-2.4398	-0.60858	-0.913788	-0.846905	-1.14196	-1.28088	-0.768
Q9H3K2	GHITM	Growth hormone-inducible transmembrane protein OS=Homo sapiens OX=9606 GN=GHITM PE=1 SV=2	0.0990868	0.000948906	-0.599642	0.298253	0.242528	-0.627243	0.814634	0.0470572	-0.686893	0.371137	0.0449553	-0.175543
Q8WWP7	GIMAP1	GTPase IMAP family member 1 OS=Homo sapiens OX=9606 GN=GIMAP1 PE=1 SV=1	3.49661	3.33595	2.9798	3.14763	3.21522	3.34471	3.17046	2.97045	2.99148	2.36026	2.90152	2.98491
Q9UG22	GIMAP2	GTPase IMAP family member 2 OS=Homo sapiens OX=9606 GN=GIMAP2 PE=1 SV=2	-1.5001	-2.04803	-3.80015	-1.8218	-2.3102	-3.55612	-3.5864	-3.52496	-5.05642	-2.89475	-4.6485	-3.52605
Q9NUV9;Q6P9H5	GIMAP4	GTPase IMAP family member 4 OS=Homo sapiens OX=9606 GN=GIMAP4 PE=1 SV=1	3.36027	3.03603	3.10445	3.06456	3.06353	3.34248	2.40902	2.19224	2.32556	3.01635	3.0706	3.13867
Q96F15	GIMAP5	GTPase IMAP family member 5 OS=Homo sapiens OX=9606 GN=GIMAP5 PE=1 SV=1	2.53407	2.27281	2.82395	1.95611	1.64924	1.8831	2.15527	2.44217	2.34685	2.5682	2.72041	2.50206
Q8NHV1	GIMAP7	GTPase IMAP family member 7 OS=Homo sapiens OX=9606 GN=GIMAP7 PE=1 SV=1	2.53082	2.52457	2.23114	1.90106	2.27102	2.1909	1.96562	1.82295	2.39258	2.10469	2.2232	2.11574
Q8ND71	GIMAP8	GTPase IMAP family member 8 OS=Homo sapiens OX=9606 GN=GIMAP8 PE=2 SV=2	-0.56623	-0.961802	-1.0373	-2.7536	-1.01779	-1.0393	-1.58581	-2.50818	-1.8261	-1.6062	-1.15157	-0.899225
Q9Y2X7	GIT1	ARF GTPase-activating protein GIT1 OS=Homo sapiens OX=9606 GN=GIT1 PE=1 SV=2	-1.64227	-1.74278	-2.27797	-2.42542	-1.51337	-1.56116	-1.90495	-1.94163	-2.33395	-1.64259	-2.32508	-1.92512
Q14161	GIT2	ARF GTPase-activating protein GIT2 OS=Homo sapiens OX=9606 GN=GIT2 PE=1 SV=2	0.547903	0.537708	0.802117	0.554992	0.694959	0.386259	0.741484	1.00483	0.657784	0.773725	0.874029	0.686594
Q14409;Q14410	GK3P	Glycerol kinase 3 OS=Homo sapiens OX=9606 GN=GK3P PE=2 SV=2	1.92461	2.26628	2.2848	1.14423	1.061	1.44794	1.09715	1.7931	1.57417	2.58431	1.4826	2.18897
P06280	GLA	Alpha-galactosidase A OS=Homo sapiens OX=9606 GN=GLA PE=1 SV=1	-2.3479	-2.5322	-1.78548	-0.960353	-2.54142	-1.6067	-0.90907	-1.39713	-2.47518	-1.2418	-1.78978	-2.27713
P16278	GLB1	Beta-galactosidase OS=Homo sapiens OX=9606 GN=GLB1 PE=1 SV=2	2.26421	1.99701	2.34803	2.75074	2.64333	2.68902	2.36418	2.32597	2.18771	2.43314	2.37373	2.30069
Q92896	GLG1	Golgi apparatus protein 1 OS=Homo sapiens OX=9606 GN=GLG1 PE=1 SV=2	0.259052	-0.178979	-1.44947	0.327655	-0.349085	-0.586313	-0.224206	-0.765479	-1.19991	-0.168395	-0.543745	-1.02892
P48060	GLIPR1	Glioma pathogenesis-related protein 1 OS=Homo sapiens OX=9606 GN=GLIPR1 PE=1 SV=3	-1.24336	0.161174	-0.725914	-0.883739	0.419587	-0.145479	0.163303	0.373347	0.205471	-0.0948315	-0.0204983	-0.165011
Q9H4G4	GLIPR2	Golgi-associated plant pathogenesis-related protein 1 OS=Homo sapiens OX=9606 GN=GLIPR2 PE=1 SV=3	2.67371	2.1964	3.10419	2.68087	2.313	2.32815	2.73988	2.49544	2.68418	3.05454	3.2672	3.03317
Q92990	GLMN	Glomulin OS=Homo sapiens OX=9606 GN=GLMN PE=1 SV=2	-1.78238	-1.4906	-2.05242	-1.46947	-1.46621	-1.88333	-0.921788	-1.77658	-2.40618	-1.76765	-2.21616	-1.50686
Q04760	GLO1	Lactoylglutathione lyase OS=Homo sapiens OX=9606 GN=GLO1 PE=1 SV=4	5.66265	5.64638	3.80365	5.95193	5.6369	5.83037	4.47039	4.48133	4.61365	4.0209	3.842	3.75985
Q9HC38	GLOD4	Glyoxalase domain-containing protein 4 OS=Homo sapiens OX=9606 GN=GLOD4 PE=1 SV=1	1.54527	1.87276	2.15028	1.8362	1.88231	2.39032	2.19077	2.19965	2.11049	2.0792	2.15569	2.03108
P35754	GLRX	Glutaredoxin-1 OS=Homo sapiens OX=9606 GN=GLRX PE=1 SV=2	-1.5978	-2.07677	-0.603131	-1.48165	-0.956604	-1.56306	0.0894165	-0.429709	0.323267	-0.767108	-1.06337	-0.691176
O76003	GLRX3	Glutaredoxin-3 OS=Homo sapiens OX=9606 GN=GLRX3 PE=1 SV=2	2.1981	1.93787	2.26617	1.82691	2.22907	2.43657	2.02085	1.92745	1.92527	1.82554	1.91081	1.99693
O94925	GLS	Glutaminase kidney isoform, mitochondrial OS=Homo sapiens OX=9606 GN=GLS PE=1 SV=1	1.11096	0.813222	0.879897	1.36123	0.755847	1.22995	0.973337	0.758548	0.82473	0.560061	0.936169	0.937781
P00367;P49448	GLUD1	Glutamate dehydrogenase 1, mitochondrial OS=Homo sapiens OX=9606 GN=GLUD1 PE=1 SV=2	5.01461	4.6452	4.47493	4.41481	4.2302	4.32378	3.77611	3.80658	4.01713	4.29098	4.18127	4.45496
Q49A26	GLYR1	Putative oxidoreductase GLYR1 OS=Homo sapiens OX=9606 GN=GLYR1 PE=1 SV=4	-0.0941238	0.945313	0.619678	0.202079	0.531013	0.154669	0.733215	0.686101	0.839882	0.589464	0.533428	0.348266
P17900	GM2A	Ganglioside GM2 activator OS=Homo sapiens OX=9606 GN=GM2A PE=1 SV=4	-0.802794	-2.20211	-0.725627	-0.828664	-1.31631	-1.87049	-0.185593	-0.85257	-0.672215	-0.413077	-0.541336	-0.71974
O60547	GMDS	GDP-mannose 4,6 dehydratase OS=Homo sapiens OX=9606 GN=GMDS PE=1 SV=1	-0.91966	-0.997418	-1.05295	-1.04331	-0.733324	-1.2762	-0.758658	-1.61971	-1.52504	-0.773364	-1.07473	-1.362
O60234;P60983	GMFG	Glia maturation factor gamma OS=Homo sapiens OX=9606 GN=GMFG PE=1 SV=1	2.33224	2.50361	2.72124	2.56409	2.56676	2.80431	2.55347	2.48145	2.55747	2.64841	2.85004	2.6489
Q9P107	GMIP	GEM-interacting protein OS=Homo sapiens OX=9606 GN=GMIP PE=1 SV=2	-0.2962	-0.514268	-0.406296	-0.143957	-0.789025	-0.404482	-0.743283	-0.586656	-0.794633	-0.540519	-0.448571	-0.335923
Q96IJ6	GMPPA	Mannose-1-phosphate guanyltransferase alpha OS=Homo sapiens OX=9606 GN=GMPPA PE=1 SV=1	0.438172	0.571759	0.555614	0.853063	0.866975	0.894278	0.881287	0.930121	0.773174	0.669755	0.573718	0.281895
Q9Y5P6	GMPPB	Mannose-1-phosphate guanyltransferase beta OS=Homo sapiens OX=9606 GN=GMPPB PE=1 SV=2	0.952478	0.913909	0.746247	1.02167	0.975087	1.02341	1.00135	1.13381	1.03395	1.09927	0.877591	0.694068
Q9P2T1	GMPR2	GMP reductase 2 OS=Homo sapiens OX=9606 GN=GMPR2 PE=1 SV=1	1.21321	1.51203	0.362843	1.68956	1.69176	1.93513	1.46396	0.729363	1.18111	0.865314	0.148398	0.360262
P49915	GMPS	GMP synthase [glutamine-hydrolyzing] OS=Homo sapiens OX=9606 GN=GMPS PE=1 SV=1	0.920736	0.883569	1.15569	0.946403	1.00443	0.74365	1.27315	1.01065	0.676601	1.24868	1.39219	1.00863
P29992	GNA11	Guanine nucleotide-binding protein subunit alpha-11 OS=Homo sapiens OX=9606 GN=GNA11 PE=1 SV=2	-1.50817	-0.372569	-2.41731	-1.13499	-0.849396	-0.55014	-4.36415	-1.77316	-2.13091	-3.82583	-2.4746	-2.8093
Q14344	GNA13	Guanine nucleotide-binding protein subunit alpha-13 OS=Homo sapiens OX=9606 GN=GNA13 PE=1 SV=2	-3.4877	-2.03211	-2.41367	-2.9926	-2.47707	-1.10274	-2.19863	-1.04723	-2.32253	-1.79549	-2.11075	-2.52879
P04899;P63096	GNAI2	Guanine nucleotide-binding protein G(i) subunit alpha-2 OS=Homo sapiens OX=9606 GN=GNAI2 PE=1 SV=3	4.46387	5.0256	4.80964	4.78376	4.72785	4.64893	5.02283	5.68151	5.44419	5.06147	4.93259	4.91466
P08754	GNAI3	Guanine nucleotide-binding protein G(i) subunit alpha OS=Homo sapiens OX=9606 GN=GNAI3 PE=1 SV=3	1.41055	2.51191	2.7478	2.1406	2.33667	2.0086	3.49651	3.0766	2.67087	2.46908	2.5287	2.52176
P09471	GNAO1	Guanine nucleotide-binding protein G(o) subunit alpha OS=Homo sapiens OX=9606 GN=GNAO1 PE=1 SV=4	-2.92899	-3.2556	-3.29954	-1.85258	-2.06502	-2.29983	-4.52974	-4.43373	-4.5157	-4.33984	-4.43479	-3.37898
P50148	GNAQ	Guanine nucleotide-binding protein G(q) subunit alpha OS=Homo sapiens OX=9606 GN=GNAQ PE=1 SV=4	-1.68223	-3.89329	-5.13559	-1.35508	-2.58828	-3.58911	-3.90701	-4.51051	-3.18922	-3.95462	-3.55503	-4.70748
P63092	GNAS	Guanine nucleotide-binding protein G(s) subunit alpha isoforms short OS=Homo sapiens OX=9606 GN=GNAS PE=1 SV=1	0.534824	0.409316	1.03251	0.701327	0.570453	0.306263	0.700251	0.821233	0.664724	0.944069	1.00379	0.928871
P62873;P16520;Q9HAV0	GNB1	Guanine nucleotide-binding protein G(I)/G(S)/G(T) subunit beta-1 OS=Homo sapiens OX=9606 GN=GNB1 PE=1 SV=3	3.05186	3.03615	3.56494	2.99907	3.08967	2.86052	3.26111	3.32741	3.28662	3.54662	3.49303	3.58582
P62879	GNB2	Guanine nucleotide-binding protein G(I)/G(S)/G(T) subunit beta-2 OS=Homo sapiens OX=9606 GN=GNB2 PE=1 SV=3	2.76049	2.52515	3.13492	2.63047	2.55172	2.43107	2.82729	2.82336	2.75215	3.11601	2.91374	3.31908
P59768	GNG2	Guanine nucleotide-binding protein G(I)/G(S)/G(O) subunit gamma-2 OS=Homo sapiens OX=9606 GN=GNG2 PE=1 SV=2	0.583855	0.451135	1.50968	-0.231024	-0.755007	-0.0324974	-0.643085	-0.939307	-0.453873	0.873456	0.976892	1.68827
P36915	GNL1	Guanine nucleotide-binding protein-like 1 OS=Homo sapiens OX=9606 GN=GNL1 PE=1 SV=2	-2.56623	-2.20995	-2.64949	-3.0244	-1.95531	-2.57725	-2.21861	-1.23433	-1.84191	-2.59931	-1.87404	-2.30353
P22749	GNLY	Granulysin OS=Homo sapiens OX=9606 GN=GNLY PE=1 SV=3	-3.37215	-2.55063	-0.333223	-3.89853	-4.13521	-4.86869	-1.30351	-0.552079	-0.74127	1.67486	0.990034	1.53664
P46926	GNPDA1	Glucosamine-6-phosphate isomerase 1 OS=Homo sapiens OX=9606 GN=GNPDA1 PE=1 SV=1	-0.325647	-0.301704	0.732196	0.138222	-0.554122	-0.163059	0.794882	0.736283	1.06326	0.7071	0.535557	0.602016
Q8TDQ7	GNPDA2	Glucosamine-6-phosphate isomerase 2 OS=Homo sapiens OX=9606 GN=GNPDA2 PE=1 SV=1	-0.56759	-0.915482	-0.492604	-0.501203	-1.14807	-0.480478	-0.184657	-0.693034	-0.354404	-0.442628	-0.822816	-0.545419
Q96EK6	GNPNAT1	Glucosamine 6-phosphate N-acetyltransferase OS=Homo sapiens OX=9606 GN=GNPNAT1 PE=1 SV=1	-3.30619	-2.88112	-1.48156	-2.79808	-2.55388	-1.90755	-2.19522	-2.55066	-4.96774	-3.81763	-2.97466	-3.31053
P15586	GNS	N-acetylglucosamine-6-sulfatase OS=Homo sapiens OX=9606 GN=GNS PE=1 SV=3	2.44594	1.93907	1.76582	3.03741	2.47698	2.58008	2.55531	2.21994	2.22889	2.25851	1.9655	1.94198
Q08379	GOLGA2	Golgin subfamily A member 2 OS=Homo sapiens OX=9606 GN=GOLGA2 PE=1 SV=3	-2.35075	-2.584	-2.64897	-2.64967	-2.52908	-2.73734	-2.4854	-2.21782	-2.28987	-2.08578	-2.09265	-2.76507
Q08378	GOLGA3	Golgin subfamily A member 3 OS=Homo sapiens OX=9606 GN=GOLGA3 PE=1 SV=2	-0.145981	0.109528	-0.4927	0.0177307	-0.561836	-0.370789	-1.20658	-1.40913	-0.698409	-0.353755	-0.436822	-0.0607605
Q9H4A6;Q9H4A5	GOLPH3	Golgi phosphoprotein 3 OS=Homo sapiens OX=9606 GN=GOLPH3 PE=1 SV=1	-3.25405	-3.06074	-5.30874	-2.6797	-3.12624	-2.63715	-2.8406	-3.10968	-2.41722	-2.92489	-3.66928	-3.94271
Q9Y3E0	GOLT1B	Vesicle transport protein GOT1B OS=Homo sapiens OX=9606 GN=GOLT1B PE=1 SV=1	-0.542669	0.344044	-0.124586	-0.262275	0.718991	0.0348778	0.455215	-0.101419	-0.400467	-0.0632801	0.0774975	-0.0722618
Q9HD26	GOPC	Golgi-associated PDZ and coiled-coil motif-containing protein OS=Homo sapiens OX=9606 GN=GOPC PE=1 SV=1	-2.74915	-3.75803	-3.07236	-3.17745	-3.16488	-4.40668	-4.4361	-3.41762	-4.05828	-3.17561	-3.48357	-3.57711
Q9H8Y8;Q9BQQ3	GORASP2	Golgi reassembly-stacking protein 2 OS=Homo sapiens OX=9606 GN=GORASP2 PE=1 SV=3	1.07882	0.999879	1.88873	1.19483	1.08755	1.37986	1.73729	1.44666	1.88668	1.64357	1.97028	1.80319
P17174	GOT1	Aspartate aminotransferase, cytoplasmic OS=Homo sapiens OX=9606 GN=GOT1 PE=1 SV=3	1.94221	1.57258	1.61794	1.75302	1.89028	2.30459	1.77557	1.72348	1.8139	1.86893	1.81508	1.82147
P00505	GOT2	Aspartate aminotransferase, mitochondrial OS=Homo sapiens OX=9606 GN=GOT2 PE=1 SV=3	4.18997	4.20395	3.51009	4.10859	4.25349	4.21171	3.80557	3.74673	3.68164	3.57203	3.54653	3.54948
O43292	GPAA1	Glycosylphosphatidylinositol anchor attachment 1 protein OS=Homo sapiens OX=9606 GN=GPAA1 PE=1 SV=3	-1.91337	-0.821204	-1.70998	-1.76936	-1.84967	-1.89087	-1.14231	-1.42917	-2.39029	-1.46078	-2.62026	-2.02612
P43304	GPD2	Glycerol-3-phosphate dehydrogenase, mitochondrial OS=Homo sapiens OX=9606 GN=GPD2 PE=1 SV=3	0.599606	0.860652	0.358348	0.937465	1.32172	0.892834	0.707012	0.56957	0.106104	0.212709	-0.136861	0.397726
Q9NQX3	GPHN	Gephyrin OS=Homo sapiens OX=9606 GN=GPHN PE=1 SV=1	-5.45975	-4.99968	-8.32839	-5.13451	-4.96429	-5.18324	-5.31175	-4.28683	-3.91722	-7.20288	-5.23905	-5.18622
P06744;Q8N196	GPI	Glucose-6-phosphate isomerase OS=Homo sapiens OX=9606 GN=GPI PE=1 SV=4	5.86282	6.14628	5.33626	5.94826	5.94924	6.22833	5.81103	5.93962	6.10165	5.4793	5.43127	5.24125
Q9HCN4	GPN1	GPN-loop GTPase 1 OS=Homo sapiens OX=9606 GN=GPN1 PE=1 SV=1	-2.20804	-2.3952	-1.56677	-1.87109	-2.00546	-2.16596	-1.86268	-1.51008	-1.59937	-1.46415	-0.758257	-1.80439
Q5VW38	GPR107	Protein GPR107 OS=Homo sapiens OX=9606 GN=GPR107 PE=1 SV=1	-1.68168	-2.0714	-1.7597	-1.93367	-1.95987	-2.86414	-2.33278	-2.29512	-2.82287	-2.18391	-2.86181	-2.16505
P49685	GPR15	G-protein coupled receptor 15 OS=Homo sapiens OX=9606 GN=GPR15 PE=2 SV=1	-0.793614	-0.708534	-1.11261	-0.133969	0.242528	-1.44213	-0.910797	-1.66595	-2.66863	-1.08949	-1.45781	-1.8396
O14626	GPR171	Probable G-protein coupled receptor 171 OS=Homo sapiens OX=9606 GN=GPR171 PE=2 SV=1	-0.305774	-0.227884	-1.27396	-0.358142	0.131518	-0.479464	-0.390256	-0.862537	-0.847757	-0.968843	-1.17805	-0.783684
P32249	GPR183	G-protein coupled receptor 183 OS=Homo sapiens OX=9606 GN=GPR183 PE=1 SV=3	-4.27384	-1.84306	-6.24381	-5.74743	-2.13602	-3.59377	-6.88756	-5.36982	-6.32736	-6.31279	-5.82527	-6.43186
Q8IYL9	GPR65	Psychosine receptor OS=Homo sapiens OX=9606 GN=GPR65 PE=1 SV=1	-2.31463	-1.63225	-1.58508	-1.62487	-1.67034	-1.80787	-1.49755	-1.25141	-1.09272	-1.41466	-1.91672	-2.01709
Q15743	GPR68	Ovarian cancer G-protein coupled receptor 1 OS=Homo sapiens OX=9606 GN=GPR68 PE=1 SV=1	-1.72832	-2.25124	-0.614647	-1.17285	-1.40916	-1.86875	-0.870802	-1.92104	-0.603184	-1.77659	-0.812242	-1.26979
Q13098	GPS1	COP9 signalosome complex subunit 1 OS=Homo sapiens OX=9606 GN=GPS1 PE=1 SV=4	-1.23171	-1.04395	-1.33687	-0.971169	-1.12027	-1.32048	-0.932659	-0.763328	-1.68286	-1.31897	-1.12026	-0.958823
Q9Y4H4	GPSM3	G-protein-signaling modulator 3 OS=Homo sapiens OX=9606 GN=GPSM3 PE=1 SV=1	-0.266945	-0.222806	-0.0853262	-0.486097	0.124019	0.364267	0.00918674	0.52342	-0.0736904	0.0463591	-1.72085	-0.485179
P07203	GPX1	Glutathione peroxidase 1 OS=Homo sapiens OX=9606 GN=GPX1 PE=1 SV=4	0.403617	0.700099	0.20219	0.784806	0.413161	0.608828	0.203365	0.4683	0.65572	0.262383	-0.0758286	0.141351
P36969	GPX4	Phospholipid hydroperoxide glutathione peroxidase OS=Homo sapiens OX=9606 GN=GPX4 PE=1 SV=3	-0.0632563	-0.0634699	0.538286	-0.0541229	-0.105361	0.0310535	0.420307	0.504016	0.251118	0.531185	0.484252	0.555048
O75791	GRAP2	GRB2-related adapter protein 2 OS=Homo sapiens OX=9606 GN=GRAP2 PE=1 SV=1	2.28902	2.13374	2.17511	2.19664	2.09534	1.89492	2.3715	2.65561	2.62532	2.67403	2.61233	2.47408
P62993	GRB2	Growth factor receptor-bound protein 2 OS=Homo sapiens OX=9606 GN=GRB2 PE=1 SV=1	2.27134	2.11353	2.47005	2.24943	2.11631	2.13268	2.31153	2.37128	2.29037	2.36252	2.55547	2.48116
Q9UBQ7	GRHPR	Glyoxylate reductase/hydroxypyruvate reductase OS=Homo sapiens OX=9606 GN=GRHPR PE=1 SV=1	0.790249	0.788798	0.926229	0.787883	0.826091	1.04746	0.675163	0.854705	0.878962	0.903485	0.872671	0.459201
Q7Z429	GRINA	Protein lifeguard 1 OS=Homo sapiens OX=9606 GN=GRINA PE=2 SV=1	-4.05865	-1.1279	-1.84661	-3.65351	-0.0595312	-1.99628	0.201804	-0.210149	-1.1812	-2.0417	-1.83198	-3.27242
Q4V328	GRIPAP1	GRIP1-associated protein 1 OS=Homo sapiens OX=9606 GN=GRIPAP1 PE=1 SV=2	-0.984596	-0.607063	-1.27192	-1.0239	-0.692842	-0.685425	-0.79056	-0.408124	-0.719867	-0.639771	-0.776204	-0.681895
P25098;P35626	GRK2	Beta-adrenergic receptor kinase 1 OS=Homo sapiens OX=9606 GN=GRK2 PE=1 SV=2	0.904825	0.689651	1.12753	0.801733	0.528937	0.567614	0.515728	0.801051	0.841747	0.894321	0.961486	1.19548
Q12849	GRSF1	G-rich sequence factor 1 OS=Homo sapiens OX=9606 GN=GRSF1 PE=1 SV=3	-2.69674	-4.15854	-2.92694	-4.05447	-4.23171	-4.11233	-3.1713	-3.25338	-3.85265	-3.55362	-2.82118	-2.1305
Q9BQ67	GRWD1	Glutamate-rich WD repeat-containing protein 1 OS=Homo sapiens OX=9606 GN=GRWD1 PE=1 SV=1	-3.89945	-4.41003	-2.68476	-4.52979	-3.94093	-2.87021	-2.48614	-3.11414	-3.397	-1.3412	-3.42062	-2.65715
Q96QA5	GSDMA	Gasdermin-A OS=Homo sapiens OX=9606 GN=GSDMA PE=1 SV=4	-2.8819	-4.74366	-8.00466	-4.92627	-6.69845	-7.78453	-3.38475	-8.66543	-5.91737	-4.61509	-7.55389	-6.22499
P57764	GSDMD	Gasdermin-D OS=Homo sapiens OX=9606 GN=GSDMD PE=1 SV=1	0.247231	0.0619478	0.376074	-0.124963	0.202981	0.58124	0.514002	0.266313	0.133043	0.45191	0.690672	0.154771
P49840;P49841	GSK3A	Glycogen synthase kinase-3 alpha OS=Homo sapiens OX=9606 GN=GSK3A PE=1 SV=2	-1.56686	-1.14115	-1.35969	-1.75139	-1.19486	-0.943481	-0.838426	-1.02317	-1.40239	-1.17387	-1.4445	-1.23684
P06396	GSN	Gelsolin OS=Homo sapiens OX=9606 GN=GSN PE=1 SV=1	0.0655985	-0.669224	-0.883488	-0.044385	-0.979875	-0.294744	0.82399	0.562898	0.58004	-0.653811	-1.0949	-0.368879
P15170;Q8IYD1	GSPT1	Eukaryotic peptide chain release factor GTP-binding subunit ERF3A OS=Homo sapiens OX=9606 GN=GSPT1 PE=1 SV=1	0.782198	1.01947	1.03542	0.985	0.983283	1.11494	0.716162	0.920732	1.11571	0.703916	0.924106	0.873849
P00390	GSR	Glutathione reductase, mitochondrial OS=Homo sapiens OX=9606 GN=GSR PE=1 SV=2	4.12866	3.86124	3.47843	4.40288	4.37322	4.73555	3.63531	3.68129	3.77724	3.60505	3.55708	3.70833
P48637	GSS	Glutathione synthetase OS=Homo sapiens OX=9606 GN=GSS PE=1 SV=1	0.697763	0.690997	0.81504	1.27102	0.979947	1.02372	0.834803	1.11175	1.21893	0.711897	0.951527	0.754277
Q9Y2Q3	GSTK1	Glutathione S-transferase kappa 1 OS=Homo sapiens OX=9606 GN=GSTK1 PE=1 SV=3	4.90389	4.61418	3.34842	4.97036	4.53897	4.64014	3.33101	3.19205	3.01608	2.96765	3.05418	3.34922
P78417	GSTO1	Glutathione S-transferase omega-1 OS=Homo sapiens OX=9606 GN=GSTO1 PE=1 SV=2	1.967	1.99414	2.54571	2.14681	1.60941	1.45766	2.93229	2.70292	2.32513	2.71079	2.75061	2.60394
P09211	GSTP1	Glutathione S-transferase P OS=Homo sapiens OX=9606 GN=GSTP1 PE=1 SV=2	5.84976	5.99405	4.69915	6.13012	6.00594	6.15422	4.62392	4.92156	5.17958	4.75047	4.94501	4.99664
O43708	GSTZ1	Maleylacetoacetate isomerase OS=Homo sapiens OX=9606 GN=GSTZ1 PE=1 SV=3	-2.13975	-2.45674	-3.44316	-1.77068	-1.60649	-0.84779	-3.02568	-2.06549	-3.74368	-3.71092	-3.68658	-3.48045
P35269	GTF2F1	General transcription factor IIF subunit 1 OS=Homo sapiens OX=9606 GN=GTF2F1 PE=1 SV=2	-1.96138	-2.08476	-1.42753	-1.9446	-2.1709	-1.37723	-1.70389	-1.89649	-1.22001	-2.06626	-1.6696	-1.89512
P13984	GTF2F2	General transcription factor IIF subunit 2 OS=Homo sapiens OX=9606 GN=GTF2F2 PE=1 SV=2	-1.55472	-1.75708	-1.66094	-1.77227	-1.66587	-2.02003	-1.79151	-1.72688	-1.64722	-1.54257	-1.34375	-1.52283
P32780	GTF2H1	General transcription factor IIH subunit 1 OS=Homo sapiens OX=9606 GN=GTF2H1 PE=1 SV=1	-5.09672	-5.69687	-3.77324	-3.88694	-3.18249	-2.74058	-3.09601	-4.36002	-5.30874	-3.57275	-3.49086	-3.55157
Q92759	GTF2H4	General transcription factor IIH subunit 4 OS=Homo sapiens OX=9606 GN=GTF2H4 PE=1 SV=1	-2.65368	-0.748959	-2.76453	-2.40388	-2.98996	-2.19025	-0.589894	-0.193186	-0.435036	-1.55298	-3.16934	-2.72678
P78347	GTF2I	General transcription factor II-I OS=Homo sapiens OX=9606 GN=GTF2I PE=1 SV=2	1.16177	1.16197	1.63107	1.51444	1.29199	1.42856	1.46683	1.31601	1.75481	1.75306	1.1786	1.52166
Q9Y5Q9	GTF3C3	General transcription factor 3C polypeptide 3 OS=Homo sapiens OX=9606 GN=GTF3C3 PE=1 SV=1	-4.70234	-3.96466	-4.07695	-4.14546	-2.8889	-5.91885	-3.10776	-4.11713	-2.79687	-3.64551	-3.95627	-3.77575
Q9UKN8	GTF3C4	General transcription factor 3C polypeptide 4 OS=Homo sapiens OX=9606 GN=GTF3C4 PE=1 SV=2	-3.71748	-2.84718	-3.14442	-3.4366	-2.24719	-2.92078	-3.13241	-3.39498	-2.98167	-2.53015	-3.34681	-2.51844
Q9Y5Q8	GTF3C5	General transcription factor 3C polypeptide 5 OS=Homo sapiens OX=9606 GN=GTF3C5 PE=1 SV=2	-2.50691	-3.65235	-3.41162	-3.49226	-3.90871	-3.21646	-2.84654	-2.54609	-3.85477	-2.07483	-3.14278	-3.59201
O00178	GTPBP1	GTP-binding protein 1 OS=Homo sapiens OX=9606 GN=GTPBP1 PE=1 SV=3	-1.47363	-1.34404	-1.11332	-1.22618	-1.23916	-1.00359	-1.14351	-0.785993	-0.740753	-0.880646	-0.65707	-0.811091
Q02846	GUCY2D	Retinal guanylyl cyclase 1 OS=Homo sapiens OX=9606 GN=GUCY2D PE=1 SV=2	-0.228825	-1.07282	-1.29484	-0.925827	-2.61803	-1.16293	-3.66981	-4.1502	-3.4345	-2.81624	-1.86703	-1.00546
Q16774	GUK1	Guanylate kinase OS=Homo sapiens OX=9606 GN=GUK1 PE=1 SV=2	-0.753798	-0.300518	-1.64357	-0.824183	-1.03831	-0.66501	-0.755201	-0.706053	-1.34563	-0.997513	-1.47301	-1.50935
P08236	GUSB	Beta-glucuronidase OS=Homo sapiens OX=9606 GN=GUSB PE=1 SV=2	2.92818	2.49801	1.55249	2.96499	2.52321	2.58334	1.8945	1.51711	1.5978	2.1476	1.76068	1.85013
P46976	GYG1	Glycogenin-1 OS=Homo sapiens OX=9606 GN=GYG1 PE=1 SV=4	1.36252	1.21126	3.22589	1.73288	1.50969	2.21083	3.06756	3.15254	3.21324	3.07777	3.18017	3.46321
P02724	GYPA	Glycophorin-A OS=Homo sapiens OX=9606 GN=GYPA PE=1 SV=2	0.102907	0.844199	0.571849	0.486233	1.60965	1.42525	2.25177	2.29328	1.85708	0.472577	1.04454	0.626787
P04921	GYPC	Glycophorin-C OS=Homo sapiens OX=9606 GN=GYPC PE=1 SV=1	-0.110414	-2.04274	-0.475519	-0.406072	-1.65616	-0.98417	-0.211204	-0.452364	0.0202999	0.11154	0.165766	-0.750524
P13807	GYS1	Glycogen [starch] synthase, muscle OS=Homo sapiens OX=9606 GN=GYS1 PE=1 SV=2	-1.74446	-1.42933	-0.869314	-1.56766	-1.40437	-1.30861	-0.814998	-0.828239	-0.889791	-0.877158	-0.986572	-0.668746
P12544	GZMA	Granzyme A OS=Homo sapiens OX=9606 GN=GZMA PE=1 SV=2	5.17273	7.89266	8.75134	7.01906	8.04207	7.64612	6.22085	9.09892	8.76366	7.92795	8.90655	8.75666
P10144	GZMB	Granzyme B OS=Homo sapiens OX=9606 GN=GZMB PE=1 SV=2	1.98783	5.28171	3.49923	3.62089	4.52498	4.64034	2.06095	4.12613	4.00458	3.09096	3.44222	3.63278
P49863	GZMK	Granzyme K OS=Homo sapiens OX=9606 GN=GZMK PE=1 SV=1	-1.77589	-1.40113	4.66191	-2.0969	-1.85809	-1.74014	2.54371	4.07647	4.19526	4.56335	4.82473	4.62063
P51124	GZMM	Granzyme M OS=Homo sapiens OX=9606 GN=GZMM PE=1 SV=2	1.33829	1.28147	2.20872	2.30486	2.25391	2.00369	0.31133	1.03578	2.05555	2.48616	2.51384	2.22356
P07305	H1-0	Histone H1.0 OS=Homo sapiens OX=9606 GN=H1-0 PE=1 SV=3	-1.97772	-1.11842	-1.60127	-1.5634	-1.88568	-1.37687	-2.41325	-1.90928	-1.98944	-1.88618	-2.5601	-2.00299
Q02539	H1-1	Histone H1.1 OS=Homo sapiens OX=9606 GN=H1-1 PE=1 SV=3	-0.694417	-0.626107	-1.12603	-0.181607	-0.431508	-0.600605	-1.32116	-0.98258	-1.25494	-1.21033	-1.0001	-1.31271
P16403;P22492	H1-2	Histone H1.2 OS=Homo sapiens OX=9606 GN=H1-2 PE=1 SV=2	3.55552	3.21305	2.79423	3.28486	2.78925	2.46527	2.10561	2.97179	2.31598	2.82601	2.97929	2.61419
P16402	H1-3	Histone H1.3 OS=Homo sapiens OX=9606 GN=H1-3 PE=1 SV=2	-0.678375	-0.835531	-1.38226	-0.845696	-1.14225	-3.9829	-2.93714	-1.76937	-2.99813	-3.17725	-3.4147	-1.49485
P16401	H1-5	Histone H1.5 OS=Homo sapiens OX=9606 GN=H1-5 PE=1 SV=3	6.37466	6.29367	5.64265	5.82742	5.93766	6.0084	5.35112	5.96813	5.72119	5.75718	6.18604	5.54558
Q92522	H1FX	Histone H1x OS=Homo sapiens OX=9606 GN=H1FX PE=1 SV=1	3.9564	3.90494	3.59791	3.84913	3.85155	3.80291	3.28142	3.80782	3.47638	4.05433	4.05545	3.49081
P16104;Q96QV6	H2AFX	Histone H2AX OS=Homo sapiens OX=9606 GN=H2AFX PE=1 SV=2	-1.35492	-0.470865	-3.10065	0.215219	-0.315796	-1.6502	-1.90232	-1.47193	-2.83181	-1.75378	-3.60229	-1.61945
O75367;Q9P0M6	H2AFY	Core histone macro-H2A.1 OS=Homo sapiens OX=9606 GN=H2AFY PE=1 SV=4	3.18538	2.45585	2.40825	2.46766	2.15841	3.02696	0.312929	2.14769	2.62993	0.934784	1.97842	2.35643
P0C0S5	H2AZ1	Histone H2A.Z OS=Homo sapiens OX=9606 GN=H2AZ1 PE=1 SV=2	3.6626	3.34887	3.03946	2.82052	2.92606	2.93513	1.67987	2.61277	2.8687	2.0933	2.39653	2.99228
P84243	H3-3A	Histone H3.3 OS=Homo sapiens OX=9606 GN=H3-3A PE=1 SV=2	7.16539	7.28881	6.20741	6.77269	6.54832	6.40644	4.57835	6.13917	5.86944	5.62184	5.9692	6.14274
P68431	H3C1	Histone H3.1 OS=Homo sapiens OX=9606 GN=H3C1 PE=1 SV=2	3.51964	3.72314	2.56411	3.10447	2.90573	2.67814	0.994331	2.44517	2.19346	2.11105	2.33225	2.48127
P62805	H4C1	Histone H4 OS=Homo sapiens OX=9606 GN=H4C1 PE=1 SV=2	8.83515	8.8486	8.27691	8.81416	8.70649	8.45386	6.93156	8.04052	7.73255	7.38075	7.8795	8.04934
O95479	H6PD	GDH/6PGL endoplasmic bifunctional protein OS=Homo sapiens OX=9606 GN=H6PD PE=1 SV=2	-1.2977	-1.08247	-2.12389	-2.20077	-0.854622	-0.734541	-0.759882	-0.981978	-1.11882	-1.14923	-1.78725	-2.16038
Q14520	HABP2	Hyaluronan-binding protein 2 OS=Homo sapiens OX=9606 GN=HABP2 PE=1 SV=1	-1.55836	-2.85164	-3.84014	-2.22695	-3.01034	-2.21109	-4.20992	-6.52259	-5.38254	-4.15095	-2.99845	-3.32734
Q6Y1H2	HACD2	Very-long-chain (3R)-3-hydroxyacyl-CoA dehydratase 2 OS=Homo sapiens OX=9606 GN=HACD2 PE=1 SV=1	-1.68849	-0.00866318	-0.489133	-2.15032	0.0610867	-2.85445	-0.355419	-0.22284	-0.853534	-1.0305	-0.933983	-1.03898
Q9P035	HACD3	Very-long-chain (3R)-3-hydroxyacyl-CoA dehydratase 3 OS=Homo sapiens OX=9606 GN=HACD3 PE=1 SV=2	2.6966	2.22396	2.68504	2.84373	2.74307	2.12673	2.38424	2.24546	2.8938	2.17688	2.6706	2.62417
Q5VWC8	HACD4	Very-long-chain (3R)-3-hydroxyacyl-CoA dehydratase 4 OS=Homo sapiens OX=9606 GN=HACD4 PE=1 SV=1	-2.05989	-0.363415	-1.60649	-2.61768	-0.859111	-2.12019	-0.949424	-1.1693	-1.58573	-2.24588	-2.16802	-2.13842
Q16836	HADH	Hydroxyacyl-coenzyme A dehydrogenase, mitochondrial OS=Homo sapiens OX=9606 GN=HADH PE=1 SV=3	2.61191	2.96375	2.15321	2.79882	2.71294	2.78356	2.49168	2.80839	2.59934	2.33658	2.301	2.02472
P40939	HADHA	Trifunctional enzyme subunit alpha, mitochondrial OS=Homo sapiens OX=9606 GN=HADHA PE=1 SV=2	3.6932	3.5491	3.58083	3.79495	3.61938	4.13468	3.51834	3.75963	4.01142	3.54149	3.41317	3.60628
P55084	HADHB	Trifunctional enzyme subunit beta, mitochondrial OS=Homo sapiens OX=9606 GN=HADHB PE=1 SV=3	3.83313	3.55709	3.39912	3.89728	3.67594	3.97351	3.427	3.59955	3.99412	3.39454	3.3401	3.63141
Q16775	HAGH	Hydroxyacylglutathione hydrolase, mitochondrial OS=Homo sapiens OX=9606 GN=HAGH PE=1 SV=2	0.552095	0.547071	0.58368	0.815786	0.698318	0.754868	0.864273	0.695388	0.715107	0.709673	0.634251	0.635838
P12081	HARS	Histidine--tRNA ligase, cytoplasmic OS=Homo sapiens OX=9606 GN=HARS PE=1 SV=2	2.02971	2.10426	2.0588	1.99531	2.05187	2.11267	2.08621	2.43725	2.41082	2.08359	2.09087	2.08366
P49590	HARS2	Probable histidine--tRNA ligase, mitochondrial OS=Homo sapiens OX=9606 GN=HARS2 PE=1 SV=1	-2.02134	-2.35825	-2.32006	-2.041	-2.40073	-1.81433	-2.34407	-2.04485	-1.91057	-2.30437	-2.29995	-2.17282
O14929	HAT1	Histone acetyltransferase type B catalytic subunit OS=Homo sapiens OX=9606 GN=HAT1 PE=1 SV=1	-0.608668	-0.820724	-0.0729828	-0.579216	-1.08859	-0.246853	-0.974031	-1.56382	-0.37987	0.00879383	-0.360231	-0.335781
P69905;P02008	HBA1	Hemoglobin subunit alpha OS=Homo sapiens OX=9606 GN=HBA1 PE=1 SV=2	9.43222	9.12582	9.21747	9.87459	9.75975	9.50268	9.90039	9.6742	9.57377	9.20812	9.11012	9.24017
P68871;P02100	HBB	Hemoglobin subunit beta OS=Homo sapiens OX=9606 GN=HBB PE=1 SV=2	9.44524	9.45353	9.49088	10.2423	9.85273	9.74502	10.2299	10.069	9.69549	9.60959	9.48908	9.45837
P02042	HBD	Hemoglobin subunit delta OS=Homo sapiens OX=9606 GN=HBD PE=1 SV=2	4.05865	3.90738	3.98265	4.72511	4.34884	4.21933	4.87699	4.68815	4.37333	4.13845	4.10818	4.03421
P69891;P69892	HBG1	Hemoglobin subunit gamma-1 OS=Homo sapiens OX=9606 GN=HBG1 PE=1 SV=2	1.67087	1.51897	1.48302	2.43413	1.90755	1.7119	2.32937	2.16066	1.91642	1.4981	1.68266	1.58392
Q9Y450	HBS1L	HBS1-like protein OS=Homo sapiens OX=9606 GN=HBS1L PE=1 SV=1	-2.84085	-1.6573	-1.84587	-1.9394	-1.93527	-2.51841	-1.91347	-2.76177	-2.15542	-2.03595	-2.46845	-2.0958
P51610	HCFC1	Host cell factor 1 OS=Homo sapiens OX=9606 GN=HCFC1 PE=1 SV=2	1.7301	1.86421	1.42974	2.07023	1.50944	2.20156	1.64184	1.90314	1.79746	2.11831	1.66242	1.63943
P14317	HCLS1	Hematopoietic lineage cell-specific protein OS=Homo sapiens OX=9606 GN=HCLS1 PE=1 SV=3	4.97821	4.58956	4.64755	4.624	4.50031	5.15778	3.98449	4.13891	4.50983	4.338	4.33239	4.6869
Q13547	HDAC1	Histone deacetylase 1 OS=Homo sapiens OX=9606 GN=HDAC1 PE=1 SV=1	2.18055	2.38162	2.24191	2.07112	1.7835	1.92954	2.077	2.29298	2.15796	2.41365	2.26412	2.35115
Q92769	HDAC2	Histone deacetylase 2 OS=Homo sapiens OX=9606 GN=HDAC2 PE=1 SV=2	-0.646087	-0.820882	-0.631035	-0.610525	-1.00708	-1.00852	-1.16462	-1.25413	-1.29435	-0.672191	-0.625146	-0.560193
O15379	HDAC3	Histone deacetylase 3 OS=Homo sapiens OX=9606 GN=HDAC3 PE=1 SV=2	-3.67455	-2.99582	-3.62323	-3.37103	-2.64941	-3.77057	-2.3925	-3.17218	-2.97361	-2.60204	-3.34088	-3.34801
Q9UBN7	HDAC6	Histone deacetylase 6 OS=Homo sapiens OX=9606 GN=HDAC6 PE=1 SV=2	-1.53616	-0.413626	-0.984086	-1.93703	-1.94604	-2.34736	-2.45379	-1.58361	-1.60501	-0.513555	-0.921225	-1.09132
Q7Z4H3	HDDC2	HD domain-containing protein 2 OS=Homo sapiens OX=9606 GN=HDDC2 PE=1 SV=1	-6.7027	-7.37111	-7.03632	-7.26123	-6.18367	-4.75521	-8.09276	-6.71471	-8.01585	-5.9402	-8.94604	-6.88629
P51858	HDGF	Hepatoma-derived growth factor OS=Homo sapiens OX=9606 GN=HDGF PE=1 SV=1	4.10831	3.99089	4.31773	3.97327	4.07599	3.97343	3.37207	3.6804	4.02094	3.5447	4.10805	4.17402
Q7Z4V5	HDGFL2	Hepatoma-derived growth factor-related protein 2 OS=Homo sapiens OX=9606 GN=HDGFL2 PE=1 SV=1	0.655222	0.615681	1.11682	0.692566	0.725612	0.673216	0.767336	0.912013	0.943197	0.649018	0.971792	0.954171
Q9Y3E1	HDGFL3	Hepatoma-derived growth factor-related protein 3 OS=Homo sapiens OX=9606 GN=HDGFL3 PE=1 SV=1	2.65395	3.14427	2.56419	3.12341	3.20364	2.725	3.08043	3.19551	2.79095	2.6385	2.3583	2.30754
Q9H0R4	HDHD2	Haloacid dehalogenase-like hydrolase domain-containing protein 2 OS=Homo sapiens OX=9606 GN=HDHD2 PE=1 SV=1	-0.974766	-0.430454	-1.7266	-0.70212	-0.211262	0.105072	-1.10006	-0.795755	-1.26644	-1.84911	-2.18395	-3.00184
Q9BSH5	HDHD3	Haloacid dehalogenase-like hydrolase domain-containing protein 3 OS=Homo sapiens OX=9606 GN=HDHD3 PE=1 SV=1	-1.67245	-2.30185	-2.66778	-1.37463	-2.01582	-2.05922	-2.26866	-2.84945	-2.93646	-2.61808	-2.65862	-3.10786
Q9BXW7	HDHD5	Haloacid dehalogenase-like hydrolase domain-containing 5 OS=Homo sapiens OX=9606 GN=HDHD5 PE=1 SV=1	-1.89248	-1.25253	-2.12699	-1.62773	-1.46052	-1.49304	-1.23027	-2.02247	-1.4318	-2.497	-2.20517	-1.84898
Q00341	HDLBP	Vigilin OS=Homo sapiens OX=9606 GN=HDLBP PE=1 SV=2	-1.06629	-1.56165	-0.811832	-1.27927	-0.914084	-0.924032	-0.775667	-0.771687	-0.449959	-1.05362	-0.732835	-1.19711
Q9P2D3	HEATR5B	HEAT repeat-containing protein 5B OS=Homo sapiens OX=9606 GN=HEATR5B PE=1 SV=2	-0.810051	-0.165065	-0.725388	-1.50006	-0.552893	-0.851425	0.183378	-0.340402	-0.358765	-0.961195	-0.457888	-1.0362
Q9Y5Z4	HEBP2	Heme-binding protein 2 OS=Homo sapiens OX=9606 GN=HEBP2 PE=1 SV=1	0.296956	0.620633	0.159349	0.239191	0.209876	0.642569	0.358154	0.609727	0.705433	0.401794	0.560124	0.362938
Q5T447	HECTD3	E3 ubiquitin-protein ligase HECTD3 OS=Homo sapiens OX=9606 GN=HECTD3 PE=1 SV=1	-4.83137	-3.08443	-2.56956	-2.46734	-2.40047	-2.79161	-2.68056	-2.3616	-2.25006	-3.89142	-2.49312	-2.86951
Q5GLZ8	HERC4	Probable E3 ubiquitin-protein ligase HERC4 OS=Homo sapiens OX=9606 GN=HERC4 PE=1 SV=1	-1.35416	-1.2673	-1.68426	-1.56836	-0.958935	-0.926912	-1.43247	-1.39949	-1.57075	-1.49402	-1.9486	-1.89374
P06865	HEXA	Beta-hexosaminidase subunit alpha OS=Homo sapiens OX=9606 GN=HEXA PE=1 SV=2	2.13205	2.35688	1.35324	2.36414	2.92874	2.72868	3.0029	2.62151	2.32051	1.78958	1.55833	1.66736
P07686	HEXB	Beta-hexosaminidase subunit beta OS=Homo sapiens OX=9606 GN=HEXB PE=1 SV=3	3.60587	3.20882	2.96478	3.90542	3.4305	3.55124	3.3763	3.22207	3.23077	3.1145	3.11603	2.91389
O94992	HEXIM1	Protein HEXIM1 OS=Homo sapiens OX=9606 GN=HEXIM1 PE=1 SV=1	-1.55203	-2.03916	-2.57504	-2.03705	-2.54121	-1.39391	-2.6282	-2.69002	-2.96508	-1.99158	-2.22377	-3.15296
O14964	HGS	Hepatocyte growth factor-regulated tyrosine kinase substrate OS=Homo sapiens OX=9606 GN=HGS PE=1 SV=1	-2.28922	-1.44991	-1.9952	-1.79854	-1.74193	-1.82957	-1.06463	-1.26306	-1.90531	-1.88901	-1.16416	-1.97423
P31937	HIBADH	3-hydroxyisobutyrate dehydrogenase, mitochondrial OS=Homo sapiens OX=9606 GN=HIBADH PE=1 SV=2	-0.328499	-0.791163	-0.0817566	-0.458773	-0.236217	0.228222	-1.35404	-0.503057	-0.0114861	-0.898664	-0.487211	-0.801113
Q6NVY1	HIBCH	3-hydroxyisobutyryl-CoA hydrolase, mitochondrial OS=Homo sapiens OX=9606 GN=HIBCH PE=1 SV=2	-0.0158911	0.236969	-0.355299	0.249495	0.233146	-0.0619316	0.237805	0.442411	0.00968647	-0.278103	-0.190955	0.0301399
Q9NWT6	HIF1AN	Hypoxia-inducible factor 1-alpha inhibitor OS=Homo sapiens OX=9606 GN=HIF1AN PE=1 SV=2	-1.60483	-2.02942	-1.38094	-3.40215	-2.49717	-1.68715	-1.98812	-1.64224	-2.13487	-2.11132	-1.37106	-1.91363
Q9Y241	HIGD1A	HIG1 domain family member 1A, mitochondrial OS=Homo sapiens OX=9606 GN=HIGD1A PE=1 SV=1	-7.28586	-3.3556	-3.08265	-6.59241	-5.0594	-5.59484	-3.64266	-4.23922	-3.59063	-4.20065	-3.53642	-4.61154
Q9BW72	HIGD2A	HIG1 domain family member 2A, mitochondrial OS=Homo sapiens OX=9606 GN=HIGD2A PE=1 SV=1	-0.777163	0.62991	-2.34791	-0.979982	-1.17147	-2.40698	0.33813	-0.0511427	-0.619203	-1.57644	-2.25453	-3.33665
Q53FT3	HIKESHI	Protein Hikeshi OS=Homo sapiens OX=9606 GN=HIKESHI PE=1 SV=2	-0.977691	0.574581	-0.184833	-0.765641	0.67417	-1.05459	0.848124	-0.20901	-0.130435	-0.202188	0.21284	-0.0772409
P49773	HINT1	Histidine triad nucleotide-binding protein 1 OS=Homo sapiens OX=9606 GN=HINT1 PE=1 SV=2	2.32333	2.84954	2.28652	2.89111	3.15736	3.13972	2.3961	2.71596	2.93477	2.31966	2.28229	2.31125
Q9BX68	HINT2	Histidine triad nucleotide-binding protein 2, mitochondrial OS=Homo sapiens OX=9606 GN=HINT2 PE=1 SV=1	0.338645	1.15307	0.259521	0.323404	0.562493	0.685202	0.264022	0.5018	0.508602	0.0766602	0.0769196	0.260218
O75146	HIP1R	Huntingtin-interacting protein 1-related protein OS=Homo sapiens OX=9606 GN=HIP1R PE=1 SV=2	-1.53667	-2.62936	-2.07837	-2.06697	-2.04598	-1.89644	-2.15744	-2.2148	-1.76434	-2.1137	-2.13427	-1.91477
Q6FI13;Q16777	HIST2H2AA3	Histone H2A type 2-A OS=Homo sapiens OX=9606 GN=HIST2H2AA3 PE=1 SV=3	0.620455	2.20075	0.832376	0.213145	2.24686	0.529194	-0.199806	0.681069	1.62207	-0.0508814	0.645903	0.262299
Q71DI3;Q16695	HIST2H3A	Histone H3.2 OS=Homo sapiens OX=9606 GN=HIST2H3A PE=1 SV=3	7.56937	7.71945	6.57026	7.09371	6.96645	6.77776	5.05837	6.51203	6.26133	6.06628	6.37208	6.48929
P19367;P52789;Q2TB90;P52790;O94759	HK1	Hexokinase-1 OS=Homo sapiens OX=9606 GN=HK1 PE=1 SV=3	4.15987	4.48196	3.89327	4.06536	4.17595	4.53269	3.69303	4.08474	4.25839	3.55625	3.38009	3.42106
P04439	HLA-A	HLA class I histocompatibility antigen, A alpha chain OS=Homo sapiens OX=9606 GN=HLA-A PE=1 SV=2	5.0208	5.09454	4.67305	5.00263	4.98119	5.27043	4.20889	4.5513	4.74333	4.42724	4.6801	4.63806
P01889	HLA-B	HLA class I histocompatibility antigen, B alpha chain OS=Homo sapiens OX=9606 GN=HLA-B PE=1 SV=3	5.90039	5.98511	6.54584	5.78252	5.51328	5.38594	5.51115	5.80024	6.0736	5.84577	6.45046	6.56878
P10321	HLA-C	HLA class I histocompatibility antigen, C alpha chain OS=Homo sapiens OX=9606 GN=HLA-C PE=1 SV=3	4.94954	5.00101	4.44203	4.82136	4.62971	4.71814	4.01112	4.24801	4.40097	4.10392	4.40317	4.39388
P28068	HLA-DMB	HLA class II histocompatibility antigen, DM beta chain OS=Homo sapiens OX=9606 GN=HLA-DMB PE=1 SV=1	-0.0317783	-0.263632	-0.280122	0.249818	0.312791	0.134907	0.591742	0.873103	1.31976	0.243777	0.194183	-0.230891
P20036	HLA-DPA1	HLA class II histocompatibility antigen, DP alpha 1 chain OS=Homo sapiens OX=9606 GN=HLA-DPA1 PE=1 SV=1	3.23489	3.03949	3.38535	3.09767	3.13566	2.95855	3.86795	3.58052	3.43851	3.34475	3.36119	3.3161
P04440	HLA-DPB1	HLA class II histocompatibility antigen, DP beta 1 chain OS=Homo sapiens OX=9606 GN=HLA-DPB1 PE=1 SV=1	2.93813	2.86356	1.24989	3.27778	2.8356	2.95684	2.02357	1.99133	1.60172	1.58512	1.41486	1.27012
P01920	HLA-DQB1	HLA class II histocompatibility antigen, DQ beta 1 chain OS=Homo sapiens OX=9606 GN=HLA-DQB1 PE=1 SV=2	-3.36795	-2.59461	-4.2138	-2.76205	-3.00477	-2.0087	-2.98525	-3.37737	-3.60737	-4.64998	-4.51968	-4.71253
P01903;P01906	HLA-DRA	HLA class II histocompatibility antigen, DR alpha chain OS=Homo sapiens OX=9606 GN=HLA-DRA PE=1 SV=1	3.54227	3.4499	3.53922	3.24604	3.43922	3.46254	3.86084	3.89454	3.79222	3.27699	3.37806	3.40188
P01911	HLA-DRB1	HLA class II histocompatibility antigen, DRB1 beta chain OS=Homo sapiens OX=9606 GN=HLA-DRB1 PE=1 SV=2	-4.50434	-2.26672	-1.40216	-3.92576	-2.44348	-3.75511	-0.982113	-0.590416	-0.816207	-1.84468	-1.50512	-1.78984
P79483	HLA-DRB3	HLA class II histocompatibility antigen, DR beta 3 chain OS=Homo sapiens OX=9606 GN=HLA-DRB3 PE=1 SV=1	-0.184052	0.245201	2.2779	-0.429199	0.248698	-0.55242	2.2764	2.34718	2.55849	1.59089	1.99308	2.28713
P13747	HLA-E	HLA class I histocompatibility antigen, alpha chain E OS=Homo sapiens OX=9606 GN=HLA-E PE=1 SV=4	-1.01815	-1.97332	-1.02191	-1.43165	-1.77137	-1.39962	-2.07004	-1.33903	-1.42789	-2.16932	-1.53715	-1.04572
P30511	HLA-F	HLA class I histocompatibility antigen, alpha chain F OS=Homo sapiens OX=9606 GN=HLA-F PE=1 SV=3	1.23753	0.859147	0.311235	1.3914	0.816287	0.219255	1.14951	0.934712	0.438593	1.00054	0.611774	0.417788
P01893	HLA-H	Putative HLA class I histocompatibility antigen, alpha chain H OS=Homo sapiens OX=9606 GN=HLA-H PE=5 SV=3	0.730631	1.01106	-1.28332	0.70466	0.268025	-0.542072	-1.39339	-0.985775	-1.11211	-1.41912	-1.00112	-1.49732
Q16534	HLF	Hepatic leukemia factor OS=Homo sapiens OX=9606 GN=HLF PE=2 SV=1	0.295707	0.302897	0.5764	0.248133	0.00612164	-0.0531769	0.174508	0.381793	0.139554	0.257084	0.603595	0.529823
Q8TCT9	HM13	Minor histocompatibility antigen H13 OS=Homo sapiens OX=9606 GN=HM13 PE=1 SV=1	1.85531	2.18138	2.12522	1.92417	2.304	1.95039	1.89985	2.00414	1.94462	1.81593	1.93983	2.25804
P08397	HMBS	Porphobilinogen deaminase OS=Homo sapiens OX=9606 GN=HMBS PE=1 SV=2	-1.33358	-1.41212	-2.2266	-1.09602	-2.29937	-1.10312	-1.40538	-1.90139	-1.93932	-1.86711	-2.18724	-1.47591
P17096	HMGA1	High mobility group protein HMG-I/HMG-Y OS=Homo sapiens OX=9606 GN=HMGA1 PE=1 SV=3	3.9074	3.11336	2.21508	3.23479	2.99045	3.33766	2.04304	2.38985	2.58632	2.12292	2.36319	2.16203
P09429;B2RPK0	HMGB1	High mobility group protein B1 OS=Homo sapiens OX=9606 GN=HMGB1 PE=1 SV=3	6.5801	6.34547	6.55593	6.49566	6.49506	6.33954	5.8243	5.9748	6.02923	6.21508	6.40041	6.46246
P26583	HMGB2	High mobility group protein B2 OS=Homo sapiens OX=9606 GN=HMGB2 PE=1 SV=2	6.03001	5.89277	6.6093	6.07628	5.76433	5.55276	5.70049	5.78621	5.81927	6.39802	6.39965	6.56059
O15347	HMGB3	High mobility group protein B3 OS=Homo sapiens OX=9606 GN=HMGB3 PE=1 SV=4	1.62717	1.16767	1.93589	0.942681	1.08287	1.06138	1.0923	1.24495	1.30566	1.65254	1.89831	1.7862
P35914	HMGCL	Hydroxymethylglutaryl-CoA lyase, mitochondrial OS=Homo sapiens OX=9606 GN=HMGCL PE=1 SV=2	-0.322975	-0.601752	-0.683854	-0.741275	-0.237745	-0.0663204	-0.395514	-0.748117	-0.628334	-1.04816	-0.589487	-0.696259
P05114	HMGN1	Non-histone chromosomal protein HMG-14 OS=Homo sapiens OX=9606 GN=HMGN1 PE=1 SV=3	3.08016	2.57859	2.82325	2.66425	2.28807	2.50213	1.45618	1.78678	2.36024	2.33785	3.13108	2.61971
P05204	HMGN2	Non-histone chromosomal protein HMG-17 OS=Homo sapiens OX=9606 GN=HMGN2 PE=1 SV=3	3.00181	2.54403	3.14095	3.25256	2.92228	0.690319	1.0171	1.29527	1.32792	1.01246	2.28388	2.56385
Q15651	HMGN3	High mobility group nucleosome-binding domain-containing protein 3 OS=Homo sapiens OX=9606 GN=HMGN3 PE=1 SV=2	-2.0731	-2.0229	-2.72354	-2.51157	-3.11536	-3.2539	-5.49952	-4.74374	-3.62219	-3.17145	-4.13279	-2.71004
O00479	HMGN4	High mobility group nucleosome-binding domain-containing protein 4 OS=Homo sapiens OX=9606 GN=HMGN4 PE=1 SV=3	-6.24768	-2.89218	-6.59214	-0.343612	-0.957963	-5.53203	-5.78688	-5.13816	-6.37675	-5.14044	-3.61071	-6.6852
P82970	HMGN5	High mobility group nucleosome-binding domain-containing protein 5 OS=Homo sapiens OX=9606 GN=HMGN5 PE=1 SV=1	1.32656	0.507199	-5.62119	0.270298	0.241431	0.91374	-4.65143	-4.43894	-5.25903	-7.03936	-4.78725	-5.30774
P30519	HMOX2	Heme oxygenase 2 OS=Homo sapiens OX=9606 GN=HMOX2 PE=1 SV=2	0.335006	0.466791	0.917464	0.836743	0.342248	0.192411	1.06185	1.10221	0.687077	0.96757	0.965463	0.737353
Q13151	HNRNPA0	Heterogeneous nuclear ribonucleoprotein A0 OS=Homo sapiens OX=9606 GN=HNRNPA0 PE=1 SV=1	3.24114	3.25854	3.32028	3.26138	3.41196	3.58144	3.19308	3.20784	3.28831	3.24273	3.32034	3.32036
P09651;Q32P51	HNRNPA1	Heterogeneous nuclear ribonucleoprotein A1 OS=Homo sapiens OX=9606 GN=HNRNPA1 PE=1 SV=5	5.82371	5.97522	6.19528	5.86352	5.81169	6.10245	5.889	5.9639	5.94495	6.0289	6.14842	6.14165
P22626	HNRNPA2B1	Heterogeneous nuclear ribonucleoproteins A2/B1 OS=Homo sapiens OX=9606 GN=HNRNPA2B1 PE=1 SV=2	6.97166	6.90699	7.09321	6.90593	6.82707	7.0264	6.79191	6.91869	6.83299	7.20218	7.20022	7.06493
P51991	HNRNPA3	Heterogeneous nuclear ribonucleoprotein A3 OS=Homo sapiens OX=9606 GN=HNRNPA3 PE=1 SV=2	4.86078	4.90486	5.02122	4.80711	4.88887	5.03584	4.83648	5.12384	4.95037	4.96456	4.96048	5.09275
Q99729	HNRNPAB	Heterogeneous nuclear ribonucleoprotein A/B OS=Homo sapiens OX=9606 GN=HNRNPAB PE=1 SV=2	2.25788	2.41454	2.57754	2.8791	2.1207	2.65767	2.21629	2.39529	2.53902	2.75397	2.81572	2.86149
P07910	HNRNPC	Heterogeneous nuclear ribonucleoproteins C1/C2 OS=Homo sapiens OX=9606 GN=HNRNPC PE=1 SV=4	3.40459	3.69328	3.60073	3.36467	3.51916	3.81944	3.53571	3.95478	3.81137	3.58272	3.76864	3.69725
B2RXH8	HNRNPCL2	Heterogeneous nuclear ribonucleoprotein C-like 2 OS=Homo sapiens OX=9606 GN=HNRNPCL2 PE=1 SV=1	2.91587	3.66929	3.83585	3.48732	3.28139	2.56045	3.73971	3.59184	3.25265	3.96463	3.87432	3.84949
Q14103	HNRNPD	Heterogeneous nuclear ribonucleoprotein D0 OS=Homo sapiens OX=9606 GN=HNRNPD PE=1 SV=1	5.14829	5.03047	5.32393	5.21412	5.02484	5.34027	5.094	5.24314	5.26818	5.17726	5.2291	5.22483
O14979	HNRNPDL	Heterogeneous nuclear ribonucleoprotein D-like OS=Homo sapiens OX=9606 GN=HNRNPDL PE=1 SV=3	2.52081	2.04581	2.18717	2.19831	2.02045	2.9357	2.28183	2.42291	2.29486	2.59091	2.52488	2.53909
P52597	HNRNPF	Heterogeneous nuclear ribonucleoprotein F OS=Homo sapiens OX=9606 GN=HNRNPF PE=1 SV=3	4.69855	4.58709	4.94337	4.70141	4.33405	4.55954	4.54519	4.63769	4.64946	4.9589	4.97618	4.98938
P31943	HNRNPH1	Heterogeneous nuclear ribonucleoprotein H OS=Homo sapiens OX=9606 GN=HNRNPH1 PE=1 SV=4	4.15995	3.92682	4.31012	4.11531	3.87243	4.04119	3.88738	3.98009	4.02941	4.13889	4.19619	4.29004
P55795	HNRNPH2	Heterogeneous nuclear ribonucleoprotein H2 OS=Homo sapiens OX=9606 GN=HNRNPH2 PE=1 SV=1	3.58638	3.10781	3.47275	3.55669	3.25706	3.61526	3.29147	3.26011	3.47891	3.25783	3.45964	3.40584
P31942	HNRNPH3	Heterogeneous nuclear ribonucleoprotein H3 OS=Homo sapiens OX=9606 GN=HNRNPH3 PE=1 SV=2	1.58887	1.95404	2.02801	1.50713	1.93519	1.83228	1.35859	1.70748	1.55583	1.67175	1.6887	2.15797
P61978	HNRNPK	Heterogeneous nuclear ribonucleoprotein K OS=Homo sapiens OX=9606 GN=HNRNPK PE=1 SV=1	5.65285	5.48349	5.79014	5.73346	5.3424	5.38921	5.29827	5.33825	5.33868	5.7052	5.73429	5.88973
P14866	HNRNPL	Heterogeneous nuclear ribonucleoprotein L OS=Homo sapiens OX=9606 GN=HNRNPL PE=1 SV=2	4.86245	4.61163	4.90619	4.54623	4.661	4.86774	4.55831	4.58471	4.89673	4.8095	4.73833	4.98172
Q8WVV9	HNRNPLL	Heterogeneous nuclear ribonucleoprotein L-like OS=Homo sapiens OX=9606 GN=HNRNPLL PE=1 SV=1	0.597897	0.635884	0.598656	0.612524	0.546264	0.504492	0.0205832	0.211558	0.165935	0.409977	0.582879	0.481411
P52272	HNRNPM	Heterogeneous nuclear ribonucleoprotein M OS=Homo sapiens OX=9606 GN=HNRNPM PE=1 SV=3	3.71496	3.95407	3.93043	3.88374	3.91263	3.65236	3.80025	4.04067	4.13269	4.0842	3.92002	3.86584
O43390	HNRNPR	Heterogeneous nuclear ribonucleoprotein R OS=Homo sapiens OX=9606 GN=HNRNPR PE=1 SV=1	3.45084	3.59537	3.8786	3.33959	3.22381	3.6996	3.15702	3.04225	3.61694	3.4716	3.7063	3.71807
Q00839	HNRNPU	Heterogeneous nuclear ribonucleoprotein U OS=Homo sapiens OX=9606 GN=HNRNPU PE=1 SV=6	6.37938	5.9566	6.36673	6.26876	6.03904	6.26278	6.11061	5.95411	6.22889	6.41255	6.38314	6.46189
Q9BUJ2	HNRNPUL1	Heterogeneous nuclear ribonucleoprotein U-like protein 1 OS=Homo sapiens OX=9606 GN=HNRNPUL1 PE=1 SV=2	2.63558	2.42654	2.55015	2.69749	2.27877	2.03924	2.24504	2.33131	2.22989	2.84601	2.60839	2.65819
Q1KMD3	HNRNPUL2	Heterogeneous nuclear ribonucleoprotein U-like protein 2 OS=Homo sapiens OX=9606 GN=HNRNPUL2 PE=1 SV=1	2.6586	3.05108	3.00677	3.01018	2.78452	3.48282	3.0419	3.16961	3.44131	3.01531	2.93279	3.00481
Q86VS8	HOOK3	Protein Hook homolog 3 OS=Homo sapiens OX=9606 GN=HOOK3 PE=1 SV=2	-2.86305	-2.37932	-2.38846	-3.56498	-2.68515	-2.42407	-2.48527	-2.26927	-2.2893	-2.30623	-2.26786	-2.56709
Q5SSJ5	HP1BP3	Heterochromatin protein 1-binding protein 3 OS=Homo sapiens OX=9606 GN=HP1BP3 PE=1 SV=1	3.33467	3.40033	3.08852	3.35453	3.27906	3.03526	3.4549	3.40334	3.37195	3.05323	3.13798	3.11088
P37235	HPCAL1	Hippocalcin-like protein 1 OS=Homo sapiens OX=9606 GN=HPCAL1 PE=1 SV=3	-0.0802059	0.0273418	-0.117604	-0.319633	-0.36066	-0.669752	0.137571	0.00751781	-0.592183	0.141076	-0.0165787	-0.488068
P15428	HPGD	15-hydroxyprostaglandin dehydrogenase [NAD(+)] OS=Homo sapiens OX=9606 GN=HPGD PE=1 SV=1	-1.90875	-3.2226	-3.83438	-1.97033	-2.50514	-2.12593	-3.70747	-5.16889	-4.44617	-3.43151	-4.64355	-4.63038
P00492	HPRT1	Hypoxanthine-guanine phosphoribosyltransferase OS=Homo sapiens OX=9606 GN=HPRT1 PE=1 SV=2	2.65283	2.58629	2.89617	2.54854	2.5362	2.75143	2.47167	2.69248	2.5479	2.57922	2.63923	2.8282
Q86YZ3	HRNR	Hornerin OS=Homo sapiens OX=9606 GN=HRNR PE=1 SV=2	3.74888	2.81772	3.12289	2.99606	3.0156	2.1289	2.66707	2.65763	3.5788	2.74849	2.5536	2.778
Q99714	HSD17B10	3-hydroxyacyl-CoA dehydrogenase type-2 OS=Homo sapiens OX=9606 GN=HSD17B10 PE=1 SV=3	3.80276	3.92403	3.63506	3.99817	4.00497	4.15081	4.25948	4.12684	4.32073	4.10913	3.9575	3.51703
Q8NBQ5	HSD17B11	Estradiol 17-beta-dehydrogenase 11 OS=Homo sapiens OX=9606 GN=HSD17B11 PE=1 SV=3	0.399184	-0.171591	0.0425453	0.0676308	0.208711	0.0617046	-0.431618	-0.46365	-0.769332	-0.30976	-0.502928	-0.364952
Q53GQ0	HSD17B12	Very-long-chain 3-oxoacyl-CoA reductase OS=Homo sapiens OX=9606 GN=HSD17B12 PE=1 SV=2	-0.196791	0.0635443	0.109032	0.431144	0.346936	-0.226233	0.00487041	0.433444	-0.210013	0.312028	0.239142	0.302433
P51659	HSD17B4	Peroxisomal multifunctional enzyme type 2 OS=Homo sapiens OX=9606 GN=HSD17B4 PE=1 SV=3	1.75163	1.27154	1.59494	1.48846	1.14642	1.45744	1.2074	1.32954	1.36414	1.24042	1.42984	1.62057
P56937	HSD17B7	3-keto-steroid reductase OS=Homo sapiens OX=9606 GN=HSD17B7 PE=1 SV=1	-1.88399	-1.98107	-1.51905	-2.19948	-1.6658	-1.52206	-1.30851	-1.13779	-1.34088	-1.48663	-1.48557	-1.94413
Q92506	HSD17B8	Estradiol 17-beta-dehydrogenase 8 OS=Homo sapiens OX=9606 GN=HSD17B8 PE=1 SV=2	-1.95475	-2.5317	-3.91665	-1.69567	-2.13824	-2.26461	-3.76279	-2.85635	-3.65318	-3.58305	-3.77471	-3.73476
Q6YN16	HSDL2	Hydroxysteroid dehydrogenase-like protein 2 OS=Homo sapiens OX=9606 GN=HSDL2 PE=1 SV=1	0.447423	0.34147	0.464574	0.468177	0.679168	0.598736	0.828537	0.953309	0.87752	0.398988	0.429554	0.619507
Q00613	HSF1	Heat shock factor protein 1 OS=Homo sapiens OX=9606 GN=HSF1 PE=1 SV=1	-4.79229	-2.67605	-7.74726	-4.95239	-2.5179	-6.64581	-1.89514	-3.63127	-5.46663	-4.23896	-6.10396	-4.84465
P07900;Q14568;Q58FG0;Q9NQH7	HSP90AA1	Heat shock protein HSP 90-alpha OS=Homo sapiens OX=9606 GN=HSP90AA1 PE=1 SV=5	6.49724	5.99589	6.32967	6.04206	5.83799	6.01305	6.10411	5.95986	6.17185	6.12756	6.26322	6.313
Q58FG1	HSP90AA4P	Putative heat shock protein HSP 90-alpha A4 OS=Homo sapiens OX=9606 GN=HSP90AA4P PE=5 SV=1	-2.23933	-2.17084	-2.13632	-1.82644	-2.24961	-2.17182	-2.02141	-2.10634	-2.37736	-2.18944	-1.52651	-2.26556
P08238;Q58FF7;Q58FF8	HSP90AB1	Heat shock protein HSP 90-beta OS=Homo sapiens OX=9606 GN=HSP90AB1 PE=1 SV=4	6.05149	5.75037	6.11724	5.81246	5.57578	5.7284	5.95482	5.77305	5.84863	5.8365	6.07183	6.1312
Q58FF6	HSP90AB4P	Putative heat shock protein HSP 90-beta 4 OS=Homo sapiens OX=9606 GN=HSP90AB4P PE=5 SV=1	0.120683	0.354554	0.794257	0.320026	0.0303259	0.0543804	0.573915	0.299465	0.263262	0.340988	0.302923	0.845626
P14625;Q58FF3	HSP90B1	Endoplasmin OS=Homo sapiens OX=9606 GN=HSP90B1 PE=1 SV=1	5.29606	5.34755	5.30396	5.45647	5.2482	5.31252	5.40009	5.32405	5.29908	5.18484	5.30351	5.37806
P48723	HSPA13	Heat shock 70 kDa protein 13 OS=Homo sapiens OX=9606 GN=HSPA13 PE=1 SV=1	-3.15928	-2.56713	-1.80339	-2.39713	-1.8503	-1.49549	-2.35096	-2.8299	-2.01439	-2.40967	-2.50339	-1.73442
P0DMV8;P48741	HSPA1A	Heat shock 70 kDa protein 1A OS=Homo sapiens OX=9606 GN=HSPA1A PE=1 SV=1	4.28408	4.26145	4.05188	4.33262	4.27116	4.51802	3.85384	4.06144	4.19421	3.74585	3.85382	4.1029
P34932	HSPA4	Heat shock 70 kDa protein 4 OS=Homo sapiens OX=9606 GN=HSPA4 PE=1 SV=4	2.48542	2.33206	2.85389	2.71666	2.48046	2.90782	2.43978	2.72437	2.68493	2.57235	2.58544	2.81109
P11021;O95399	HSPA5	Endoplasmic reticulum chaperone BiP OS=Homo sapiens OX=9606 GN=HSPA5 PE=1 SV=2	6.27051	5.98123	5.91185	6.05685	5.84972	6.32869	5.52046	5.57013	5.91375	5.56692	5.76573	6.02332
P11142;P54652	HSPA8	Heat shock cognate 71 kDa protein OS=Homo sapiens OX=9606 GN=HSPA8 PE=1 SV=1	6.56073	6.26878	6.57132	6.47262	6.27056	6.47697	6.23827	6.50916	6.49452	6.42549	6.60558	6.6727
P38646	HSPA9	Stress-70 protein, mitochondrial OS=Homo sapiens OX=9606 GN=HSPA9 PE=1 SV=2	4.08648	3.95508	4.06274	4.0209	3.95301	4.25945	4.07364	4.14842	4.22465	4.23098	4.06444	4.05729
P04792	HSPB1	Heat shock protein beta-1 OS=Homo sapiens OX=9606 GN=HSPB1 PE=1 SV=2	0.471208	-9.00548	-8.91335	-6.78227	-11.2429	-6.76491	-4.9655	-9.89678	-11.3761	-5.21429	-11.7955	-3.53297
Q9Y547	HSPB11	Intraflagellar transport protein 25 homolog OS=Homo sapiens OX=9606 GN=HSPB11 PE=1 SV=1	0.0853605	0.236798	-0.035182	-0.272783	0.126283	0.167675	0.481447	0.161643	0.229868	0.152765	-0.231389	0.165988
Q9NZL4	HSPBP1	Hsp70-binding protein 1 OS=Homo sapiens OX=9606 GN=HSPBP1 PE=1 SV=2	-3.21412	-5.84859	-3.78207	-3.53637	-5.21225	-4.18825	-4.0347	-4.8525	-4.31459	-2.43244	-4.30958	-5.27126
P10809	HSPD1	60 kDa heat shock protein, mitochondrial OS=Homo sapiens OX=9606 GN=HSPD1 PE=1 SV=2	6.19103	5.92108	5.44611	6.01955	6.18724	6.43189	5.50676	5.75745	5.91477	5.43965	5.42291	5.51298
P61604	HSPE1	10 kDa heat shock protein, mitochondrial OS=Homo sapiens OX=9606 GN=HSPE1 PE=1 SV=2	5.10851	5.18021	4.1495	5.28314	5.20598	5.04433	4.78945	4.74705	4.62428	4.28305	4.46234	4.18569
Q92598	HSPH1	Heat shock protein 105 kDa OS=Homo sapiens OX=9606 GN=HSPH1 PE=1 SV=1	0.241474	0.211925	0.323698	0.124474	0.32301	0.627785	0.252687	0.00851536	0.341389	0.300403	0.305903	0.568285
O43719	HTATSF1	HIV Tat-specific factor 1 OS=Homo sapiens OX=9606 GN=HTATSF1 PE=1 SV=1	0.827669	0.953837	2.04691	1.1182	1.00335	0.516989	1.66558	1.71572	1.81487	1.74813	1.6788	1.89279
O43464	HTRA2	Serine protease HTRA2, mitochondrial OS=Homo sapiens OX=9606 GN=HTRA2 PE=1 SV=2	-0.390183	-0.455898	-1.81359	-1.22457	-0.861041	-0.399973	-2.35888	-0.599874	-2.2256	-0.887669	-1.15617	-1.25638
P42858	HTT	Huntingtin OS=Homo sapiens OX=9606 GN=HTT PE=1 SV=2	-3.24474	-1.71153	-2.67318	-2.39922	-1.84653	-1.84345	-1.03885	-2.5109	-1.30016	-2.10311	-2.51942	-2.70564
Q7Z6Z7	HUWE1	E3 ubiquitin-protein ligase HUWE1 OS=Homo sapiens OX=9606 GN=HUWE1 PE=1 SV=3	-0.207573	0.245876	-0.365366	-0.4337	0.680289	0.25169	-0.407584	-0.406228	-0.0169029	-1.13343	-0.292095	-0.847929
Q96D96	HVCN1	Voltage-gated hydrogen channel 1 OS=Homo sapiens OX=9606 GN=HVCN1 PE=1 SV=1	-1.77415	-1.95078	-0.169908	-1.45782	-1.92359	-1.48604	-0.753362	-0.175751	-0.47117	-0.684645	-0.00389194	-0.351167
Q9Y4L1	HYOU1	Hypoxia up-regulated protein 1 OS=Homo sapiens OX=9606 GN=HYOU1 PE=1 SV=1	3.30722	2.78054	2.9698	3.00094	3.09361	3.32386	2.29364	1.9469	2.73096	2.52915	2.47038	3.03312
Q2TAA2	IAH1	Isoamyl acetate-hydrolyzing esterase 1 homolog OS=Homo sapiens OX=9606 GN=IAH1 PE=1 SV=1	0.876213	0.625598	1.09714	1.07066	0.775479	1.27994	0.927256	0.820073	0.998466	0.880308	0.92362	0.964869
P41252	IARS	Isoleucine--tRNA ligase, cytoplasmic OS=Homo sapiens OX=9606 GN=IARS PE=1 SV=2	1.37665	1.27214	1.58771	1.26333	1.66353	1.72253	1.44501	1.71477	1.77025	1.08886	1.33589	1.63923
Q9NSE4	IARS2	Isoleucine--tRNA ligase, mitochondrial OS=Homo sapiens OX=9606 GN=IARS2 PE=1 SV=2	0.856224	0.849206	0.832073	1.10872	0.986766	1.13286	0.808676	1.02164	1.071	0.536336	0.922815	0.90232
Q5T440	IBA57	Putative transferase CAF17, mitochondrial OS=Homo sapiens OX=9606 GN=IBA57 PE=1 SV=1	-2.80252	-2.53499	-3.21591	-3.05656	-2.67768	-2.52711	-3.16823	-3.3329	-2.63056	-3.36447	-3.25769	-3.68526
P32942	ICAM3	Intercellular adhesion molecule 3 OS=Homo sapiens OX=9606 GN=ICAM3 PE=1 SV=2	3.11747	2.74793	1.74367	2.4575	2.54642	2.81485	1.73463	1.54041	1.82299	1.82682	1.91989	2.05202
O60725	ICMT	Protein-S-isoprenylcysteine O-methyltransferase OS=Homo sapiens OX=9606 GN=ICMT PE=1 SV=1	-1.54012	0.101643	-1.10918	-1.98903	-2.94207	-2.57553	-0.172549	-0.629586	-0.296581	-1.47471	-1.77213	-3.06063
Q9Y6W8	ICOS	Inducible T-cell costimulator OS=Homo sapiens OX=9606 GN=ICOS PE=1 SV=1	-1.73302	-1.15574	-2.34529	-1.5356	-1.41289	-1.89946	-2.56568	-2.25668	-2.29234	-2.06436	-2.24586	-2.15897
P14735	IDE	Insulin-degrading enzyme OS=Homo sapiens OX=9606 GN=IDE PE=1 SV=4	-1.16658	-1.21103	-2.00483	-2.03312	-1.70689	-1.47653	-1.00158	-0.614383	-1.20093	-1.93742	-1.06341	-2.10969
O75874	IDH1	Isocitrate dehydrogenase [NADP] cytoplasmic OS=Homo sapiens OX=9606 GN=IDH1 PE=1 SV=2	1.57333	1.31293	1.04398	1.39073	1.44317	1.65802	1.42484	1.66234	1.84555	1.33404	1.04577	1.22341
P48735	IDH2	Isocitrate dehydrogenase [NADP], mitochondrial OS=Homo sapiens OX=9606 GN=IDH2 PE=1 SV=2	5.04985	5.06294	5.41569	5.01115	4.94683	4.99152	5.21675	5.16752	5.28142	5.21742	5.19449	5.37246
P50213	IDH3A	Isocitrate dehydrogenase [NAD] subunit alpha, mitochondrial OS=Homo sapiens OX=9606 GN=IDH3A PE=1 SV=1	1.17756	1.48209	1.31458	1.58771	1.81522	1.38836	1.74074	1.53205	1.67531	1.56171	1.11526	1.14547
O43837	IDH3B	Isocitrate dehydrogenase [NAD] subunit beta, mitochondrial OS=Homo sapiens OX=9606 GN=IDH3B PE=1 SV=2	0.979589	1.03812	0.632208	1.06157	1.03972	1.40413	0.819788	1.03477	1.60629	0.371284	1.14638	0.910625
P51553	IDH3G	Isocitrate dehydrogenase [NAD] subunit gamma, mitochondrial OS=Homo sapiens OX=9606 GN=IDH3G PE=1 SV=1	-0.40659	0.293616	-0.351349	-0.246244	0.319812	0.74502	0.391388	0.420074	0.423119	0.114214	-0.19614	0.305411
Q13907	IDI1	Isopentenyl-diphosphate Delta-isomerase 1 OS=Homo sapiens OX=9606 GN=IDI1 PE=1 SV=2	-4.40272	-2.60857	-4.45833	-2.23558	-2.5247	-3.14015	-3.05852	-3.37408	-2.86457	-5.95229	-3.28084	-4.31331
Q5T6J7	IDNK	Probable gluconokinase OS=Homo sapiens OX=9606 GN=IDNK PE=1 SV=1	-3.7106	-5.03917	-5.01083	-3.74181	-3.32643	-2.78241	-3.67017	-4.92513	-6.11453	-5.28176	-5.03414	-5.54862
P22304	IDS	Iduronate 2-sulfatase OS=Homo sapiens OX=9606 GN=IDS PE=1 SV=1	0.334853	-0.180883	-0.888104	1.19967	0.553786	0.924707	-0.148442	-0.714128	-0.669942	-0.483891	-0.602945	-0.709208
P35475	IDUA	Alpha-L-iduronidase OS=Homo sapiens OX=9606 GN=IDUA PE=1 SV=2	-1.02337	-1.77895	-0.378992	-1.10067	-1.09824	-1.33978	-0.327766	-0.301225	-1.1783	-0.101481	-0.136304	-0.660617
Q16666;Q6N021	IFI16	Gamma-interferon-inducible protein 16 OS=Homo sapiens OX=9606 GN=IFI16 PE=1 SV=3	3.36065	3.77581	3.6735	3.50579	3.82369	3.79149	3.37383	3.53538	3.84285	3.45687	3.55593	3.56552
P13284	IFI30	Gamma-interferon-inducible lysosomal thiol reductase OS=Homo sapiens OX=9606 GN=IFI30 PE=1 SV=3	-1.34813	-1.48951	-2.12515	-1.72254	-1.29874	-1.42188	-1.51298	-1.76972	-1.51516	-2.1493	-1.35448	-2.27839
P80217	IFI35	Interferon-induced 35 kDa protein OS=Homo sapiens OX=9606 GN=IFI35 PE=1 SV=5	0.429657	0.397001	0.0305624	0.16253	0.133325	0.19087	-0.214984	-0.17175	-0.0947905	-0.0700302	0.183739	0.0534592
Q53G44	IFI44L	Interferon-induced protein 44-like OS=Homo sapiens OX=9606 GN=IFI44L PE=2 SV=3	-4.27379	-7.04277	-2.62031	-6.44997	-4.92007	-4.29482	-2.38648	-1.99093	-3.43257	-2.53773	-3.41199	-3.42157
Q13325	IFIT5	Interferon-induced protein with tetratricopeptide repeats 5 OS=Homo sapiens OX=9606 GN=IFIT5 PE=1 SV=1	-1.81854	-1.6598	-1.16606	-1.74871	-1.19239	-1.79705	-0.383369	-0.147833	-0.465661	-1.04439	-1.19694	-0.936188
Q01628	IFITM3	Interferon-induced transmembrane protein 3 OS=Homo sapiens OX=9606 GN=IFITM3 PE=1 SV=2	1.90166	2.41239	1.97141	1.88293	1.84818	0.634113	2.20395	1.75809	0.856733	2.40624	1.86057	1.77527
P01579	IFNG	Interferon gamma OS=Homo sapiens OX=9606 GN=IFNG PE=1 SV=1	-11.5522	-4.2851	-5.81779	-5.88115	-9.66211	-4.85135	-9.3598	-6.31964	-5.66432	-4.82751	-7.41937	-3.44756
P11717	IGF2R	Cation-independent mannose-6-phosphate receptor OS=Homo sapiens OX=9606 GN=IGF2R PE=1 SV=3	-1.53412	-1.54969	-1.18559	-1.68631	-1.77641	-1.40979	-1.14194	-0.990397	-1.13405	-0.970921	-1.10323	-1.04308
P01876	IGHA1	Immunoglobulin heavy constant alpha 1 OS=Homo sapiens OX=9606 GN=IGHA1 PE=1 SV=2	0.897804	-0.000859261	-0.653455	1.74022	0.0590439	0.0649147	-0.413656	-0.51193	-0.280994	-0.103836	0.285489	-0.255245
P01877	IGHA2	Immunoglobulin heavy constant alpha 2 OS=Homo sapiens OX=9606 GN=IGHA2 PE=1 SV=4	-3.73997	-4.5566	-5.05773	-1.95759	-4.66449	-4.78068	-5.23644	-5.3074	-5.04906	-4.75284	-4.09644	-5.03981
P01834	IGKC	Immunoglobulin kappa constant OS=Homo sapiens OX=9606 GN=IGKC PE=1 SV=2	3.27708	2.24949	2.45355	3.31628	2.13744	2.69927	2.01295	1.46253	1.77509	2.37286	2.09661	2.43431
A0M8Q6	IGLC7	Immunoglobulin lambda constant 7 OS=Homo sapiens OX=9606 GN=IGLC7 PE=1 SV=3	2.0996	1.70827	0.405437	2.12457	1.804	1.62293	1.18972	1.10457	-0.0879459	1.60421	0.534682	0.612871
Q13123	IK	Protein Red OS=Homo sapiens OX=9606 GN=IK PE=1 SV=3	-1.81279	-2.19465	-2.11215	-2.62313	-2.00444	-1.3706	-2.31438	-1.71944	-1.5541	-2.20813	-1.5675	-1.75114
O14920	IKBKB	Inhibitor of nuclear factor kappa-B kinase subunit beta OS=Homo sapiens OX=9606 GN=IKBKB PE=1 SV=1	-0.681963	-1.16626	-2.05705	-1.01527	-1.81123	-0.962637	-1.47202	-1.4144	-1.88137	-1.54988	-1.53755	-2.16005
Q9Y6K9	IKBKG	NF-kappa-B essential modulator OS=Homo sapiens OX=9606 GN=IKBKG PE=1 SV=2	-0.811431	-0.925349	-2.04536	-1.14781	-0.734021	-0.914834	-1.0659	-1.48388	-1.17682	-1.241	-1.00453	-2.08961
Q13422	IKZF1	DNA-binding protein Ikaros OS=Homo sapiens OX=9606 GN=IKZF1 PE=1 SV=1	1.16305	0.963588	0.933562	0.76756	0.903293	1.13653	0.546993	0.775661	0.890808	0.952866	1.37091	0.996737
Q9UKS7	IKZF2	Zinc finger protein Helios OS=Homo sapiens OX=9606 GN=IKZF2 PE=1 SV=2	-1.08037	-1.72131	-4.52474	-1.67697	-2.41156	-1.15753	-3.83745	-4.66914	-4.49484	-3.96176	-4.13743	-6.60071
Q14005	IL16	Pro-interleukin-16 OS=Homo sapiens OX=9606 GN=IL16 PE=1 SV=4	3.35365	2.93183	3.64296	3.47711	3.18722	3.62531	3.2446	3.57168	3.61847	3.46394	3.49409	3.66175
P01589	IL2RA	Interleukin-2 receptor subunit alpha OS=Homo sapiens OX=9606 GN=IL2RA PE=1 SV=1	-0.771035	-1.51226	-4.86317	-1.41613	-2.13064	-1.58345	-4.84456	-6.55588	-3.73693	-5.57496	-5.16872	-5.10602
P31785	IL2RG	Cytokine receptor common subunit gamma OS=Homo sapiens OX=9606 GN=IL2RG PE=1 SV=1	-0.17746	-0.272443	-1.70436	-0.0915518	-1.23195	-1.50541	-0.635694	-1.16113	-1.41556	-0.313664	-1.43309	-2.06775
P24001	IL32	Interleukin-32 OS=Homo sapiens OX=9606 GN=IL32 PE=1 SV=3	-5.09579	-3.74521	-3.30744	-3.42372	-3.81525	-5.09534	-2.75958	-2.21031	-2.05009	-1.82853	-2.52316	-3.25525
Q12905	ILF2	Interleukin enhancer-binding factor 2 OS=Homo sapiens OX=9606 GN=ILF2 PE=1 SV=2	4.14324	3.97002	4.27091	4.02822	4.05567	4.4452	3.89173	4.07543	3.9986	4.04069	3.98483	4.02135
Q12906	ILF3	Interleukin enhancer-binding factor 3 OS=Homo sapiens OX=9606 GN=ILF3 PE=1 SV=3	3.53693	3.60406	3.77975	3.61338	3.74808	3.73318	3.50335	3.61014	3.7529	3.64448	3.66085	3.71128
Q13418	ILK	Integrin-linked protein kinase OS=Homo sapiens OX=9606 GN=ILK PE=1 SV=2	-0.00766754	0.134229	0.36642	0.363133	-0.00628567	0.612982	0.543623	0.394464	0.0601082	0.433044	0.625379	0.370877
Q9H0C8	ILKAP	Integrin-linked kinase-associated serine/threonine phosphatase 2C OS=Homo sapiens OX=9606 GN=ILKAP PE=1 SV=1	-1.16062	-1.18229	-1.0616	-1.61902	-0.90834	-1.12234	-1.0525	-0.841406	-1.2882	-1.21517	-0.297084	-0.985935
A1L0T0	ILVBL	Acetolactate synthase-like protein OS=Homo sapiens OX=9606 GN=ILVBL PE=1 SV=2	-1.74679	-2.3142	-1.36278	-1.36281	-0.498089	-1.98225	-2.17757	-1.2106	-2.40521	-2.20015	-1.51806	-1.57622
Q16891	IMMT	MICOS complex subunit MIC60 OS=Homo sapiens OX=9606 GN=IMMT PE=1 SV=1	4.41377	4.3041	3.46987	4.21403	3.77741	3.51299	2.53459	3.68987	3.10595	3.22963	3.29521	3.34663
P29218	IMPA1	Inositol monophosphatase 1 OS=Homo sapiens OX=9606 GN=IMPA1 PE=1 SV=1	2.03359	2.09717	1.99232	1.8208	2.19112	2.45621	2.43449	2.19314	2.54488	1.5544	1.78477	1.52365
Q9NX62	IMPAD1	Golgi-resident adenosine 3',5'-bisphosphate 3'-phosphatase OS=Homo sapiens OX=9606 GN=IMPAD1 PE=1 SV=1	-0.961229	-1.61398	-1.41289	-1.39972	-1.62808	-2.56419	-1.55259	-1.71447	-2.27909	-1.39165	-1.71699	-1.82146
P20839	IMPDH1	Inosine-5'-monophosphate dehydrogenase 1 OS=Homo sapiens OX=9606 GN=IMPDH1 PE=1 SV=2	-2.14764	-1.94727	-1.60318	-1.88041	-2.26355	-2.48163	-2.27781	-2.47177	-2.43567	-2.03353	-1.85694	-1.92397
P12268	IMPDH2	Inosine-5'-monophosphate dehydrogenase 2 OS=Homo sapiens OX=9606 GN=IMPDH2 PE=1 SV=2	1.33323	1.01409	1.07458	1.3969	1.01681	1.25554	0.730602	0.806777	0.918159	0.906388	0.781664	0.957585
Q27J81	INF2	Inverted formin-2 OS=Homo sapiens OX=9606 GN=INF2 PE=1 SV=2	-2.33466	-2.66369	-2.22784	-2.50377	-2.30405	-2.24029	-3.00943	-1.43498	-1.91437	-1.41697	-1.76356	-1.6363
P49441	INPP1	Inositol polyphosphate 1-phosphatase OS=Homo sapiens OX=9606 GN=INPP1 PE=1 SV=1	-0.659602	-0.517397	-1.35435	-1.43896	-0.435976	-1.00341	-1.64174	-0.805694	-1.20926	-2.0001	-1.60614	-1.99552
Q96PE3	INPP4A	Inositol polyphosphate-4-phosphatase type I A OS=Homo sapiens OX=9606 GN=INPP4A PE=1 SV=1	-1.2389	-0.552297	-0.139512	-1.40993	-0.832461	-1.03485	-0.273747	0.283564	-0.374908	-0.574759	-0.557209	-0.883572
O15327	INPP4B	Inositol polyphosphate 4-phosphatase type II OS=Homo sapiens OX=9606 GN=INPP4B PE=1 SV=4	-2.45081	-2.26019	-4.45043	-3.88002	-3.29728	-1.48114	-4.76643	-4.07188	-4.24084	-3.85844	-4.47957	-4.37838
Q92835	INPP5D	Phosphatidylinositol 3,4,5-trisphosphate 5-phosphatase 1 OS=Homo sapiens OX=9606 GN=INPP5D PE=1 SV=2	2.00735	1.72359	2.63385	1.88484	2.0616	2.28942	2.33773	2.21548	2.36984	2.3593	2.43238	2.52394
Q9BT40	INPP5K	Inositol polyphosphate 5-phosphatase K OS=Homo sapiens OX=9606 GN=INPP5K PE=1 SV=3	-0.12314	-0.201859	-0.399619	-0.110705	-0.0900545	-0.514406	-0.100506	-0.294287	-0.545231	-0.427575	-0.351021	-0.322098
O15357	INPPL1	Phosphatidylinositol 3,4,5-trisphosphate 5-phosphatase 2 OS=Homo sapiens OX=9606 GN=INPPL1 PE=1 SV=2	-1.855	-1.57684	-2.34247	-2.10292	-1.64919	-1.65251	-1.41459	-1.82141	-1.74537	-2.02677	-2.23256	-2.74522
Q5TA45	INTS11	Integrator complex subunit 11 OS=Homo sapiens OX=9606 GN=INTS11 PE=1 SV=2	-3.31131	-2.67916	-2.79404	-2.82675	-4.42922	-3.32026	-2.60707	-3.16887	-2.93015	-2.88741	-2.19535	-2.72041
Q96CB8	INTS12	Integrator complex subunit 12 OS=Homo sapiens OX=9606 GN=INTS12 PE=1 SV=1	-3.11219	-3.26712	-2.98408	-3.79349	-3.46394	-4.56491	-3.51892	-3.83467	-3.34718	-2.63538	-2.37945	-3.51356
Q9NVM9	INTS13	Integrator complex subunit 13 OS=Homo sapiens OX=9606 GN=INTS13 PE=1 SV=2	-2.1022	-1.90096	-2.68409	-2.02427	-2.62239	-1.91979	-2.52902	-2.69706	-2.29687	-2.43734	-2.97609	-2.80824
Q96SY0	INTS14	Integrator complex subunit 14 OS=Homo sapiens OX=9606 GN=INTS14 PE=1 SV=2	-2.10894	-1.67327	-1.57688	-1.2846	-2.21045	-1.80332	-1.59163	-2.4021	-1.97697	-1.53164	-1.8488	-1.60359
Q9H0H0	INTS2	Integrator complex subunit 2 OS=Homo sapiens OX=9606 GN=INTS2 PE=1 SV=2	-4.08157	-2.69596	-3.08342	-3.2044	-3.57456	-1.86915	-2.86573	-2.69424	-1.28333	-3.69691	-3.71244	-1.92957
Q68E01	INTS3	Integrator complex subunit 3 OS=Homo sapiens OX=9606 GN=INTS3 PE=1 SV=1	0.0352325	0.070775	0.0415163	0.31974	0.322375	-0.0785599	0.0742731	0.747527	0.527416	-0.092063	0.0668831	0.00830841
Q96HW7	INTS4	Integrator complex subunit 4 OS=Homo sapiens OX=9606 GN=INTS4 PE=1 SV=2	-2.16792	-1.04314	-1.64828	-1.60415	-1.67437	-2.11648	-1.29927	-2.23491	-2.64854	-1.5262	-2.10136	-1.72718
Q9UL03	INTS6	Integrator complex subunit 6 OS=Homo sapiens OX=9606 GN=INTS6 PE=1 SV=1	-0.656382	-0.388337	-0.0877075	-0.236546	-0.371117	-0.457993	-0.556249	-0.225739	-0.369218	-0.323339	-0.185561	-0.475386
Q9NVH2	INTS7	Integrator complex subunit 7 OS=Homo sapiens OX=9606 GN=INTS7 PE=1 SV=1	-4.07005	-2.9149	-3.78485	-3.80088	-3.78904	-3.68078	-3.3107	-2.86222	-5.2392	-2.47242	-6.2945	-3.94719
Q9NV88	INTS9	Integrator complex subunit 9 OS=Homo sapiens OX=9606 GN=INTS9 PE=1 SV=2	-3.60026	-2.89003	-2.89396	-2.8352	-2.45246	-1.74609	-2.25614	-2.46911	-2.21239	-2.41689	-2.4303	-2.53936
Q8TEX9	IPO4	Importin-4 OS=Homo sapiens OX=9606 GN=IPO4 PE=1 SV=2	-3.53999	-3.28502	-2.82477	-2.42703	-3.50697	-5.19967	-2.18253	-3.01866	-2.39039	-2.03141	-2.96506	-2.75645
O00410	IPO5	Importin-5 OS=Homo sapiens OX=9606 GN=IPO5 PE=1 SV=4	1.18332	1.67907	1.19057	1.1342	1.49287	1.05327	1.713	1.64835	1.96283	0.989971	0.380992	0.987891
O95373	IPO7	Importin-7 OS=Homo sapiens OX=9606 GN=IPO7 PE=1 SV=1	0.71538	0.850863	0.961949	0.931233	0.861058	0.609747	0.990936	0.694501	0.597076	0.728803	0.491002	0.843199
O15397	IPO8	Importin-8 OS=Homo sapiens OX=9606 GN=IPO8 PE=1 SV=2	-5.53724	-4.72983	-5.75081	-5.02159	-4.20264	-5.1041	-5.40888	-5.12993	-5.76651	-5.52073	-4.71612	-5.51317
Q96P70	IPO9	Importin-9 OS=Homo sapiens OX=9606 GN=IPO9 PE=1 SV=3	-1.31564	-0.411652	-0.346502	-0.610586	-1.49817	-0.827448	-0.882971	-0.777739	-0.850072	-0.126113	-0.731944	-0.933379
P46940	IQGAP1	Ras GTPase-activating-like protein IQGAP1 OS=Homo sapiens OX=9606 GN=IQGAP1 PE=1 SV=1	5.09936	4.94744	5.49461	4.97734	4.89669	5.01503	4.97269	5.18619	5.31864	5.27058	5.31799	5.44229
Q13576	IQGAP2	Ras GTPase-activating-like protein IQGAP2 OS=Homo sapiens OX=9606 GN=IQGAP2 PE=1 SV=4	4.23032	4.25949	4.06117	4.09502	4.33546	4.30935	4.15576	4.14988	3.91739	4.25463	4.12039	4.11523
Q14653	IRF3	Interferon regulatory factor 3 OS=Homo sapiens OX=9606 GN=IRF3 PE=1 SV=1	-1.97515	-2.27163	-2.45075	-3.63146	-4.39401	-2.58952	-2.00742	-2.18326	-3.22405	-2.04058	-4.57996	-3.36191
Q00978	IRF9	Interferon regulatory factor 9 OS=Homo sapiens OX=9606 GN=IRF9 PE=1 SV=1	-3.33767	-2.77271	-2.63251	-2.73223	-3.51992	-4.95718	-2.29042	-1.7663	-1.98515	-2.12014	-1.81805	-2.43755
P05161	ISG15	Ubiquitin-like protein ISG15 OS=Homo sapiens OX=9606 GN=ISG15 PE=1 SV=5	1.20643	1.44646	2.26968	1.42952	1.5374	1.59171	2.40369	2.23691	2.47739	2.35095	2.31546	2.1308
Q96AZ6	ISG20	Interferon-stimulated gene 20 kDa protein OS=Homo sapiens OX=9606 GN=ISG20 PE=1 SV=2	-1.79071	-0.983382	-0.440908	-3.97865	-4.08681	-2.14266	-2.0625	-2.67462	-1.67249	-0.789151	-0.381955	0.0363226
Q96CN7	ISOC1	Isochorismatase domain-containing protein 1 OS=Homo sapiens OX=9606 GN=ISOC1 PE=1 SV=3	-0.375639	0.197204	0.253922	0.565299	0.335711	0.708555	0.51132	0.661616	0.622173	0.477903	0.0107727	0.362607
Q96AB3	ISOC2	Isochorismatase domain-containing protein 2 OS=Homo sapiens OX=9606 GN=ISOC2 PE=1 SV=1	0.103524	-3.62057	-0.649233	-1.70274	0.665944	-0.433014	-1.48404	-2.42655	0.0293722	-0.570924	-0.904031	-0.739006
P53990	IST1	IST1 homolog OS=Homo sapiens OX=9606 GN=IST1 PE=1 SV=1	0.637072	0.748977	0.707191	0.837516	0.63211	0.675228	0.477998	0.687167	0.403111	0.660431	0.877698	0.627951
P56199	ITGA1	Integrin alpha-1 OS=Homo sapiens OX=9606 GN=ITGA1 PE=1 SV=2	2.03757	1.8455	0.153983	2.48038	2.6452	2.33068	0.257285	-0.235559	0.123818	0.355378	0.282315	0.344646
P17301	ITGA2	Integrin alpha-2 OS=Homo sapiens OX=9606 GN=ITGA2 PE=1 SV=1	-7.24807	-3.07428	-6.15849	-9.90798	-3.11676	-4.26614	-4.60318	-3.84473	-5.07355	-7.33634	-6.72068	-7.13526
P08514	ITGA2B	Integrin alpha-IIb OS=Homo sapiens OX=9606 GN=ITGA2B PE=1 SV=3	-0.541235	-0.40127	-1.60169	0.207336	0.172927	0.601049	-0.64793	-0.329375	-0.185791	-1.53176	-1.58526	-1.47264
P38570	ITGAE	Integrin alpha-E OS=Homo sapiens OX=9606 GN=ITGAE PE=1 SV=3	-2.03032	0.874152	1.41594	1.51115	0.734864	0.446901	-1.90322	1.02562	1.87495	1.87142	1.37512	1.4557
P20701	ITGAL	Integrin alpha-L OS=Homo sapiens OX=9606 GN=ITGAL PE=1 SV=3	4.93823	4.49057	5.45136	5.06938	4.7737	4.80927	5.15141	5.24667	5.17781	5.23425	5.42062	5.47635
P18564	ITGB6	Integrin beta-6 OS=Homo sapiens OX=9606 GN=ITGB6 PE=1 SV=2	-1.41668	-0.89098	0.545818	-0.962221	-1.10273	-1.65366	0.143502	0.569378	0.643403	0.732572	0.581044	0.377327
P20702	ITGAX	Integrin alpha-X OS=Homo sapiens OX=9606 GN=ITGAX PE=1 SV=3	0.359214	0.912934	0.621892	-0.182866	0.338511	-0.656713	0.74576	0.367069	0.821953	0.55029	0.250757	0.758423
P06756	ITGAV	Integrin alpha-V OS=Homo sapiens OX=9606 GN=ITGAV PE=1 SV=2	2.83499	2.9585	2.86343	3.18409	2.70432	2.80831	-0.172165	0.200486	-0.11265	0.956156	0.529093	0.351608
P05107;P18084	ITGB2	Integrin beta-2 OS=Homo sapiens OX=9606 GN=ITGB2 PE=1 SV=2	4.74044	4.62389	5.2079	4.96971	4.81308	4.86243	5.19521	5.07114	5.06901	4.86566	5.08323	5.29021
P05106	ITGB3	Integrin beta-3 OS=Homo sapiens OX=9606 GN=ITGB3 PE=1 SV=2	-0.966371	-0.653759	-0.2095	0.14881	-0.387201	-0.430449	-0.534867	-0.064742	0.071967	-1.49969	-1.86808	-1.75672
P26010	ITGB7	Integrin beta-7 OS=Homo sapiens OX=9606 GN=ITGB7 PE=1 SV=1	2.01842	2.30036	2.22651	1.66486	1.44323	1.64079	2.31956	2.50854	2.98508	2.23403	2.03913	2.00311
P19823	ITIH2	Inter-alpha-trypsin inhibitor heavy chain H2 OS=Homo sapiens OX=9606 GN=ITIH2 PE=1 SV=2	-0.217046	-0.360208	-0.67306	-0.229392	-0.707191	-0.715826	-0.650851	-1.00775	-0.726284	-0.792395	-0.363289	-0.620441
Q9Y287	ITM2B	Integral membrane protein 2B OS=Homo sapiens OX=9606 GN=ITM2B PE=1 SV=1	-5.14162	-2.2698	-1.85708	-5.5575	-1.52842	-1.56497	-3.42666	-1.132	-0.584435	-5.1106	-1.91527	-1.70568
Q9BY32	ITPA	Inosine triphosphate pyrophosphatase OS=Homo sapiens OX=9606 GN=ITPA PE=1 SV=2	1.27418	1.41695	1.479	1.46844	1.78969	1.44562	1.50348	1.3309	1.28112	1.22175	1.34845	1.67715
Q14643	ITPR1	Inositol 1,4,5-trisphosphate receptor type 1 OS=Homo sapiens OX=9606 GN=ITPR1 PE=1 SV=3	-14.6602	-7.46952	-2.9215	-5.577	-5.28032	-6.03841	-1.76203	-2.11003	-3.49736	-5.58678	-5.85456	-6.93712
Q14571	ITPR2	Inositol 1,4,5-trisphosphate receptor type 2 OS=Homo sapiens OX=9606 GN=ITPR2 PE=1 SV=2	1.90798	2.08039	1.96173	2.46575	2.32234	1.56432	2.97146	2.73067	1.9586	2.36001	1.85915	1.68723
Q14573	ITPR3	Inositol 1,4,5-trisphosphate receptor type 3 OS=Homo sapiens OX=9606 GN=ITPR3 PE=1 SV=2	-1.88962	-1.64968	-2.0569	-1.60849	-1.71318	-1.78637	-2.40608	-2.30122	-1.99959	-2.02106	-1.67639	-1.95605
Q9NZM3	ITSN2	Intersectin-2 OS=Homo sapiens OX=9606 GN=ITSN2 PE=1 SV=3	-0.372519	-0.0717382	-0.0902739	0.398959	-0.18557	-0.133705	-0.135968	-0.0883923	-0.875098	-0.167302	-0.498672	0.104988
P26440	IVD	Isovaleryl-CoA dehydrogenase, mitochondrial OS=Homo sapiens OX=9606 GN=IVD PE=1 SV=2	2.15455	2.54159	1.42041	2.66646	2.96681	1.94789	2.56928	2.81299	2.50038	2.31665	1.73914	1.16114
Q9Y6Y0	IVNS1ABP	Influenza virus NS1A-binding protein OS=Homo sapiens OX=9606 GN=IVNS1ABP PE=1 SV=3	-2.51503	-3.12526	-2.22027	-1.90841	-1.64043	-2.202	-0.908218	-1.03696	-0.740629	-1.11539	-1.91018	-1.79197
Q96ST2	IWS1	Protein IWS1 homolog OS=Homo sapiens OX=9606 GN=IWS1 PE=1 SV=2	-1.3649	-2.00612	-1.07854	-1.18707	-1.81688	-0.73394	-1.52715	-1.58558	-1.27546	-0.967326	-1.17132	-0.920862
Q8N5M9	JAGN1	Protein jagunal homolog 1 OS=Homo sapiens OX=9606 GN=JAGN1 PE=1 SV=1	-1.86603	-1.72243	-1.30945	-1.54701	-1.70578	-2.24223	-1.46146	-1.68568	-2.0676	-2.52659	-1.83154	-1.39451
P23458	JAK1	Tyrosine-protein kinase JAK1 OS=Homo sapiens OX=9606 GN=JAK1 PE=1 SV=2	-2.17625	-3.31926	-2.82415	-2.65613	-2.43252	-2.81227	-2.85649	-2.45625	-2.70433	-2.84559	-2.16428	-4.22457
P52333	JAK3	Tyrosine-protein kinase JAK3 OS=Homo sapiens OX=9606 GN=JAK3 PE=1 SV=2	-2.09643	-2.42345	-4.02273	-2.26084	-3.25009	-5.86486	-4.80671	-3.05629	-2.81323	-3.78562	-3.59201	-3.68822
Q96N16	JAKMIP1	Janus kinase and microtubule-interacting protein 1 OS=Homo sapiens OX=9606 GN=JAKMIP1 PE=1 SV=1	1.68511	0.97403	0.822098	1.14249	1.28268	1.81487	0.666397	0.86823	1.2128	0.62937	0.858162	1.06904
P0C870	JMJD7	Bifunctional peptidase and (3S)-lysyl hydroxylase JMJD7 OS=Homo sapiens OX=9606 GN=JMJD7 PE=1 SV=1	-2.6174	-2.08897	-4.1557	-3.24442	-2.21035	-2.57004	-3.33257	-4.00277	-2.34461	-3.30661	-4.84137	-3.96571
Q9UK76	JPT1	Jupiter microtubule associated homolog 1 OS=Homo sapiens OX=9606 GN=JPT1 PE=1 SV=3	1.69138	0.66822	1.3456	1.54158	1.24702	2.04238	1.42499	1.27389	1.50446	1.92504	1.08916	1.93513
P14923;P35222	JUP	Junction plakoglobin OS=Homo sapiens OX=9606 GN=JUP PE=1 SV=3	0.602093	-0.618053	-0.371543	-0.679739	-0.366444	-0.959859	-0.43058	-0.640948	-0.527963	-0.726168	0.357623	-0.257807
Q63ZY3	KANK2	KN motif and ankyrin repeat domain-containing protein 2 OS=Homo sapiens OX=9606 GN=KANK2 PE=1 SV=1	-1.11317	-3.1006	-2.0446	-2.22406	-0.84525	-3.04312	-2.78672	-3.93861	-3.97566	-4.57482	-3.14749	-0.00574398
Q15046	KARS1	Lysine--tRNA ligase OS=Homo sapiens OX=9606 GN=KARS1 PE=1 SV=3	2.19115	1.7078	2.71589	2.11119	2.30833	2.35034	2.45255	2.54293	2.75943	2.62911	2.7233	2.69285
O95251	KAT7	Histone acetyltransferase KAT7 OS=Homo sapiens OX=9606 GN=KAT7 PE=1 SV=1	-3.227	-3.20856	-3.93529	-2.96442	-3.19282	-2.32439	-2.97762	-2.69696	-2.64133	-3.35439	-3.58718	-3.69282
Q9P0J7	KCMF1	E3 ubiquitin-protein ligase KCMF1 OS=Homo sapiens OX=9606 GN=KCMF1 PE=1 SV=2	-2.71614	-1.083	-1.83992	-1.79356	-2.28778	-1.42769	-2.51432	-1.87347	-0.732945	-2.47299	-3.34486	-3.38808
Q13303	KCNAB2	Voltage-gated potassium channel subunit beta-2 OS=Homo sapiens OX=9606 GN=KCNAB2 PE=1 SV=2	3.31568	3.81527	3.2145	3.48555	3.69286	3.62154	3.74228	3.77801	3.63784	3.43622	3.16351	3.2174
Q68DU8	KCTD16	BTB/POZ domain-containing protein KCTD16 OS=Homo sapiens OX=9606 GN=KCTD16 PE=1 SV=1	-2.95293	-3.00294	-4.88682	-3.94076	-2.90912	-2.62494	-5.55696	-2.63141	-3.28271	-4.08057	-2.9151	-4.4035
P24390	KDELR1	ER lumen protein-retaining receptor 1 OS=Homo sapiens OX=9606 GN=KDELR1 PE=1 SV=1	0.577555	1.28488	0.33058	0.976752	1.51677	0.0621166	1.30369	0.636029	0.332254	0.545957	0.0680914	0.653928
P33947;O43731	KDELR2	ER lumen protein-retaining receptor 2 OS=Homo sapiens OX=9606 GN=KDELR2 PE=1 SV=1	1.44195	2.55687	1.18133	1.96076	2.56915	1.24728	2.373	1.43417	1.74201	1.48901	0.836397	0.886108
O60341	KDM1A	Lysine-specific histone demethylase 1A OS=Homo sapiens OX=9606 GN=KDM1A PE=1 SV=2	-1.15617	-3.11093	-2.01447	-1.18775	-1.21413	-2.12236	-1.6968	-1.38033	-0.35422	-1.96807	-1.90585	-1.54919
Q7LBC6	KDM3B	Lysine-specific demethylase 3B OS=Homo sapiens OX=9606 GN=KDM3B PE=1 SV=2	-4.0226	-1.03542	-2.30894	-2.69776	-3.78668	-2.55528	-1.27473	-3.96294	-3.46748	-3.7703	-3.4817	-3.74292
Q07666	KHDRBS1	KH domain-containing, RNA-binding, signal transduction-associated protein 1 OS=Homo sapiens OX=9606 GN=KHDRBS1 PE=1 SV=1	4.30949	3.94173	4.40038	3.97727	3.9287	4.59019	4.15148	3.85058	4.14554	4.00502	4.16908	4.23899
Q92945	KHSRP	Far upstream element-binding protein 2 OS=Homo sapiens OX=9606 GN=KHSRP PE=1 SV=4	2.15273	2.10486	2.34352	2.13849	2.10442	2.24474	2.22288	2.53825	2.34227	2.47146	2.4475	2.1769
Q8IYS2	KIAA2013	Uncharacterized protein KIAA2013 OS=Homo sapiens OX=9606 GN=KIAA2013 PE=1 SV=1	0.0409489	-0.714055	-0.818588	-0.145902	-1.8778	-2.39758	-0.271097	-0.836691	-1.2804	-0.383704	-0.0289469	-1.65997
O60333	KIF1B	Kinesin-like protein KIF1B OS=Homo sapiens OX=9606 GN=KIF1B PE=1 SV=5	-7.68207	-10.6973	-8.22678	-4.50422	-5.8789	-9.97779	-7.5312	-5.23964	-8.97162	-5.91745	-6.36112	-8.42172
Q7Z4S6	KIF21A	Kinesin-like protein KIF21A OS=Homo sapiens OX=9606 GN=KIF21A PE=1 SV=2	-3.62055	-2.96081	-2.55158	-3.86976	-2.76012	-2.82687	-2.49105	-2.65237	-2.43549	-3.61758	-3.5345	-4.00633
O00139	KIF2A	Kinesin-like protein KIF2A OS=Homo sapiens OX=9606 GN=KIF2A PE=1 SV=3	0.59864	0.571126	0.441542	0.372308	0.436313	0.646692	0.315914	0.449878	-0.0836878	0.448566	0.219378	0.416748
Q9Y496	KIF3A	Kinesin-like protein KIF3A OS=Homo sapiens OX=9606 GN=KIF3A PE=1 SV=4	-1.13057	-1.23123	-1.75354	-1.46479	-1.22602	-1.40302	-1.37407	-1.37209	-1.42412	-1.68722	-1.47812	-1.8845
P33176;Q12840;O60282	KIF5B	Kinesin-1 heavy chain OS=Homo sapiens OX=9606 GN=KIF5B PE=1 SV=1	0.734329	0.755778	0.887734	0.773931	0.775783	0.960482	0.748491	0.661611	0.869003	0.831266	0.703197	0.848305
Q07866;Q9H0B6	KLC1	Kinesin light chain 1 OS=Homo sapiens OX=9606 GN=KLC1 PE=1 SV=2	0.118822	0.193588	0.060956	0.119081	0.269649	0.0791245	0.307291	0.630044	0.340698	0.132782	0.311709	0.178711
O00505	KPNA3	Importin subunit alpha-4 OS=Homo sapiens OX=9606 GN=KPNA3 PE=1 SV=2	-0.711435	-0.745374	-0.796797	-0.8908	-0.714574	-1.27079	0.0616322	-0.334384	-0.206021	-0.508904	-0.671769	-0.817864
O00629	KPNA4	Importin subunit alpha-3 OS=Homo sapiens OX=9606 GN=KPNA4 PE=1 SV=1	0.063015	0.755563	0.140781	0.404223	0.506078	0.137402	1.27285	1.22188	0.82338	0.695027	0.551538	0.289165
O15131	KPNA5	Importin subunit alpha-6 OS=Homo sapiens OX=9606 GN=KPNA5 PE=1 SV=2	-3.6586	-2.06332	-0.982453	-3.02212	-1.00181	-0.686691	-0.835463	-1.03077	-2.1711	-1.19513	-0.935512	-1.94122
Q14974	KPNB1	Importin subunit beta-1 OS=Homo sapiens OX=9606 GN=KPNB1 PE=1 SV=2	3.26134	3.75515	3.06125	3.42981	3.79513	3.78867	3.45774	3.53522	3.59984	3.17455	3.0697	3.02592
P01116	KRAS	GTPase KRas OS=Homo sapiens OX=9606 GN=KRAS PE=1 SV=1	-2.83442	-3.14733	-2.75876	-2.68893	-2.79168	-2.51536	-2.32035	-3.03323	-2.40836	-2.42127	-2.77594	-3.17316
Q8N9T8	KRI1	Protein KRI1 homolog OS=Homo sapiens OX=9606 GN=KRI1 PE=1 SV=3	-1.27568	-1.3715	-2.94637	-1.65309	-1.99882	-1.63405	-2.51503	-2.20819	-1.53617	-1.6523	-1.63071	-1.39527
P04264	KRT1	Keratin, type II cytoskeletal 1 OS=Homo sapiens OX=9606 GN=KRT1 PE=1 SV=6	8.37971	7.28841	8.12438	7.64995	7.89482	7.18282	8.00339	6.66767	7.86718	7.21847	7.94448	7.90131
P13645;Q2M2I5;Q99456;O76013;Q7Z3Y9	KRT10	Keratin, type I cytoskeletal 10 OS=Homo sapiens OX=9606 GN=KRT10 PE=1 SV=6	7.38395	5.99897	6.88683	6.59944	6.24653	5.48935	6.5462	5.05025	6.47044	5.80387	6.99331	6.84011
P13646	KRT13	Keratin, type I cytoskeletal 13 OS=Homo sapiens OX=9606 GN=KRT13 PE=1 SV=4	-4.50494	-5.2355	-3.88118	-4.01635	-4.39412	-6.24245	-4.20499	-5.24771	-4.81698	-4.2893	-0.842637	-4.90005
P02533	KRT14	Keratin, type I cytoskeletal 14 OS=Homo sapiens OX=9606 GN=KRT14 PE=1 SV=4	5.10953	2.58845	3.82872	3.15803	4.044	3.08941	3.79329	2.19253	3.32534	2.58726	4.2466	3.78428
P08779	KRT16	Keratin, type I cytoskeletal 16 OS=Homo sapiens OX=9606 GN=KRT16 PE=1 SV=4	4.04475	1.58675	2.81251	1.96313	3.46244	2.88742	2.88505	1.11887	2.34428	1.42832	3.24562	2.58154
Q04695	KRT17	Keratin, type I cytoskeletal 17 OS=Homo sapiens OX=9606 GN=KRT17 PE=1 SV=2	0.357887	-0.945681	-0.240985	-0.638554	-0.0996513	-0.124941	-0.440378	-1.1327	-0.714016	-1.04553	0.092001	-0.234347
P35908	KRT2	Keratin, type II cytoskeletal 2 epidermal OS=Homo sapiens OX=9606 GN=KRT2 PE=1 SV=2	5.56565	4.53607	5.60494	5.45661	5.1212	4.96011	5.35908	4.03408	5.63942	5.09045	5.4833	5.60107
Q9C075	KRT23	Keratin, type I cytoskeletal 23 OS=Homo sapiens OX=9606 GN=KRT23 PE=1 SV=2	-1.75802	-2.74316	-2.44974	-2.79526	-2.40161	-2.15741	-2.55065	-3.14971	-2.82613	-2.70842	-2.14821	-2.4759
Q14525;O76009	KRT33B	Keratin, type I cuticular Ha3-II OS=Homo sapiens OX=9606 GN=KRT33B PE=1 SV=3	-1.5151	-1.87394	-3.55786	-1.45939	-2.08191	-2.30558	-0.845529	-2.07307	-1.42397	-2.14649	-0.489508	-2.54512
P19013	KRT4	Keratin, type II cytoskeletal 4 OS=Homo sapiens OX=9606 GN=KRT4 PE=1 SV=4	-2.47687	-3.88483	-2.1327	-1.78096	-0.022089	0.185936	-1.30396	-2.57642	-1.18169	-2.56663	0.53671	-2.17717
P13647	KRT5	Keratin, type II cytoskeletal 5 OS=Homo sapiens OX=9606 GN=KRT5 PE=1 SV=3	4.06759	2.10015	3.06185	2.84309	2.9144	2.12137	2.90151	1.62379	2.82106	2.48489	3.1129	3.00194
P02538	KRT6A	Keratin, type II cytoskeletal 6A OS=Homo sapiens OX=9606 GN=KRT6A PE=1 SV=3	1.16949	1.21094	1.09079	0.534012	1.41104	0.834131	1.28078	2.51813	0.790506	1.2348	1.71727	2.14335
P04259	KRT6B	Keratin, type II cytoskeletal 6B OS=Homo sapiens OX=9606 GN=KRT6B PE=1 SV=5	-0.00640965	-1.30262	0.124928	-1.24006	0.00252533	-0.408487	-0.147291	-1.82231	-0.497327	-0.988825	0.433812	-0.0456781
P08729	KRT7	Keratin, type II cytoskeletal 7 OS=Homo sapiens OX=9606 GN=KRT7 PE=1 SV=5	-2.86729	-9.01136	-7.26124	-5.52007	-5.86735	-8.73748	-3.90626	-8.19723	-6.96462	-6.11168	-6.08635	-7.33041
Q01546	KRT76	Keratin, type II cytoskeletal 2 oral OS=Homo sapiens OX=9606 GN=KRT76 PE=1 SV=2	-4.14012	-3.96206	-4.38737	-4.07414	-3.93514	-4.35834	-3.93669	-4.28137	-4.33378	-3.95126	0.648499	-4.36591
Q7Z794	KRT77	Keratin, type II cytoskeletal 1b OS=Homo sapiens OX=9606 GN=KRT77 PE=2 SV=3	-1.82717	-3.32571	-2.44133	-0.500967	-2.14912	-1.80397	-2.36449	-2.82835	-2.24386	-2.90066	-2.61953	-2.23321
Q8N1N4	KRT78	Keratin, type II cytoskeletal 78 OS=Homo sapiens OX=9606 GN=KRT78 PE=1 SV=2	-0.683608	-2.11458	-1.1425	-1.9063	-0.895666	-1.59135	-1.86278	-2.69853	-1.29517	-0.995043	-0.939872	-0.816547
Q6KB66	KRT80	Keratin, type II cytoskeletal 80 OS=Homo sapiens OX=9606 GN=KRT80 PE=1 SV=2	-1.56672	-5.91395	-4.14835	-5.09768	-5.23463	-5.14149	-5.3383	-4.77527	-3.23495	-4.57551	-4.73704	-5.12156
P35527	KRT9	Keratin, type I cytoskeletal 9 OS=Homo sapiens OX=9606 GN=KRT9 PE=1 SV=3	7.88442	7.00251	7.74873	7.21598	7.73023	6.84456	7.19672	6.37804	7.93346	7.38288	6.7185	7.65954
Q8N6L1	KRTCAP2	Keratinocyte-associated protein 2 OS=Homo sapiens OX=9606 GN=KRTCAP2 PE=1 SV=2	-1.77953	0.18811	-2.08627	0.225961	0.883151	0.380951	0.264956	-0.0269508	-1.92804	0.0435019	-1.7466	-0.237212
Q86UP2	KTN1	Kinectin OS=Homo sapiens OX=9606 GN=KTN1 PE=1 SV=1	-0.0418243	-0.0157909	-0.188035	0.014348	-0.249419	-0.394062	-0.77441	-0.418494	-0.626418	-0.117282	-0.405384	-0.256938
Q6YP21;Q16773	KYAT3	Kynurenine--oxoglutarate transaminase 3 OS=Homo sapiens OX=9606 GN=KYAT3 PE=1 SV=1	0.896513	0.326621	0.485967	0.469723	0.498889	0.697012	0.552644	0.877501	0.718853	0.666096	0.998974	0.609265
Q9H9P8	L2HGDH	L-2-hydroxyglutarate dehydrogenase, mitochondrial OS=Homo sapiens OX=9606 GN=L2HGDH PE=1 SV=3	-1.74466	-1.60322	-1.87014	-1.37166	-1.99377	-1.57998	-1.92011	-1.79885	-1.9229	-1.96795	-2.11032	-1.82023
Q9GZZ8	LACRT	Extracellular glycoprotein lacritin OS=Homo sapiens OX=9606 GN=LACRT PE=1 SV=1	-4.50112	-3.09869	-3.81845	-0.363607	-3.74252	-5.46506	-3.69979	-3.73247	-6.15629	-0.743809	-4.61157	-3.74294
P83111	LACTB	Serine beta-lactamase-like protein LACTB, mitochondrial OS=Homo sapiens OX=9606 GN=LACTB PE=1 SV=2	-0.985919	-0.230442	-1.24334	-0.393715	-0.338612	-0.202427	-1.2076	-0.149615	-0.154719	-0.785817	-0.977457	-1.61654
Q53H82	LACTB2	Endoribonuclease LACTB2 OS=Homo sapiens OX=9606 GN=LACTB2 PE=1 SV=2	-1.46699	-1.38233	-1.71509	-1.08272	-1.2664	-1.27748	-1.5292	-1.3618	-1.72652	-1.528	-1.13461	-1.45859
Q14657	LAGE3	EKC/KEOPS complex subunit LAGE3 OS=Homo sapiens OX=9606 GN=LAGE3 PE=1 SV=2	-1.94302	-1.79737	-1.97955	-1.67059	-2.81076	-1.99525	-2.1462	-2.01126	-1.46956	-1.28003	-1.48175	-1.61083
Q6GTX8	LAIR1	Leukocyte-associated immunoglobulin-like receptor 1 OS=Homo sapiens OX=9606 GN=LAIR1 PE=1 SV=1	-1.97763	-2.13461	-2.11241	-2.86303	-2.42438	-2.42407	-1.23857	-0.83578	-1.48233	-2.38642	-1.36439	-2.60379
P11279	LAMP1	Lysosome-associated membrane glycoprotein 1 OS=Homo sapiens OX=9606 GN=LAMP1 PE=1 SV=3	3.65358	3.90604	4.39412	4.036	4.12021	3.73911	4.62053	4.67159	4.94216	4.0626	4.30428	4.24718
P13473	LAMP2	Lysosome-associated membrane glycoprotein 2 OS=Homo sapiens OX=9606 GN=LAMP2 PE=1 SV=2	1.9171	1.82631	2.70383	2.09723	2.56563	3.01743	3.42971	3.3288	3.21289	2.72345	2.77471	2.48521
Q6IAA8	LAMTOR1	Ragulator complex protein LAMTOR1 OS=Homo sapiens OX=9606 GN=LAMTOR1 PE=1 SV=2	-0.184638	-0.543673	0.173095	0.0438633	-0.0835695	0.508326	0.216002	0.161441	0.472988	0.0157022	0.24405	0.311837
Q9Y2Q5	LAMTOR2	Ragulator complex protein LAMTOR2 OS=Homo sapiens OX=9606 GN=LAMTOR2 PE=1 SV=1	-1.64964	-1.76833	-0.989798	-1.25473	-1.32774	-1.62331	-1.07317	-1.26136	-1.38465	-1.25798	-1.22217	-1.18341
Q9UHA4	LAMTOR3	Ragulator complex protein LAMTOR3 OS=Homo sapiens OX=9606 GN=LAMTOR3 PE=1 SV=1	-2.24512	-2.09649	-1.77958	-1.91758	-1.46813	-2.19955	-0.884114	-1.00474	-0.788965	-1.06517	-1.41672	-1.12027
O43504	LAMTOR5	Ragulator complex protein LAMTOR5 OS=Homo sapiens OX=9606 GN=LAMTOR5 PE=1 SV=1	-0.150758	-0.553288	0.0115261	-0.433214	-0.497258	0.195438	0.332269	-0.0187263	0.431957	0.361679	0.114905	0.0916147
O43813	LANCL1	Glutathione S-transferase LANCL1 OS=Homo sapiens OX=9606 GN=LANCL1 PE=1 SV=1	-0.0515194	0.82931	0.360879	0.431879	0.376513	-0.0161934	1.03722	0.673139	1.11425	0.762899	0.367474	0.277564
P28838	LAP3	Cytosol aminopeptidase OS=Homo sapiens OX=9606 GN=LAP3 PE=1 SV=3	3.87706	3.40375	3.65592	3.92824	3.45074	3.6637	3.79648	3.63916	3.74295	3.61276	3.6166	3.82318
Q6PKG0;Q659C4	LARP1	La-related protein 1 OS=Homo sapiens OX=9606 GN=LARP1 PE=1 SV=2	-0.408287	-0.889185	-0.833128	-0.3743	-0.577489	-0.510664	-0.341315	-0.428935	-1.24853	-0.63856	-1.32878	-0.100415
Q4G0J3	LARP7	La-related protein 7 OS=Homo sapiens OX=9606 GN=LARP7 PE=1 SV=1	-1.09082	-1.14328	-0.908537	-0.760971	-1.5037	-1.11118	-1.04719	-1.08416	-1.02192	-1.69662	-1.43755	-1.10105
Q9P2J5	LARS	Leucine--tRNA ligase, cytoplasmic OS=Homo sapiens OX=9606 GN=LARS PE=1 SV=2	1.15614	1.17826	0.782101	1.32874	1.41582	1.52108	1.32591	1.31339	1.19674	1.12704	0.924707	1.0063
Q14847	LASP1	LIM and SH3 domain protein 1 OS=Homo sapiens OX=9606 GN=LASP1 PE=1 SV=2	4.79423	4.60262	5.2394	4.92212	4.75186	4.85337	4.52301	4.68191	5.00196	4.95389	5.08228	5.1025
O43561	LAT	Linker for activation of T-cells family member 1 OS=Homo sapiens OX=9606 GN=LAT PE=1 SV=1	0.370133	-0.333831	-3.42951	-0.216607	-0.0746841	-0.856668	-2.48185	-2.60743	-2.40698	-1.47742	-2.85614	-2.89697
Q14739	LBR	Delta(14)-sterol reductase LBR OS=Homo sapiens OX=9606 GN=LBR PE=1 SV=2	3.53771	3.61374	3.52175	3.63608	3.35014	3.27585	3.41166	3.26307	3.35627	3.59408	3.3166	3.43077
P06239	LCK	Tyrosine-protein kinase Lck OS=Homo sapiens OX=9606 GN=LCK PE=1 SV=6	3.42425	3.19547	3.60268	3.50959	3.40979	3.48703	3.66418	3.62083	3.39875	3.90736	3.90123	3.91225
Q6UWP7	LCLAT1	Lysocardiolipin acyltransferase 1 OS=Homo sapiens OX=9606 GN=LCLAT1 PE=1 SV=1	-1.87826	-1.87187	-2.1209	-1.94777	-1.89544	-1.93054	-1.92109	-1.85984	-1.14653	-2.18253	-2.06141	-1.77013
Q9UIC8	LCMT1	Leucine carboxyl methyltransferase 1 OS=Homo sapiens OX=9606 GN=LCMT1 PE=1 SV=2	-2.37748	-3.8459	-2.71246	-1.83721	-2.11141	-1.79512	-1.94946	-2.53437	-1.8524	-2.10978	-2.19565	-2.09876
P31025;Q5VSP4	LCN1	Lipocalin-1 OS=Homo sapiens OX=9606 GN=LCN1 PE=1 SV=1	-1.86081	-4.96914	-3.97935	1.46395	-1.13404	-4.13902	-4.6812	-4.59292	-5.67236	-3.35205	-2.54527	-5.35333
P13796;P45381	LCP1	Plastin-2 OS=Homo sapiens OX=9606 GN=LCP1 PE=1 SV=6	7.62487	8.25329	8.16164	7.97396	8.13888	7.97101	8.5822	8.28555	8.37064	7.8798	7.74052	8.08502
Q13094	LCP2	Lymphocyte cytosolic protein 2 OS=Homo sapiens OX=9606 GN=LCP2 PE=1 SV=1	2.40385	2.42171	2.66561	2.82024	2.54572	2.53996	2.90151	2.8149	2.67766	2.58833	2.81658	2.54039
Q9H6V9	LDAH	Lipid droplet-associated hydrolase OS=Homo sapiens OX=9606 GN=LDAH PE=1 SV=1	-5.20929	-4.49296	-4.12416	-5.06845	-5.12372	-4.82355	-2.24261	-3.00524	-3.15552	-3.76461	-3.72661	-4.34246
P00338;Q9BYZ2;P07864	LDHA	L-lactate dehydrogenase A chain OS=Homo sapiens OX=9606 GN=LDHA PE=1 SV=2	6.94239	7.26502	6.64466	7.02848	6.79814	6.75132	6.83685	6.53747	6.64092	6.34231	6.43889	6.53973
P07195	LDHB	L-lactate dehydrogenase B chain OS=Homo sapiens OX=9606 GN=LDHB PE=1 SV=2	6.90718	7.19399	6.76976	6.73464	6.87526	7.3842	6.48733	6.60609	6.74456	6.46558	6.26177	6.6233
Q8NC56	LEMD2	LEM domain-containing protein 2 OS=Homo sapiens OX=9606 GN=LEMD2 PE=1 SV=1	-0.867469	-0.656043	-1.24058	-0.989749	-1.30683	-0.657925	-1.62427	-1.05647	-1.83948	-1.05553	-1.13877	-1.40082
O95202	LETM1	Mitochondrial proton/calcium exchanger protein OS=Homo sapiens OX=9606 GN=LETM1 PE=1 SV=1	0.608849	0.784207	-0.33022	0.150541	0.752965	0.868065	-0.224526	0.683026	-0.0780125	-0.00667477	-0.00190544	0.142258
P09382	LGALS1	Galectin-1 OS=Homo sapiens OX=9606 GN=LGALS1 PE=1 SV=2	6.70567	6.85864	7.21227	6.79534	6.92502	6.58356	7.41794	7.23668	7.15507	7.1586	7.26557	7.27467
P17931	LGALS3	Galectin-3 OS=Homo sapiens OX=9606 GN=LGALS3 PE=1 SV=5	-0.441552	-0.208518	-0.733633	-2.32938	-2.26424	-2.69989	-0.472827	-0.740373	-0.809734	-0.506014	-0.707074	-0.719773
Q08380	LGALS3BP	Galectin-3-binding protein OS=Homo sapiens OX=9606 GN=LGALS3BP PE=1 SV=1	0.353716	-0.103209	1.80635	0.45898	0.672622	0.755405	1.13071	0.995351	0.920496	1.75516	1.75549	1.69289
P47929	LGALS7	Galectin-7 OS=Homo sapiens OX=9606 GN=LGALS7 PE=1 SV=2	0.351481	-6.88861	-6.63088	-6.30226	-5.28857	-7.13072	-5.15769	-4.05061	-5.08855	-5.34404	-4.34052	-5.32783
O00214	LGALS8	Galectin-8 OS=Homo sapiens OX=9606 GN=LGALS8 PE=1 SV=4	-2.29832	-2.07729	-2.25065	-2.03715	-1.49173	-1.26429	-1.78795	-1.69461	-1.96443	-1.45783	-1.92925	-2.32891
Q9H008	LHPP	Phospholysine phosphohistidine inorganic pyrophosphate phosphatase OS=Homo sapiens OX=9606 GN=LHPP PE=1 SV=2	-0.252729	-0.928823	-0.737368	-0.918614	-2.94166	-0.996281	-1.31731	-1.60652	-1.42845	-1.22395	-1.14422	-0.712687
Q9BT23	LIMD2	LIM domain-containing protein 2 OS=Homo sapiens OX=9606 GN=LIMD2 PE=1 SV=1	-1.86951	-2.28584	-2.03786	-1.68992	-1.68179	-3.34222	-3.26161	-3.04515	-3.02455	-2.88057	-1.34254	-2.2084
P38571	LIPA	Lysosomal acid lipase/cholesteryl ester hydrolase OS=Homo sapiens OX=9606 GN=LIPA PE=1 SV=2	0.491791	0.612457	1.00084	-0.167078	0.775336	0.223541	1.7214	1.31533	0.378605	1.41502	1.03258	0.981167
P49257	LMAN1	Protein ERGIC-53 OS=Homo sapiens OX=9606 GN=LMAN1 PE=1 SV=2	3.9176	3.5183	3.34454	3.63022	3.39871	3.74981	2.86575	3.04743	3.0853	3.00519	3.22806	3.33869
Q12907	LMAN2	Vesicular integral-membrane protein VIP36 OS=Homo sapiens OX=9606 GN=LMAN2 PE=1 SV=1	3.97028	3.98541	3.89976	4.03971	3.87761	4.21399	3.67661	3.83585	3.74973	3.75373	3.74295	3.76208
Q9H0V9	LMAN2L	VIP36-like protein OS=Homo sapiens OX=9606 GN=LMAN2L PE=1 SV=1	-2.58179	-2.93648	-1.11536	-1.81732	-1.97959	-0.828131	-1.14705	-2.47668	-0.746812	-2.83958	-2.25465	-2.02213
Q9BU23	LMF2	Lipase maturation factor 2 OS=Homo sapiens OX=9606 GN=LMF2 PE=1 SV=2	-0.261399	0.000685692	-0.114397	-0.0260258	-0.917434	-0.218237	-0.0107203	0.147921	0.0171165	-0.179832	-0.203405	-0.736404
P02545	LMNA	Prelamin-A/C OS=Homo sapiens OX=9606 GN=LMNA PE=1 SV=1	3.26447	2.86964	1.12139	3.33908	3.38725	3.22716	0.800594	0.951402	0.978537	0.865905	1.20747	0.817862
P20700	LMNB1	Lamin-B1 OS=Homo sapiens OX=9606 GN=LMNB1 PE=1 SV=2	5.17284	5.07396	5.34026	5.03563	5.11168	5.25911	5.31831	4.98125	5.2498	5.11171	5.05507	5.27936
Q03252	LMNB2	Lamin-B2 OS=Homo sapiens OX=9606 GN=LMNB2 PE=1 SV=4	2.53641	2.46504	2.67467	2.48554	2.19042	2.53343	2.07756	2.19956	2.28005	2.23202	2.42284	2.67572
Q9UIQ6	LNPEP	Leucyl-cystinyl aminopeptidase OS=Homo sapiens OX=9606 GN=LNPEP PE=1 SV=3	1.1762	1.26527	2.01134	1.5541	1.74041	1.08388	1.78102	1.59679	1.60807	1.86539	1.51464	1.97722
Q9C0E8	LNPK	Endoplasmic reticulum junction formation protein lunapark OS=Homo sapiens OX=9606 GN=LNPK PE=1 SV=2	-1.55323	-1.66486	-1.99242	-1.66121	-1.68361	-1.2478	-0.866395	-1.77778	-1.29052	-1.50817	-1.73917	-2.00032
P36776	LONP1	Lon protease homolog, mitochondrial OS=Homo sapiens OX=9606 GN=LONP1 PE=1 SV=2	1.61584	1.29781	1.41686	1.46586	1.49939	1.95638	2.01042	1.41615	1.30242	1.15387	1.2032	1.51394
P23490	LOR	Loricrin OS=Homo sapiens OX=9606 GN=LOR PE=1 SV=2	-0.879531	-1.8306	-1.01199	-0.630131	-1.19121	-3.50025	-0.636596	-1.64821	-1.4531	-0.858566	-1.22682	-0.971336
Q8NF37	LPCAT1	Lysophosphatidylcholine acyltransferase 1 OS=Homo sapiens OX=9606 GN=LPCAT1 PE=1 SV=2	-2.42081	-2.27234	-1.42947	-2.57018	-2.46946	-3.28384	-1.82784	-1.59813	-2.14432	-1.69901	-1.87193	-1.77057
Q7L5N7	LPCAT2	Lysophosphatidylcholine acyltransferase 2 OS=Homo sapiens OX=9606 GN=LPCAT2 PE=1 SV=1	1.98265	2.02918	-1.01659	1.51238	1.58595	1.20534	-0.952909	-0.943451	-1.10708	-0.848206	-0.784099	-0.929386
Q6P1A2	LPCAT3	Lysophospholipid acyltransferase 5 OS=Homo sapiens OX=9606 GN=LPCAT3 PE=1 SV=1	-0.707115	-0.449876	-0.840868	-0.761754	-0.293961	-1.14476	-1.09361	-1.17895	-1.48403	-1.12337	-1.2982	-0.60368
Q92604	LPGAT1	Acyl-CoA:lysophosphatidylglycerol acyltransferase 1 OS=Homo sapiens OX=9606 GN=LPGAT1 PE=1 SV=1	-2.48044	-3.02849	-2.32912	-2.01634	-3.64168	-2.55067	-2.65615	-2.5268	-2.86685	-1.9501	-2.70576	-2.16658
O60711	LPXN	Leupaxin OS=Homo sapiens OX=9606 GN=LPXN PE=1 SV=1	3.73991	3.48176	3.6865	3.60401	3.5507	3.94551	3.61879	3.8568	4.13991	3.24079	3.58596	3.58992
P50851	LRBA	Lipopolysaccharide-responsive and beige-like anchor protein OS=Homo sapiens OX=9606 GN=LRBA PE=1 SV=4	-0.361901	0.414359	0.244686	0.154811	0.869651	0.442408	0.835552	0.689067	1.06554	0.2445	0.0591059	0.101984
O75427	LRCH4	Leucine-rich repeat and calponin homology domain-containing protein 4 OS=Homo sapiens OX=9606 GN=LRCH4 PE=1 SV=2	-1.65448	-1.09785	-0.194564	-1.40931	-1.19321	-1.2156	-0.681125	-1.31195	-0.934975	-0.265042	-0.859263	-0.194026
P42704	LRPPRC	Leucine-rich PPR motif-containing protein, mitochondrial OS=Homo sapiens OX=9606 GN=LRPPRC PE=1 SV=3	0.876917	1.01041	0.488318	1.31735	0.972114	1.29535	0.844341	0.878722	0.993198	0.968806	0.479118	0.464832
Q9H9A6	LRRC40	Leucine-rich repeat-containing protein 40 OS=Homo sapiens OX=9606 GN=LRRC40 PE=1 SV=1	-3.21022	-2.53117	-2.16623	-2.47997	-2.68717	-1.83192	-2.90114	-3.04025	-1.80552	-2.48597	-3.15213	-2.90499
Q8N1G4	LRRC47	Leucine-rich repeat-containing protein 47 OS=Homo sapiens OX=9606 GN=LRRC47 PE=1 SV=1	0.717789	0.532933	0.410899	0.223792	0.423663	0.894842	0.659683	0.745067	0.86113	0.615977	0.524031	0.665236
Q96CX6	LRRC58	Leucine-rich repeat-containing protein 58 OS=Homo sapiens OX=9606 GN=LRRC58 PE=1 SV=2	-5.66636	-1.54047	-14.8644	-4.36939	-6.75483	-5.67328	-5.86	-5.23518	-6.24101	-4.61224	-6.02183	-4.34484
Q96AG4	LRRC59	Leucine-rich repeat-containing protein 59 OS=Homo sapiens OX=9606 GN=LRRC59 PE=1 SV=1	0.723766	0.48769	0.770265	0.000834465	-0.0576744	0.639891	0.161754	0.582505	0.804913	0.752545	0.771312	0.652258
Q8TDW0	LRRC8C	Volume-regulated anion channel subunit LRRC8C OS=Homo sapiens OX=9606 GN=LRRC8C PE=1 SV=2	0.301658	0.267081	0.475257	-0.0306578	0.0385008	0.0213261	0.45646	0.242124	0.260294	0.617591	0.448052	0.611767
Q32MZ4;Q9Y608	LRRFIP1	Leucine-rich repeat flightless-interacting protein 1 OS=Homo sapiens OX=9606 GN=LRRFIP1 PE=1 SV=2	1.52913	1.3946	1.93354	1.20442	1.01458	1.5597	1.36563	1.60473	1.54821	1.45824	1.66754	1.73325
Q6UWE0	LRSAM1	E3 ubiquitin-protein ligase LRSAM1 OS=Homo sapiens OX=9606 GN=LRSAM1 PE=1 SV=1	-5.81241	-5.3962	-4.49661	-2.69839	-4.99334	-8.20785	-3.02838	-2.30299	-3.22631	-2.22956	-1.84303	-5.06469
Q3MHD2	LSM12	Protein LSM12 homolog OS=Homo sapiens OX=9606 GN=LSM12 PE=1 SV=2	-1.82867	-1.21968	-0.720257	-1.24652	-1.28374	-2.00121	-1.29204	-0.906161	-1.12106	-1.33732	-0.843168	-1.09065
Q8ND56	LSM14A	Protein LSM14 homolog A OS=Homo sapiens OX=9606 GN=LSM14A PE=1 SV=3	0.13502	0.43331	0.788901	0.448762	0.374703	0.287891	-0.108995	0.67578	0.500993	0.983042	0.575523	0.481854
Q9Y333	LSM2	U6 snRNA-associated Sm-like protein LSm2 OS=Homo sapiens OX=9606 GN=LSM2 PE=1 SV=1	0.69047	0.695468	-0.00379944	0.749572	0.851439	1.18706	0.991201	0.403096	0.203781	1.1771	0.85135	0.623994
Q9Y4Z0	LSM4	U6 snRNA-associated Sm-like protein LSm4 OS=Homo sapiens OX=9606 GN=LSM4 PE=1 SV=1	-0.863791	-0.516536	-0.560334	-0.92436	-0.679626	-0.44079	-1.09474	-0.808468	-0.849467	-0.507816	-0.562702	-0.547193
Q9UK45	LSM7	U6 snRNA-associated Sm-like protein LSm7 OS=Homo sapiens OX=9606 GN=LSM7 PE=1 SV=1	-0.242541	-0.205334	-0.603591	0.0452089	-0.157077	-0.657864	-0.06108	-0.390676	-0.225926	0.399292	-0.66328	-0.186563
O95777	LSM8	U6 snRNA-associated Sm-like protein LSm8 OS=Homo sapiens OX=9606 GN=LSM8 PE=1 SV=3	0.800253	1.07647	1.09385	0.986577	1.18616	1.38789	1.03313	1.0023	1.19804	0.902252	0.939423	0.904291
P33241	LSP1	Lymphocyte-specific protein 1 OS=Homo sapiens OX=9606 GN=LSP1 PE=1 SV=1	6.49166	6.10097	6.59847	6.19384	6.0358	6.4017	5.59655	5.9105	6.47721	6.26095	6.63763	6.62331
P48449	LSS	Lanosterol synthase OS=Homo sapiens OX=9606 GN=LSS PE=1 SV=1	-2.76396	-3.54659	-1.75865	-3.02403	-2.86644	-3.46856	-1.89973	-1.85335	-3.11303	-1.78988	-2.29709	-1.74374
P09960	LTA4H	Leukotriene A-4 hydrolase OS=Homo sapiens OX=9606 GN=LTA4H PE=1 SV=2	2.23621	2.02709	1.89534	2.09893	2.06671	2.84659	1.87531	2.04726	1.89866	1.74217	1.83157	2.01024
P02788	LTF	Lactotransferrin OS=Homo sapiens OX=9606 GN=LTF PE=1 SV=6	1.60331	1.30279	1.57984	3.85203	1.52422	1.56583	1.02805	0.672917	0.785088	1.61369	1.66653	1.49164
O94822	LTN1	E3 ubiquitin-protein ligase listerin OS=Homo sapiens OX=9606 GN=LTN1 PE=1 SV=6	-3.54637	-2.83886	-3.10992	-2.85013	-2.17931	-1.84545	-2.37056	-3.8063	-2.91914	-3.48975	-3.41243	-3.27384
Q9NQ29	LUC7L	Putative RNA-binding protein Luc7-like 1 OS=Homo sapiens OX=9606 GN=LUC7L PE=1 SV=1	-3.09912	-3.21223	-3.12655	-3.11192	-3.59729	-3.32895	-3.14272	-3.93701	-3.37449	-3.0919	-3.17162	-3.27889
Q9Y383	LUC7L2	Putative RNA-binding protein Luc7-like 2 OS=Homo sapiens OX=9606 GN=LUC7L2 PE=1 SV=2	2.429	2.22195	2.65533	2.19404	1.8502	2.01486	2.07143	1.96902	2.19143	2.31084	2.55345	2.65926
O95232	LUC7L3	Luc7-like protein 3 OS=Homo sapiens OX=9606 GN=LUC7L3 PE=1 SV=2	0.8241	0.409091	0.404959	0.485054	0.605065	0.932568	0.600662	0.778115	0.541574	0.672204	0.675726	0.845121
Q9BS40	LXN	Latexin OS=Homo sapiens OX=9606 GN=LXN PE=1 SV=2	-1.23991	-0.587008	-0.713312	-0.394868	-0.188563	-0.488861	-0.407157	-0.307895	-0.671629	-1.01639	-0.14154	-1.32354
Q9NX58	LYAR	Cell growth-regulating nucleolar protein OS=Homo sapiens OX=9606 GN=LYAR PE=1 SV=2	-1.14827	-1.36004	0.276546	-0.636871	-0.889874	-0.679384	-0.0800114	-0.781251	-1.86513	0.323002	0.466651	0.364724
P07948	LYN	Tyrosine-protein kinase Lyn OS=Homo sapiens OX=9606 GN=LYN PE=1 SV=3	-6.17286	-6.1885	-3.58886	-5.76111	-5.8518	-5.78575	-3.71576	-3.82758	-3.92243	-3.65795	-3.34698	-3.56293
O75608	LYPLA1	Acyl-protein thioesterase 1 OS=Homo sapiens OX=9606 GN=LYPLA1 PE=1 SV=1	1.5808	1.76266	1.00745	1.79985	1.84477	1.60678	1.56516	1.59619	1.51089	1.44903	1.24965	1.28302
O95372	LYPLA2	Acyl-protein thioesterase 2 OS=Homo sapiens OX=9606 GN=LYPLA2 PE=1 SV=1	0.365398	1.28616	0.67311	1.19238	1.17043	1.12856	1.16772	1.6038	1.20095	0.603145	0.947872	0.621246
Q5VWZ2	LYPLAL1	Lysophospholipase-like protein 1 OS=Homo sapiens OX=9606 GN=LYPLAL1 PE=1 SV=3	-1.00574	-1.32381	-0.579751	-1.13467	-0.316588	-0.315199	-1.13446	0.0948582	-0.0331564	-1.80067	-0.765966	-1.90761
P61626	LYZ	Lysozyme C OS=Homo sapiens OX=9606 GN=LYZ PE=1 SV=1	2.33846	1.03373	1.13735	3.57245	1.52543	0.0118561	0.0728788	0.14916	-0.275767	1.2786	3.18459	0.46492
Q9NQ48	LZTFL1	Leucine zipper transcription factor-like protein 1 OS=Homo sapiens OX=9606 GN=LZTFL1 PE=1 SV=1	1.918	1.48651	-0.381404	1.29601	1.20064	1.39017	-0.749342	-0.425216	-0.609102	-0.445251	-0.0994291	-0.181973
P20645	M6PR	Cation-dependent mannose-6-phosphate receptor OS=Homo sapiens OX=9606 GN=M6PR PE=1 SV=1	2.4744	2.92984	2.58168	2.79677	2.77848	2.36399	2.3457	2.31848	2.34151	2.44762	2.65337	2.80842
Q9UPN3;P49184;P51513	MACF1	Microtubule-actin cross-linking factor 1, isoforms 1/2/3/5 OS=Homo sapiens OX=9606 GN=MACF1 PE=1 SV=4	2.40131	2.34261	2.39389	2.33009	2.28958	2.1199	2.31067	2.36602	1.98143	2.55429	2.70296	2.28529
Q96A72	MAGOHB	Protein mago nashi homolog 2 OS=Homo sapiens OX=9606 GN=MAGOHB PE=1 SV=1	0.487123	0.888541	0.850832	0.84904	0.90591	0.472427	1.20472	1.41883	1.0203	1.05027	1.32524	1.16226
Q9H0U3	MAGT1	Magnesium transporter protein 1 OS=Homo sapiens OX=9606 GN=MAGT1 PE=1 SV=1	1.59445	1.94685	1.15602	1.55112	1.79048	1.63696	1.04024	1.24288	1.08201	1.48922	1.17491	1.14887
Q8WWC4	MAIP1	m-AAA protease-interacting protein 1, mitochondrial OS=Homo sapiens OX=9606 GN=MAIP1 PE=1 SV=1	-2.13434	-1.02809	-1.92924	-1.61913	-1.66697	-2.43089	-0.992114	-1.4454	-2.72611	-1.29344	-1.96654	-1.70478
Q9UDY8	MALT1	Mucosa-associated lymphoid tissue lymphoma translocation protein 1 OS=Homo sapiens OX=9606 GN=MALT1 PE=1 SV=1	0.1828	0.253139	0.241062	0.185213	-0.219367	-1.05881	0.13063	-0.100004	-0.340766	0.0268555	0.352523	0.181537
O60476	MAN1A2	Mannosyl-oligosaccharide 1,2-alpha-mannosidase IB OS=Homo sapiens OX=9606 GN=MAN1A2 PE=1 SV=1	-1.11922	-1.4844	-2.04124	-1.18024	-3.6559	-1.7042	-2.40753	-1.66588	-3.20854	-1.90824	-1.62224	-1.58245
Q9UKM7	MAN1B1	Endoplasmic reticulum mannosyl-oligosaccharide 1,2-alpha-mannosidase OS=Homo sapiens OX=9606 GN=MAN1B1 PE=1 SV=2	-2.00229	-1.66658	-0.199593	-1.4488	-1.58288	-2.12888	-0.856404	-0.597703	-0.839448	-0.477473	-0.139982	-0.594368
Q16706	MAN2A1	Alpha-mannosidase 2 OS=Homo sapiens OX=9606 GN=MAN2A1 PE=1 SV=2	-3.02681	-3.67447	-3.65366	-3.03429	-3.21742	-2.6057	-3.60059	-3.54397	-3.25941	-3.62862	-4.53477	-4.32582
O00754	MAN2B1	Lysosomal alpha-mannosidase OS=Homo sapiens OX=9606 GN=MAN2B1 PE=1 SV=3	2.97152	2.3397	1.58186	3.01311	2.74344	3.01853	2.13518	2.01827	1.92422	1.87894	1.80818	2.3795
Q9Y2E5	MAN2B2	Epididymis-specific alpha-mannosidase OS=Homo sapiens OX=9606 GN=MAN2B2 PE=1 SV=4	0.137533	-0.724381	-0.831092	0.224168	-0.0620289	0.5072	-0.167212	-0.518203	-0.926055	-0.581066	-0.735397	-0.979022
O00462	MANBA	Beta-mannosidase OS=Homo sapiens OX=9606 GN=MANBA PE=1 SV=3	-1.58368	-1.98787	-1.48752	-1.09027	-1.61407	-0.948091	-0.568965	-0.963434	-1.4368	-1.68339	-1.3347	-1.38401
P55145	MANF	Mesencephalic astrocyte-derived neurotrophic factor OS=Homo sapiens OX=9606 GN=MANF PE=1 SV=3	1.26122	0.939927	-0.00567532	1.39911	0.864596	0.736263	-0.334998	0.439858	-0.124206	-0.115189	0.189949	0.249428
Q66K74	MAP1S	Microtubule-associated protein 1S OS=Homo sapiens OX=9606 GN=MAP1S PE=1 SV=2	0.0100431	-0.497206	0.0138054	0.257759	0.139581	0.633493	-1.40384	-0.454829	-0.209156	-0.0158014	-0.588862	-0.395722
Q02750	MAP2K1	Dual specificity mitogen-activated protein kinase kinase 1 OS=Homo sapiens OX=9606 GN=MAP2K1 PE=1 SV=2	0.936529	1.446	1.17785	0.949775	1.34127	1.35415	1.71199	1.6981	2.14122	1.45604	1.28803	1.41055
P36507	MAP2K2	Dual specificity mitogen-activated protein kinase kinase 2 OS=Homo sapiens OX=9606 GN=MAP2K2 PE=1 SV=1	1.16434	1.58416	1.35626	0.909104	1.37092	1.30037	1.84532	1.61523	1.65014	1.23963	1.41335	1.18918
P46734;P52564	MAP2K3	Dual specificity mitogen-activated protein kinase kinase 3 OS=Homo sapiens OX=9606 GN=MAP2K3 PE=1 SV=2	-0.810811	-0.549867	-0.300773	-0.907373	-0.642386	-0.794836	-0.352979	-0.261794	-0.548215	-0.501836	-0.495951	-0.655807
P45985	MAP2K4	Dual specificity mitogen-activated protein kinase kinase 4 OS=Homo sapiens OX=9606 GN=MAP2K4 PE=1 SV=1	0.0138512	0.0450945	-0.669548	-0.209988	-0.429602	0.0271969	-0.0266485	-0.250381	0.161817	-0.193195	-0.555633	-0.624113
P27816	MAP4	Microtubule-associated protein 4 OS=Homo sapiens OX=9606 GN=MAP4 PE=1 SV=3	2.02151	1.51518	2.67026	1.74406	1.62796	1.08738	1.5424	1.92318	2.23625	2.96656	2.32984	2.59066
Q92918	MAP4K1	Mitogen-activated protein kinase kinase kinase kinase 1 OS=Homo sapiens OX=9606 GN=MAP4K1 PE=1 SV=1	0.0061512	0.15928	0.476713	-0.00574875	0.205651	0.211594	0.21924	0.384142	0.356684	0.286783	0.435263	0.583263
Q3KQU3	MAP7D1	MAP7 domain-containing protein 1 OS=Homo sapiens OX=9606 GN=MAP7D1 PE=1 SV=1	-2.09196	-2.27126	-2.1	-2.39071	-2.86567	-3.0989	-3.04191	-2.15174	-2.88776	-1.74659	-1.81177	-2.25074
P28482;P31152	MAPK1	Mitogen-activated protein kinase 1 OS=Homo sapiens OX=9606 GN=MAPK1 PE=1 SV=3	1.39725	2.48569	1.99426	0.863774	2.29318	1.7383	2.91739	1.95962	2.0272	2.9573	1.18806	1.67424
Q16539;O15264	MAPK14	Mitogen-activated protein kinase 14 OS=Homo sapiens OX=9606 GN=MAPK14 PE=1 SV=3	0.968475	1.23125	0.700887	1.2689	1.01852	1.17846	1.81686	1.5207	1.89004	1.21566	1.26882	0.80181
P27361;Q96KX1;Q99759	MAPK3	Mitogen-activated protein kinase 3 OS=Homo sapiens OX=9606 GN=MAPK3 PE=1 SV=4	-0.854383	-0.658531	-1.3347	-1.60681	-0.60271	-0.478287	-0.848089	-1.27228	-1.14991	-0.989891	-1.26455	-1.54577
P45983	MAPK8	Mitogen-activated protein kinase 8 OS=Homo sapiens OX=9606 GN=MAPK8 PE=1 SV=2	-1.35049	-1.2993	-1.75719	-1.28293	-1.65696	-1.62553	-1.96188	-1.89038	-2.03916	-1.88771	-1.6676	-1.66333
P45984;P53779	MAPK9	Mitogen-activated protein kinase 9 OS=Homo sapiens OX=9606 GN=MAPK9 PE=1 SV=2	-0.832733	-1.3389	-0.955624	-0.32373	-0.456767	-0.526585	-0.653067	-0.0258894	-0.629553	-0.719345	-1.10018	-0.711
P49137	MAPKAPK2	MAP kinase-activated protein kinase 2 OS=Homo sapiens OX=9606 GN=MAPKAPK2 PE=1 SV=1	-3.05639	-2.9025	-2.69478	-3.29016	-3.42471	-2.90607	-2.60235	-2.59375	-2.84539	-2.86612	-2.64339	-2.6168
Q16644	MAPKAPK3	MAP kinase-activated protein kinase 3 OS=Homo sapiens OX=9606 GN=MAPKAPK3 PE=1 SV=1	-0.346874	-0.453424	0.33224	0.0947094	0.0555868	-0.0103874	0.295285	0.763516	0.120419	0.338759	0.350101	0.432537
Q15691;Q9UPY8	MAPRE1	Microtubule-associated protein RP/EB family member 1 OS=Homo sapiens OX=9606 GN=MAPRE1 PE=1 SV=3	1.69567	1.33566	2.00565	1.87913	1.52342	1.48127	1.32416	1.89345	1.68101	1.70003	2.14795	2.09852
Q15555	MAPRE2	Microtubule-associated protein RP/EB family member 2 OS=Homo sapiens OX=9606 GN=MAPRE2 PE=1 SV=1	-2.50792	-2.15741	-2.0283	-2.24486	-1.87826	-2.04285	-1.11171	-1.39172	-1.58151	-2.08787	-1.74517	-1.74793
P56192	MARS	Methionine--tRNA ligase, cytoplasmic OS=Homo sapiens OX=9606 GN=MARS PE=1 SV=2	1.36906	1.40816	1.62892	1.47464	1.47928	1.67775	1.57186	1.53545	1.41405	1.46032	1.66775	1.66009
P31153	MAT2A	S-adenosylmethionine synthase isoform type-2 OS=Homo sapiens OX=9606 GN=MAT2A PE=1 SV=1	1.63198	1.86916	1.71589	1.51516	1.45219	1.71074	1.64316	1.87352	1.66543	1.98046	1.73765	1.86008
Q9NZL9	MAT2B	Methionine adenosyltransferase 2 subunit beta OS=Homo sapiens OX=9606 GN=MAT2B PE=1 SV=1	0.33759	0.412865	0.579335	0.723798	0.271878	0.289558	0.333944	0.538861	0.44396	0.600862	0.49899	0.500621
P43243	MATR3	Matrin-3 OS=Homo sapiens OX=9606 GN=MATR3 PE=1 SV=2	3.22432	3.66031	3.35073	3.27197	3.5402	3.54188	3.69903	4.06498	3.43528	3.51209	3.33961	3.46424
Q7Z434	MAVS	Mitochondrial antiviral-signaling protein OS=Homo sapiens OX=9606 GN=MAVS PE=1 SV=2	0.424765	0.32741	0.133332	0.587786	0.641984	0.957502	-0.0360308	-0.580313	0.131569	-0.12201	-0.658154	-0.67252
Q8IYB1	MB21D2	Protein MB21D2 OS=Homo sapiens OX=9606 GN=MB21D2 PE=1 SV=3	-4.03355	-3.46137	-3.9034	-2.66148	-5.21892	-4.04012	-2.34733	-3.33353	-3.51883	-2.89873	-3.74085	-3.70035
Q9UIS9	MBD1	Methyl-CpG-binding domain protein 1 OS=Homo sapiens OX=9606 GN=MBD1 PE=1 SV=2	-8.36678	-7.4778	-4.17696	-9.14157	-10.2472	-2.17065	-9.80598	-9.94546	-7.81676	-3.96921	-9.99921	-5.03159
Q9UBB5	MBD2	Methyl-CpG-binding domain protein 2 OS=Homo sapiens OX=9606 GN=MBD2 PE=1 SV=1	0.040225	-0.461299	-0.0590763	-0.688222	-0.0642405	0.650061	-0.172815	0.652986	-0.139166	-0.64787	-0.555704	-0.233558
Q96N66	MBOAT7	Lysophospholipid acyltransferase 7 OS=Homo sapiens OX=9606 GN=MBOAT7 PE=1 SV=2	2.00705	2.28702	0.869553	2.20534	2.06702	1.68194	0.684431	0.780662	0.915573	0.871394	0.44946	0.734236
P02686	MBP	Myelin basic protein OS=Homo sapiens OX=9606 GN=MBP PE=1 SV=3	1.4096	-0.45009	-0.979285	-1.27029	0.71606	1.43421	-1.10484	-3.38571	-0.318329	0.309666	-0.587008	0.710405
Q96RQ3	MCCC1	Methylcrotonoyl-CoA carboxylase subunit alpha, mitochondrial OS=Homo sapiens OX=9606 GN=MCCC1 PE=1 SV=3	-0.796175	-0.975917	-0.70584	-1.07026	-0.314095	-0.115404	-0.759643	-0.134289	0.107809	-0.597521	-0.634137	-0.485025
Q9HCC0	MCCC2	Methylcrotonoyl-CoA carboxylase beta chain, mitochondrial OS=Homo sapiens OX=9606 GN=MCCC2 PE=1 SV=1	-0.0570583	-0.225983	-0.555238	0.120201	0.252963	0.955217	-0.104196	0.189554	-0.244956	-0.680343	-0.130112	-0.580569
Q96PE7	MCEE	Methylmalonyl-CoA epimerase, mitochondrial OS=Homo sapiens OX=9606 GN=MCEE PE=1 SV=1	-1.90865	-1.15966	-3.61581	-1.4439	-1.76318	-1.35276	-3.63038	-3.45272	-2.99451	-4.99555	-2.36316	-3.07839
P49736	MCM2	DNA replication licensing factor MCM2 OS=Homo sapiens OX=9606 GN=MCM2 PE=1 SV=4	-0.123129	-0.198407	-0.185397	-1.28441	-1.00283	-0.247913	-1.72717	0.43439	-0.822068	-0.384346	-0.466318	-0.125511
P25205	MCM3	DNA replication licensing factor MCM3 OS=Homo sapiens OX=9606 GN=MCM3 PE=1 SV=3	0.372151	0.185283	0.522507	-0.423729	-0.713037	-0.297503	-0.764829	-0.375622	-0.291919	0.342556	0.480968	0.530556
P33991	MCM4	DNA replication licensing factor MCM4 OS=Homo sapiens OX=9606 GN=MCM4 PE=1 SV=5	-0.0458431	-0.0697927	-0.291815	-0.354976	-1.15127	-1.15013	-1.33542	-1.36374	-1.07316	-0.0167131	-0.167907	-0.277565
P33992	MCM5	DNA replication licensing factor MCM5 OS=Homo sapiens OX=9606 GN=MCM5 PE=1 SV=5	0.154394	-0.410347	0.0812273	-0.550943	-1.13156	-0.824406	-0.743008	-1.35238	-1.14461	0.110687	-0.19194	0.0810928
Q14566	MCM6	DNA replication licensing factor MCM6 OS=Homo sapiens OX=9606 GN=MCM6 PE=1 SV=1	-0.590033	-0.618287	-0.39838	-1.38396	-1.34775	-1.27433	-1.90105	-1.84853	-2.0905	-0.61102	-0.563301	-0.432791
P33993	MCM7	DNA replication licensing factor MCM7 OS=Homo sapiens OX=9606 GN=MCM7 PE=1 SV=4	0.551092	0.136277	0.352002	-0.0551882	-0.176106	-0.346975	-0.734537	-0.648514	-0.41717	0.298846	0.428212	0.0126019
Q9BTE3	MCMBP	Mini-chromosome maintenance complex-binding protein OS=Homo sapiens OX=9606 GN=MCMBP PE=1 SV=2	-2.60752	-3.18718	-2.1892	-2.447	-3.61347	-3.22242	-2.42313	-2.59953	-2.72843	-1.90895	-1.64131	-2.19016
Q6DN12	MCTP2	Multiple C2 and transmembrane domain-containing protein 2 OS=Homo sapiens OX=9606 GN=MCTP2 PE=1 SV=3	-4.17538	-4.20553	-5.36571	-3.71001	-3.50236	-4.00511	-5.02401	-3.48608	-4.7794	-4.71171	-4.91667	-3.71015
Q9ULC4	MCTS1	Malignant T-cell-amplified sequence 1 OS=Homo sapiens OX=9606 GN=MCTS1 PE=1 SV=1	1.27329	0.806136	1.14598	1.62323	1.00534	1.20218	1.26214	1.37826	1.13999	1.06377	0.973927	1.08088
Q8NE86	MCU	Calcium uniporter protein, mitochondrial OS=Homo sapiens OX=9606 GN=MCU PE=1 SV=1	-2.60267	-4.5025	-2.65147	-2.17178	-3.00928	-2.38618	-2.72589	-1.24094	-2.82279	-3.03863	-4.81611	-3.35408
P40925	MDH1	Malate dehydrogenase, cytoplasmic OS=Homo sapiens OX=9606 GN=MDH1 PE=1 SV=4	4.65886	4.71297	4.54716	4.64829	4.7182	4.58428	4.57955	4.51368	4.36871	4.6672	4.27109	4.50055
P40926;A0A087X1C5	MDH2	Malate dehydrogenase, mitochondrial OS=Homo sapiens OX=9606 GN=MDH2 PE=1 SV=3	6.42018	6.63519	5.98462	6.61503	6.71265	7.087	6.00391	6.17157	6.21363	5.96075	6.04722	6.08368
P23368	ME2	NAD-dependent malic enzyme, mitochondrial OS=Homo sapiens OX=9606 GN=ME2 PE=1 SV=1	2.89249	2.73781	2.68548	2.84229	3.00845	2.66772	2.54231	3.30589	3.1295	2.74328	2.79955	2.48444
Q9HAF1	MEAF6	Chromatin modification-related protein MEAF6 OS=Homo sapiens OX=9606 GN=MEAF6 PE=1 SV=1	-5.85282	-6.45108	-6.57288	-5.29727	-5.81104	-1.94105	-4.06464	-6.85214	-2.58533	-4.21541	-4.05985	-3.36503
P51608	MECP2	Methyl-CpG-binding protein 2 OS=Homo sapiens OX=9606 GN=MECP2 PE=1 SV=1	1.38477	0.642097	0.58753	1.55093	1.2638	1.56259	0.942423	0.899798	1.2255	0.969769	1.13025	1.24716
Q15648	MED1	Mediator of RNA polymerase II transcription subunit 1 OS=Homo sapiens OX=9606 GN=MED1 PE=1 SV=4	-6.07257	-6.01028	-3.58549	-6.03614	-6.74708	-5.08284	-5.13169	-6.62466	-5.43932	-4.36848	-3.87652	-4.61406
O60244	MED14	Mediator of RNA polymerase II transcription subunit 14 OS=Homo sapiens OX=9606 GN=MED14 PE=1 SV=2	-4.68598	-3.68859	-3.79654	-4.19423	-3.30985	-4.41874	-3.52822	-3.85225	-5.5417	-4.10713	-4.35634	-4.79073
Q9ULK4	MED23	Mediator of RNA polymerase II transcription subunit 23 OS=Homo sapiens OX=9606 GN=MED23 PE=1 SV=2	-2.08423	-0.78605	-3.03716	-2.63121	-0.575738	-1.95185	-0.845594	-1.9274	-1.55426	-1.29311	-2.68699	-2.12783
Q9Y316	MEMO1	Protein MEMO1 OS=Homo sapiens OX=9606 GN=MEMO1 PE=1 SV=1	0.0556726	0.323967	-0.0528259	-0.0162563	-0.422614	0.126143	-0.0344095	0.0711689	-0.308263	0.000710487	-0.115717	-0.236284
O00255	MEN1	Menin OS=Homo sapiens OX=9606 GN=MEN1 PE=1 SV=4	-2.8229	-2.84263	-2.70129	-2.78504	-2.26112	-3.0612	-2.96715	-3.06641	-3.30789	-3.18178	-3.38537	-2.74149
Q14696	MESD	LRP chaperone MESD OS=Homo sapiens OX=9606 GN=MESD PE=1 SV=2	1.88075	1.5862	1.87533	1.3041	1.54384	1.79031	1.16768	1.51885	1.83611	1.46356	1.38498	1.75346
P53582	METAP1	Methionine aminopeptidase 1 OS=Homo sapiens OX=9606 GN=METAP1 PE=1 SV=2	-1.41552	-2.22043	-1.40949	-1.92625	-2.33399	-3.33245	-1.92969	-2.40565	-2.32235	-2.41519	-2.14003	-1.1831
P50579	METAP2	Methionine aminopeptidase 2 OS=Homo sapiens OX=9606 GN=METAP2 PE=1 SV=1	-3.23796	-3.51797	-1.428	-2.40282	-2.89805	-2.00065	-2.43389	-2.37491	-1.64978	-1.97288	-2.22749	-1.05421
Q9HCE5	METTL14	N6-adenosine-methyltransferase non-catalytic subunit OS=Homo sapiens OX=9606 GN=METTL14 PE=1 SV=2	-2.12564	-2.71971	-3.28869	-2.91734	-2.541	-2.52995	-4.44122	-3.18705	-2.43231	-4.85429	-2.86621	-3.38333
Q86U44	METTL3	N6-adenosine-methyltransferase catalytic subunit OS=Homo sapiens OX=9606 GN=METTL3 PE=1 SV=2	-1.15763	-0.924146	-1.59593	-1.27845	-0.693461	-0.862614	-1.23595	-1.25556	-0.912865	-1.64351	-1.28223	-1.18126
P55081	MFAP1	Microfibrillar-associated protein 1 OS=Homo sapiens OX=9606 GN=MFAP1 PE=1 SV=2	-1.6293	-3.24296	-1.87082	-2.5729	-1.7449	-0.978597	-2.80432	-1.85127	-1.96006	-2.24897	-1.57958	-0.966066
O95140	MFN2	Mitofusin-2 OS=Homo sapiens OX=9606 GN=MFN2 PE=1 SV=3	-2.65703	-1.89677	-1.54859	-3.26117	-1.86882	-1.72423	-1.88592	-1.485	-2.38901	-2.05021	-1.86944	-1.76499
Q14728	MFSD10	Major facilitator superfamily domain-containing protein 10 OS=Homo sapiens OX=9606 GN=MFSD10 PE=1 SV=1	-0.763462	0.153489	-0.9676	-0.984035	0.0465345	-0.416656	-0.653165	-0.504752	-1.12788	-1.31084	-1.17681	-1.2148
O43934	MFSD11	UNC93-like protein MFSD11 OS=Homo sapiens OX=9606 GN=MFSD11 PE=2 SV=2	-4.01883	-0.662933	-1.80974	-4.90737	-0.708661	-2.70384	-1.12307	-1.11293	-1.71145	-2.93694	-1.97008	-2.64577
Q10469	MGAT2	Alpha-1,6-mannosyl-glycoprotein 2-beta-N-acetylglucosaminyltransferase OS=Homo sapiens OX=9606 GN=MGAT2 PE=1 SV=1	-1.21448	-1.38238	-2.52979	-1.68361	-1.4427	-1.16189	-0.809881	-1.0785	-0.67278	-1.48123	-3.01795	-2.15971
P16455	MGMT	Methylated-DNA--protein-cysteine methyltransferase OS=Homo sapiens OX=9606 GN=MGMT PE=1 SV=1	-1.71952	-1.79148	-2.78982	-1.37167	-2.04529	-1.62036	-3.03575	-3.56055	-4.14637	-3.19405	-2.81141	-2.89705
Q99735	MGST2	Microsomal glutathione S-transferase 2 OS=Homo sapiens OX=9606 GN=MGST2 PE=1 SV=1	-1.23637	-0.680293	-3.78703	-1.38431	-1.05121	-1.27936	-4.14597	-3.72236	-4.36672	-4.98015	-3.92302	-3.10795
O14880	MGST3	Microsomal glutathione S-transferase 3 OS=Homo sapiens OX=9606 GN=MGST3 PE=1 SV=1	3.51601	4.57485	3.15895	3.63925	4.16257	3.24401	4.43334	4.01009	4.02744	3.56504	3.11323	3.22488
Q96PC5	MIA2	Melanoma inhibitory activity protein 2 OS=Homo sapiens OX=9606 GN=MIA2 PE=1 SV=4	-2.21341	-2.30271	-1.34467	-1.80179	-2.19081	-2.23658	-1.94656	-1.91464	-1.29068	-2.31114	-1.61388	-2.45076
Q5JRA6	MIA3	Transport and Golgi organization protein 1 homolog OS=Homo sapiens OX=9606 GN=MIA3 PE=1 SV=1	-2.50368	-2.20613	-2.41519	-2.33128	-2.36185	-3.53748	-2.67034	-2.53863	-1.95613	-2.47247	-2.55404	-2.62
Q8TDZ2	MICAL1	[F-actin]-monooxygenase MICAL1 OS=Homo sapiens OX=9606 GN=MICAL1 PE=1 SV=2	-0.0486908	0.0358582	-0.135872	0.0288486	-0.0147133	-0.0231075	-0.0960503	-0.397972	-0.346622	-0.0848608	-0.258984	-0.267792
Q7RTP6	MICAL3	[F-actin]-monooxygenase MICAL3 OS=Homo sapiens OX=9606 GN=MICAL3 PE=1 SV=2	-4.02479	-4.25259	-3.35263	-4.39061	-4.52488	-6.63456	-5.187	-4.4891	-5.3366	-5.08445	-4.50056	-3.90724
Q5XKP0	MICOS13	MICOS complex subunit MIC13 OS=Homo sapiens OX=9606 GN=MICOS13 PE=1 SV=1	-0.038435	1.22027	0.0142708	1.50873	0.577922	1.40588	0.696304	0.572331	1.14842	0.545734	0.659892	0.592909
Q8IYU8	MICU2	Calcium uptake protein 2, mitochondrial OS=Homo sapiens OX=9606 GN=MICU2 PE=1 SV=2	-5.08759	-5.32534	-3.8777	-3.61134	-4.02723	-3.50755	-5.22736	-5.25043	-4.47476	-2.21403	-3.5133	-3.18227
Q9NQG6	MIEF1	Mitochondrial dynamics protein MID51 OS=Homo sapiens OX=9606 GN=MIEF1 PE=1 SV=1	-5.78158	-4.27323	-3.95445	-13.8979	-5.00462	-6.25878	-2.818	-6.67394	-4.34836	-4.62502	-3.62098	-4.53465
Q8N108	MIER1	Mesoderm induction early response protein 1 OS=Homo sapiens OX=9606 GN=MIER1 PE=1 SV=2	-1.41809	-1.33639	-1.77278	-1.66093	-1.383	-1.3233	-1.56196	-1.49049	-1.69956	-1.47435	-2.13505	-1.35276
P14174	MIF	Macrophage migration inhibitory factor OS=Homo sapiens OX=9606 GN=MIF PE=1 SV=4	4.31499	4.69951	3.69529	3.58451	3.60678	3.54442	3.34763	3.53596	3.4651	3.42157	3.3329	3.68805
Q14165	MLEC	Malectin OS=Homo sapiens OX=9606 GN=MLEC PE=1 SV=1	3.14417	3.17431	2.13888	2.75256	2.74134	3.03365	2.03118	2.12258	2.04479	2.36004	2.25989	2.48721
Q8NB16	MLKL	Mixed lineage kinase domain-like protein OS=Homo sapiens OX=9606 GN=MLKL PE=1 SV=1	-1.54436	-1.78269	-0.876163	-1.74429	-1.80549	-1.6375	-1.29923	-1.15387	-1.44439	-1.10935	-0.745079	-1.15581
Q96EY8	MMAB	Corrinoid adenosyltransferase OS=Homo sapiens OX=9606 GN=MMAB PE=1 SV=1	-3.97208	-4.35972	-4.49339	-5.05095	-2.95767	-3.14568	-4.47972	-3.30234	-3.35876	-3.17671	-3.85112	-3.94898
O60882	MMP20	Matrix metalloproteinase-20 OS=Homo sapiens OX=9606 GN=MMP20 PE=1 SV=3	-2.43881	-2.16831	-2.9997	-3.26112	-1.76951	-3.27774	-0.759821	-0.386552	-1.64019	-2.3737	-2.68727	-3.22062
Q9NPA2	MMP25	Matrix metalloproteinase-25 OS=Homo sapiens OX=9606 GN=MMP25 PE=1 SV=1	-2.13226	-2.08012	-1.03663	-2.17052	-2.30909	-2.63587	-1.17722	-1.55749	-1.67772	-0.873631	-1.1828	-1.01927
Q96T76	MMS19	MMS19 nucleotide excision repair protein homolog OS=Homo sapiens OX=9606 GN=MMS19 PE=1 SV=2	-2.0821	-1.32786	-2.10397	-1.75702	-3.2551	-2.36086	-1.27812	-1.22108	-1.36224	-2.0754	-1.86997	-1.94921
P22033	MMUT	Methylmalonyl-CoA mutase, mitochondrial OS=Homo sapiens OX=9606 GN=MMUT PE=1 SV=4	-1.35805	-1.21531	-1.40476	-1.00266	-0.994942	-0.772039	-0.766136	-1.11951	-0.710344	-1.3576	-1.03398	-1.7541
P51948	MNAT1	CDK-activating kinase assembly factor MAT1 OS=Homo sapiens OX=9606 GN=MNAT1 PE=1 SV=1	-2.99301	-4.76927	-3.08199	-3.36632	-2.75389	-2.84163	-2.80405	-1.66552	-3.28164	-2.93539	-3.89663	-3.37529
Q7L9L4	MOB1B	MOB kinase activator 1B OS=Homo sapiens OX=9606 GN=MOB1B PE=1 SV=3	0.991016	0.588511	0.609684	0.565668	0.701303	0.579506	0.550604	0.904752	0.344658	0.507337	0.896424	0.766393
Q70IA6	MOB2	MOB kinase activator 2 OS=Homo sapiens OX=9606 GN=MOB2 PE=1 SV=1	-1.48683	-0.632545	-0.546247	-0.949146	-1.45524	-1.39749	-1.29622	-1.02732	-1.79406	-1.23035	-1.57834	-1.02258
Q96BX8	MOB3A	MOB kinase activator 3A OS=Homo sapiens OX=9606 GN=MOB3A PE=1 SV=1	0.946085	0.979878	0.419404	0.871493	1.04519	0.774742	0.758354	1.05194	0.823565	0.532125	0.685533	0.0993948
Q13724	MOGS	Mannosyl-oligosaccharide glucosidase OS=Homo sapiens OX=9606 GN=MOGS PE=1 SV=5	1.14036	0.706046	1.01364	1.18481	1.06192	1.41133	1.0922	1.18805	1.38961	0.958422	1.19122	1.12324
Q7Z3U7	MON2	Protein MON2 homolog OS=Homo sapiens OX=9606 GN=MON2 PE=1 SV=3	-2.66048	-2.77988	-3.07047	-3.02285	-5.14416	-2.54191	-2.7138	-2.68538	-3.06049	-3.35606	-2.60988	-3.05718
Q14149	MORC3	MORC family CW-type zinc finger protein 3 OS=Homo sapiens OX=9606 GN=MORC3 PE=1 SV=3	-2.03121	-2.13265	-3.14608	-2.12742	-3.4223	-1.65594	-2.2942	-1.95488	-2.58671	-2.72324	-2.12045	-2.37447
Q15014	MORF4L2	Mortality factor 4-like protein 2 OS=Homo sapiens OX=9606 GN=MORF4L2 PE=1 SV=1	-3.33622	-3.8795	-3.67253	-2.62073	-3.97284	-3.01137	-3.19988	-2.8348	-2.80572	-2.96494	-1.94231	-4.43477
Q9Y5U8	MPC1	Mitochondrial pyruvate carrier 1 OS=Homo sapiens OX=9606 GN=MPC1 PE=1 SV=1	-0.182589	0.3528	-1.51466	0.660776	-0.509629	-0.380716	-2.02271	-1.26359	-0.90579	-1.75046	-1.42999	-1.80044
O95563	MPC2	Mitochondrial pyruvate carrier 2 OS=Homo sapiens OX=9606 GN=MPC2 PE=1 SV=1	-1.40867	-0.679729	-2.95793	-1.55151	-1.28197	-0.708004	-1.79582	-2.63714	-3.63699	-2.11147	-2.41657	-2.13881
O75352	MPDU1	Mannose-P-dolichol utilization defect 1 protein OS=Homo sapiens OX=9606 GN=MPDU1 PE=1 SV=2	0.94957	1.48318	0.24566	1.10237	1.81551	0.967653	0.685007	0.229793	0.189172	0.604249	0.166973	0.193178
Q99549	MPHOSPH8	M-phase phosphoprotein 8 OS=Homo sapiens OX=9606 GN=MPHOSPH8 PE=1 SV=2	-0.862136	-0.611594	-2.0767	-1.8454	-1.07397	-0.550125	-2.62309	-1.60389	-0.598752	-2.36246	-2.21107	-2.57431
P34949	MPI	Mannose-6-phosphate isomerase OS=Homo sapiens OX=9606 GN=MPI PE=1 SV=2	0.983889	1.05336	-0.232313	0.766351	0.656497	1.21778	0.119361	0.00245285	0.0279398	0.505678	-0.0312862	0.299636
P05164	MPO	Myeloperoxidase OS=Homo sapiens OX=9606 GN=MPO PE=1 SV=1	-5.33016	-4.75698	-2.73202	-0.0718975	-1.99509	-0.401814	-1.00426	-3.39299	-1.19775	-4.09693	-4.52193	-3.12921
P25325	MPST	3-mercaptopyruvate sulfurtransferase OS=Homo sapiens OX=9606 GN=MPST PE=1 SV=3	1.96542	1.27005	1.69687	1.87118	1.37689	1.74407	1.20312	1.12548	1.74801	1.98128	1.63464	1.96
P49959	MRE11	Double-strand break repair protein MRE11 OS=Homo sapiens OX=9606 GN=MRE11 PE=1 SV=3	0.993126	0.630685	1.67067	0.721804	0.884629	0.658266	1.08522	1.03965	1.243	1.01944	1.08199	1.38855
Q9BV20	MRI1	Methylthioribose-1-phosphate isomerase OS=Homo sapiens OX=9606 GN=MRI1 PE=1 SV=1	-0.81925	-0.81141	-0.688781	-0.912282	-0.832086	-1.10608	-0.774654	-0.800208	-1.02499	-0.47185	-0.545585	-0.758989
P52815	MRPL12	39S ribosomal protein L12, mitochondrial OS=Homo sapiens OX=9606 GN=MRPL12 PE=1 SV=2	-0.826641	-0.382086	-0.74729	-0.752105	-1.07557	-1.11163	-1.94614	-0.932851	-1.23696	-0.797523	-1.02203	-0.688025
Q9NRX2	MRPL17	39S ribosomal protein L17, mitochondrial OS=Homo sapiens OX=9606 GN=MRPL17 PE=1 SV=1	-5.57323	-8.93591	-5.9982	-5.19133	-6.63671	-6.42246	-5.5892	-3.30431	-4.41918	-5.74994	-12.0303	-5.7219
Q5T653	MRPL2	39S ribosomal protein L2, mitochondrial OS=Homo sapiens OX=9606 GN=MRPL2 PE=1 SV=2	-2.61287	-4.4853	-3.50055	-2.47038	-1.64907	-2.26951	-3.4866	-2.80489	-2.59558	-3.23185	-3.39435	-3.06336
Q9NWU5	MRPL22	39S ribosomal protein L22, mitochondrial OS=Homo sapiens OX=9606 GN=MRPL22 PE=1 SV=1	-0.758162	-1.76757	-1.0199	-0.450901	-0.868726	-0.798199	-1.54271	-0.616917	-1.05924	-1.05682	-0.939595	-1.69051
Q96A35	MRPL24	39S ribosomal protein L24, mitochondrial OS=Homo sapiens OX=9606 GN=MRPL24 PE=1 SV=1	-2.1617	-1.81996	-1.75554	-1.62202	-2.09214	-1.74561	-2.74339	-2.71537	-1.84764	-1.88994	-1.00257	-1.06643
Q9BZE1	MRPL37	39S ribosomal protein L37, mitochondrial OS=Homo sapiens OX=9606 GN=MRPL37 PE=1 SV=2	-2.90004	-2.75606	-4.41807	-3.01403	-3.13937	-3.52397	-2.7898	-2.26011	-1.9392	-2.35195	-2.62607	-3.91303
Q96DV4	MRPL38	39S ribosomal protein L38, mitochondrial OS=Homo sapiens OX=9606 GN=MRPL38 PE=1 SV=2	-2.90307	-2.4577	-3.03758	-2.41613	-3.51692	-3.23608	-2.62995	-2.10789	-2.74373	-2.796	-3.10025	-3.03998
Q9NYK5	MRPL39	39S ribosomal protein L39, mitochondrial OS=Homo sapiens OX=9606 GN=MRPL39 PE=1 SV=3	-1.07559	-1.65946	-1.34613	-1.26101	-1.83912	-1.86964	-1.45566	-1.76462	-1.55235	-1.52427	-1.32367	-1.57747
Q9BYD3	MRPL4	39S ribosomal protein L4, mitochondrial OS=Homo sapiens OX=9606 GN=MRPL4 PE=1 SV=1	-1.37175	-1.69455	-1.67923	-1.68175	-2.07577	-1.81161	-2.20762	-1.67332	-2.00922	-2.08053	-1.7151	-2.28345
Q9H9J2	MRPL44	39S ribosomal protein L44, mitochondrial OS=Homo sapiens OX=9606 GN=MRPL44 PE=1 SV=1	-2.39694	-1.63133	-1.40798	-2.75644	-1.76821	-1.86473	-1.99699	-2.11373	-2.52848	-1.84095	-2.2627	-3.0227
Q9HD33	MRPL47	39S ribosomal protein L47, mitochondrial OS=Homo sapiens OX=9606 GN=MRPL47 PE=1 SV=2	-2.55943	-2.94616	-2.98682	-2.2106	-2.52674	-2.47241	-2.40816	-2.44278	-4.32548	-2.33979	-2.41144	-2.55795
Q13405	MRPL49	39S ribosomal protein L49, mitochondrial OS=Homo sapiens OX=9606 GN=MRPL49 PE=1 SV=1	-5.12197	-4.65239	-4.34496	-12.1084	-7.90866	-8.45602	-4.55914	-6.1494	-10.868	-8.53469	-9.39347	-4.32377
Q9BYD2	MRPL9	39S ribosomal protein L9, mitochondrial OS=Homo sapiens OX=9606 GN=MRPL9 PE=1 SV=2	-1.83981	-2.19843	-1.92091	-2.17332	-1.61239	-1.71596	-2.44064	-2.42467	-1.25063	-1.82689	-1.84389	-1.80483
P82912	MRPS11	28S ribosomal protein S11, mitochondrial OS=Homo sapiens OX=9606 GN=MRPS11 PE=1 SV=2	-1.70905	-1.91596	-2.39167	-0.938052	-0.906321	-1.96558	-2.07058	-1.58987	-1.44715	-0.171129	-2.21065	-1.65563
Q9Y399	MRPS2	28S ribosomal protein S2, mitochondrial OS=Homo sapiens OX=9606 GN=MRPS2 PE=1 SV=1	-1.31406	-1.64112	-1.6741	-1.30054	-2.66706	-2.23892	-1.60783	-1.76144	-1.88696	-1.69274	-1.09146	-1.39726
P82921	MRPS21	28S ribosomal protein S21, mitochondrial OS=Homo sapiens OX=9606 GN=MRPS21 PE=1 SV=3	-2.7185	-4.6714	-5.05372	-3.79025	-3.18334	-1.03578	-2.3211	-3.04401	-1.69688	-1.99614	-2.52157	-2.33595
P82650	MRPS22	28S ribosomal protein S22, mitochondrial OS=Homo sapiens OX=9606 GN=MRPS22 PE=1 SV=1	-1.78675	-1.27921	-2.88792	-2.04748	-1.62023	-1.81422	-1.06108	-1.95924	-0.64178	-1.76045	-2.85368	-2.58598
Q9Y3D9	MRPS23	28S ribosomal protein S23, mitochondrial OS=Homo sapiens OX=9606 GN=MRPS23 PE=1 SV=2	-3.42113	-3.58637	-3.49858	-3.03694	-3.10994	-2.83111	-2.51508	-2.65083	-3.38167	-3.7846	-2.87924	-2.9334
Q92552	MRPS27	28S ribosomal protein S27, mitochondrial OS=Homo sapiens OX=9606 GN=MRPS27 PE=1 SV=3	-2.25657	-3.05399	-2.6769	-3.92018	-1.70662	-1.88383	-2.07523	-1.93027	-2.94973	-2.25601	-1.75254	-2.91599
Q9NP92	MRPS30	39S ribosomal protein S30, mitochondrial OS=Homo sapiens OX=9606 GN=MRPS30 PE=1 SV=2	-3.08336	-1.39162	-2.76539	-2.92892	-1.99092	-1.86825	-1.77612	-0.173336	-1.97546	-1.66393	-2.61182	-3.70046
Q92665	MRPS31	28S ribosomal protein S31, mitochondrial OS=Homo sapiens OX=9606 GN=MRPS31 PE=1 SV=3	-0.45769	-2.00434	-1.40634	-1.54661	-1.5905	-1.39312	-2.39709	-1.55076	-1.67228	-1.16385	-1.4972	-2.09155
P82930	MRPS34	28S ribosomal protein S34, mitochondrial OS=Homo sapiens OX=9606 GN=MRPS34 PE=1 SV=2	-1.87821	-1.14837	-2.06541	-0.774245	-2.0163	-1.71759	-1.28525	-2.14441	-1.25033	-2.78687	-1.80033	-1.77787
P82673	MRPS35	28S ribosomal protein S35, mitochondrial OS=Homo sapiens OX=9606 GN=MRPS35 PE=1 SV=1	-2.79821	-1.70216	-2.65904	-2.58415	-2.2636	-1.86539	-2.16732	-1.66009	-2.22384	-2.01309	-1.99327	-2.15412
P82909	MRPS36	28S ribosomal protein S36, mitochondrial OS=Homo sapiens OX=9606 GN=MRPS36 PE=1 SV=2	-4.34569	-6.06301	-4.13861	-5.81395	-5.60414	-2.46908	-11.9233	-7.28913	-5.4093	-4.49264	-6.00018	-4.52075
P82933	MRPS9	28S ribosomal protein S9, mitochondrial OS=Homo sapiens OX=9606 GN=MRPS9 PE=1 SV=2	-2.34271	-1.7156	-1.6154	-1.39909	-2.23527	-1.84919	-1.55614	-1.53536	-1.86389	-1.74655	-1.59417	-1.63871
Q9UKD2	MRTO4	mRNA turnover protein 4 homolog OS=Homo sapiens OX=9606 GN=MRTO4 PE=1 SV=2	-3.01052	-2.30016	-1.63786	-2.34028	-1.80137	-2.3573	-1.9921	-2.59295	-2.55451	-1.7886	-2.09711	-1.82208
P43246	MSH2	DNA mismatch repair protein Msh2 OS=Homo sapiens OX=9606 GN=MSH2 PE=1 SV=1	-0.82884	-1.06086	-0.245925	-1.14527	-1.06244	-0.585239	-0.315076	-1.16436	-1.08951	-0.331625	-0.320244	-0.408611
O43196	MSH5	MutS protein homolog 5 OS=Homo sapiens OX=9606 GN=MSH5 PE=1 SV=1	1.54314	1.88038	1.4503	1.89698	1.63176	2.21545	1.99216	1.86833	1.37243	1.91834	1.66368	1.5481
Q96DH6	MSI2	RNA-binding protein Musashi homolog 2 OS=Homo sapiens OX=9606 GN=MSI2 PE=1 SV=1	-0.331802	-0.499858	-0.517533	-0.838215	-0.854821	0.107189	-0.94485	-0.75091	-0.707569	-0.860272	-1.08528	-0.845315
P26038	MSN	Moesin OS=Homo sapiens OX=9606 GN=MSN PE=1 SV=3	6.20989	6.11639	6.87054	6.47919	6.23126	6.26401	6.8574	7.12472	7.12091	6.98511	6.86876	6.8984
Q8N339	MT1M	Metallothionein-1M OS=Homo sapiens OX=9606 GN=MT1M PE=3 SV=2	0.72687	-0.754947	1.87679	-0.978216	-0.342093	-0.885622	-0.161526	-1.13777	-0.0179491	0.287428	2.35063	1.47538
Q13330	MTA1	Metastasis-associated protein MTA1 OS=Homo sapiens OX=9606 GN=MTA1 PE=1 SV=2	-2.00506	-2.57002	-1.66228	-1.88045	-2.61615	-2.60394	-2.64598	-2.78331	-1.45092	-1.76678	-2.063	-1.77574
O94776;Q9BTC8	MTA2	Metastasis-associated protein MTA2 OS=Homo sapiens OX=9606 GN=MTA2 PE=1 SV=1	1.40994	1.16864	1.82841	1.20715	0.909942	1.45117	1.488	1.45101	1.48491	1.62282	1.70349	1.78586
Q13126	MTAP	S-methyl-5'-thioadenosine phosphorylase OS=Homo sapiens OX=9606 GN=MTAP PE=1 SV=2	-1.33784	-0.879708	-0.164062	-1.58741	-1.40232	-1.09815	-0.886202	0.134818	0.0439253	0.0334196	-0.067584	0.237229
P00846	MT-ATP6	ATP synthase subunit a OS=Homo sapiens OX=9606 GN=MT-ATP6 PE=1 SV=1	1.24851	1.93486	0.886591	1.5112	1.66266	1.61975	1.53606	1.39517	1.06839	1.03535	0.882117	0.904035
Q9NZJ7	MTCH1	Mitochondrial carrier homolog 1 OS=Homo sapiens OX=9606 GN=MTCH1 PE=1 SV=1	0.0996895	0.404554	-0.372389	0.22559	0.490935	0.169743	0.188068	-0.15723	-0.180108	-0.356931	-0.150913	-0.116484
Q9Y6C9	MTCH2	Mitochondrial carrier homolog 2 OS=Homo sapiens OX=9606 GN=MTCH2 PE=1 SV=1	2.29851	2.27367	2.20138	2.66123	2.67665	1.74523	2.78862	2.48885	2.11977	2.24247	2.25197	2.0126
P00395	MT-CO1	Cytochrome c oxidase subunit 1 OS=Homo sapiens OX=9606 GN=MT-CO1 PE=1 SV=1	1.96127	2.6291	2.29713	2.09194	2.35615	1.78927	2.35759	1.97298	1.83423	2.09853	2.02576	2.27873
P00403	MT-CO2	Cytochrome c oxidase subunit 2 OS=Homo sapiens OX=9606 GN=MT-CO2 PE=1 SV=1	4.24351	4.38908	4.15411	4.11355	4.59313	4.59003	3.98591	4.20108	4.04311	4.19713	4.30563	4.09576
P00414	MT-CO3	Cytochrome c oxidase subunit 3 OS=Homo sapiens OX=9606 GN=MT-CO3 PE=1 SV=2	2.14536	2.64178	2.47719	2.43746	2.68524	1.47877	2.45573	1.98196	1.79712	2.28055	2.36352	2.35253
P00156	MT-CYB	Cytochrome b OS=Homo sapiens OX=9606 GN=MT-CYB PE=1 SV=2	-2.90278	0.559974	-0.481142	-3.2604	0.263974	-1.70002	0.613605	0.149637	-0.517665	-1.20807	-0.847124	-1.43036
Q86UE4	MTDH	Protein LYRIC OS=Homo sapiens OX=9606 GN=MTDH PE=1 SV=2	2.12903	1.90812	1.80816	1.97032	1.6825	1.75333	1.53683	1.49751	1.33731	1.58637	1.73943	1.84356
Q9UDX5	MTFP1	Mitochondrial fission process protein 1 OS=Homo sapiens OX=9606 GN=MTFP1 PE=1 SV=1	-1.82659	-2.23601	-3.39649	-2.01499	-2.24934	-2.6007	-2.9619	-1.33789	-3.21272	-3.26836	-2.91258	-2.39881
P11586	MTHFD1	C-1-tetrahydrofolate synthase, cytoplasmic OS=Homo sapiens OX=9606 GN=MTHFD1 PE=1 SV=3	2.95858	2.6027	2.92129	2.46629	2.70999	2.92417	2.87018	2.94606	3.07195	3.00201	2.70959	3.02939
P13995	MTHFD2	Bifunctional methylenetetrahydrofolate dehydrogenase/cyclohydrolase, mitochondrial OS=Homo sapiens OX=9606 GN=MTHFD2 PE=1 SV=2	-1.30084	-1.24605	-3.57481	-2.27038	-1.4681	-1.62584	-2.52534	-4.55131	-3.04155	-1.04689	-1.66219	-2.48217
P46199	MTIF2	Translation initiation factor IF-2, mitochondrial OS=Homo sapiens OX=9606 GN=MTIF2 PE=1 SV=2	-2.22533	-0.836306	-0.578074	-0.76264	-0.791599	-1.8679	-1.47123	-2.23968	-1.31052	-0.876417	-1.05381	-0.313856
Q13496	MTM1	Myotubularin OS=Homo sapiens OX=9606 GN=MTM1 PE=1 SV=2	-1.45352	-1.79722	-1.50031	-1.17614	-1.9335	-1.91191	-1.36461	-1.2326	-1.54871	-1.4195	-1.08038	-1.58464
Q13613	MTMR1	Myotubularin-related protein 1 OS=Homo sapiens OX=9606 GN=MTMR1 PE=1 SV=4	-1.94492	-2.03803	-2.34151	-2.28274	-2.50623	-2.12335	-1.82053	-1.84861	-2.46664	-1.94649	-2.06577	-2.16082
P03886	MT-ND1	NADH-ubiquinone oxidoreductase chain 1 OS=Homo sapiens OX=9606 GN=MT-ND1 PE=1 SV=1	0.331944	0.408889	0.150059	0.370247	0.349608	0.282984	0.206067	-0.000171661	0.313885	-0.00086689	0.0249863	0.400341
P03891	MT-ND2	NADH-ubiquinone oxidoreductase chain 2 OS=Homo sapiens OX=9606 GN=MT-ND2 PE=1 SV=2	-0.269496	0.640346	0.0616455	0.447489	0.728662	-0.26107	0.962662	-0.548028	-0.140478	0.791514	-0.358163	0.183499
P03905	MT-ND4	NADH-ubiquinone oxidoreductase chain 4 OS=Homo sapiens OX=9606 GN=MT-ND4 PE=1 SV=1	1.167	1.75091	0.34157	1.38326	1.59107	0.221582	1.46154	1.29859	0.605021	1.06071	0.684518	0.934635
P03915	MT-ND5	NADH-ubiquinone oxidoreductase chain 5 OS=Homo sapiens OX=9606 GN=MT-ND5 PE=1 SV=2	1.08253	1.45439	1.24112	1.133	1.379	1.1729	1.376	0.799714	0.716999	1.01651	0.799608	1.13381
P42345	MTOR	Serine/threonine-protein kinase mTOR OS=Homo sapiens OX=9606 GN=MTOR PE=1 SV=1	-1.50685	-2.72487	-1.78358	-1.35295	-2.11067	-1.74182	-1.72321	-1.91266	-0.974038	-1.89932	-1.99869	-1.87516
P58546	MTPN	Myotrophin OS=Homo sapiens OX=9606 GN=MTPN PE=1 SV=2	2.93864	2.37797	2.72791	2.2578	2.23696	2.32475	2.03316	1.93962	2.34979	1.98077	2.34806	2.83136
P42285	MTREX	Exosome RNA helicase MTR4 OS=Homo sapiens OX=9606 GN=MTREX PE=1 SV=3	0.429019	1.40909	0.167374	0.167143	0.578128	-0.15748	0.888956	1.12251	0.875763	0.561322	0.503065	0.477032
Q13505	MTX1	Metaxin-1 OS=Homo sapiens OX=9606 GN=MTX1 PE=1 SV=3	-2.40386	-1.68233	-2.92262	-1.38802	-2.43542	-3.32431	-3.03725	-3.1797	-2.5762	-3.54338	-3.31281	-4.15355
Q96EY5	MVB12A	Multivesicular body subunit 12A OS=Homo sapiens OX=9606 GN=MVB12A PE=1 SV=1	0.170327	0.248464	0.240573	0.60347	0.432605	0.997683	0.169245	-0.0295095	0.00166607	0.417615	0.0850344	0.459879
P53602	MVD	Diphosphomevalonate decarboxylase OS=Homo sapiens OX=9606 GN=MVD PE=1 SV=1	-1.90833	-2.6429	-3.08621	-2.89347	-2.23133	-2.51833	-2.97762	-2.94612	-1.97576	-2.45834	-2.50592	-1.90947
Q14764	MVP	Major vault protein OS=Homo sapiens OX=9606 GN=MVP PE=1 SV=4	3.77989	3.66278	3.99524	3.7134	3.86843	3.7509	3.74682	3.85922	4.02769	3.65323	3.92524	4.02347
P20591	MX1	Interferon-induced GTP-binding protein Mx1 OS=Homo sapiens OX=9606 GN=MX1 PE=1 SV=4	1.68587	2.20558	3.42584	1.48309	1.51157	1.25315	3.95251	4.11819	3.9242	3.84609	3.51306	3.40059
P20592	MX2	Interferon-induced GTP-binding protein Mx2 OS=Homo sapiens OX=9606 GN=MX2 PE=1 SV=1	-4.89332	-4.5296	-2.45692	-5.14906	-5.55638	-5.1968	-4.03242	-3.70526	-3.38731	-3.35023	-2.40126	-2.49304
Q96S97	MYADM	Myeloid-associated differentiation marker OS=Homo sapiens OX=9606 GN=MYADM PE=1 SV=2	1.48004	1.96796	2.42365	1.80222	2.08054	2.0109	2.39768	1.97515	2.12142	2.22326	2.38895	2.4056
Q9BQG0	MYBBP1A	Myb-binding protein 1A OS=Homo sapiens OX=9606 GN=MYBBP1A PE=1 SV=2	-0.0737448	3.59411	2.31553	-0.0334444	3.53988	1.77926	1.22068	2.10265	2.23374	0.567409	1.73837	2.08696
O75592	MYCBP2	E3 ubiquitin-protein ligase MYCBP2 OS=Homo sapiens OX=9606 GN=MYCBP2 PE=1 SV=4	-0.515807	-0.506346	-0.247875	-0.577155	-0.116899	-0.186539	0.0331917	-0.076211	-0.642219	-0.944272	-0.484625	-0.418237
Q969H8	MYDGF	Myeloid-derived growth factor OS=Homo sapiens OX=9606 GN=MYDGF PE=1 SV=1	3.32032	3.57786	2.5858	3.21524	3.30227	3.42752	2.34654	2.32159	2.54479	1.84236	2.29844	2.509
Q7Z406	MYH14	Myosin-14 OS=Homo sapiens OX=9606 GN=MYH14 PE=1 SV=2	-5.22547	-4.1648	-4.63138	-4.83476	-4.8574	-3.96438	-5.83197	-4.84355	-5.97701	-4.95787	-5.27905	-6.01248
P35579	MYH9	Myosin-9 OS=Homo sapiens OX=9606 GN=MYH9 PE=1 SV=4	5.95473	5.3563	5.47695	5.75672	5.05856	5.48441	5.24191	5.42176	5.31696	5.63789	5.51385	5.67427
O14950;P24844	MYL12B	Myosin regulatory light chain 12B OS=Homo sapiens OX=9606 GN=MYL12B PE=1 SV=2	3.39054	3.50329	3.32791	3.25723	2.99551	3.35793	3.27369	3.43428	3.08025	3.46354	3.5127	3.18995
P60660;P05976;P14649	MYL6	Myosin light polypeptide 6 OS=Homo sapiens OX=9606 GN=MYL6 PE=1 SV=2	5.03848	4.47888	4.68414	4.58206	4.43169	4.60661	4.81747	4.63201	4.51871	4.98369	4.86858	4.84027
Q92614	MYO18A	Unconventional myosin-XVIIIa OS=Homo sapiens OX=9606 GN=MYO18A PE=1 SV=3	0.897785	0.927619	0.852386	0.790124	0.401307	0.888632	0.448377	0.775167	1.13771	0.700309	0.974819	1.35472
O94832	MYO1D	Unconventional myosin-Id OS=Homo sapiens OX=9606 GN=MYO1D PE=1 SV=2	-6.4307	-6.76943	-3.53698	-6.19204	-5.41606	-4.83783	-2.35198	-2.62536	-3.86923	-2.81771	-3.404	-3.64442
Q12965	MYO1E	Unconventional myosin-Ie OS=Homo sapiens OX=9606 GN=MYO1E PE=1 SV=2	-1.74854	-2.44278	-1.79512	-1.89421	-2.68726	-2.51964	-2.09394	-2.08218	-1.90895	-0.810929	-1.65455	-2.202
O00160	MYO1F	Unconventional myosin-If OS=Homo sapiens OX=9606 GN=MYO1F PE=1 SV=3	1.86659	1.36047	1.43133	1.78795	1.08788	1.4349	1.61744	1.23534	1.42581	2.09909	1.61122	1.49276
B0I1T2	MYO1G	Unconventional myosin-Ig OS=Homo sapiens OX=9606 GN=MYO1G PE=1 SV=2	3.62756	3.57867	3.46071	3.56715	3.09532	3.21216	3.58686	3.57428	3.53066	3.6438	3.46198	3.6093
Q13402	MYO7A	Unconventional myosin-VIIa OS=Homo sapiens OX=9606 GN=MYO7A PE=1 SV=2	0.708374	0.889707	0.350926	0.45284	0.738149	0.685684	0.138499	0.68584	0.381872	0.211312	0.866056	0.0406799
Q13459	MYO9B	Unconventional myosin-IXb OS=Homo sapiens OX=9606 GN=MYO9B PE=1 SV=3	0.00567913	-0.298012	0.356659	-0.0653267	-0.538697	-0.304304	-0.894775	-0.845487	0.172714	0.0937023	-0.0641737	0.181871
O75113	N4BP1	NEDD4-binding protein 1 OS=Homo sapiens OX=9606 GN=N4BP1 PE=1 SV=4	-6.52725	-5.25807	-5.87341	-3.9158	-4.61138	-3.91138	-3.69468	-3.77156	-3.9366	-5.13057	-3.86549	-6.37164
P41227;Q9BSU3	NAA10	N-alpha-acetyltransferase 10 OS=Homo sapiens OX=9606 GN=NAA10 PE=1 SV=1	0.421846	-0.261098	0.147763	-0.260329	-0.5482	-0.695255	-0.373945	-0.166669	0.162579	0.441799	-0.0659676	-0.20271
Q9BXJ9	NAA15	N-alpha-acetyltransferase 15, NatA auxiliary subunit OS=Homo sapiens OX=9606 GN=NAA15 PE=1 SV=1	-0.631302	-0.915475	-0.561152	-0.793582	-1.06594	-0.858841	-1.12224	-0.871164	-0.532636	-0.552055	-0.769472	-0.558011
Q6N069	NAA16	N-alpha-acetyltransferase 16, NatA auxiliary subunit OS=Homo sapiens OX=9606 GN=NAA16 PE=1 SV=2	-2.79061	-2.11142	-2.76754	-1.58808	-2.35318	-1.78829	-2.58058	-4.41502	-2.19339	-2.39819	-2.34888	-2.80497
Q9GZZ1	NAA50	N-alpha-acetyltransferase 50 OS=Homo sapiens OX=9606 GN=NAA50 PE=1 SV=1	-1.23181	-1.26457	-0.929795	-1.73596	-2.1332	-1.78552	-2.07332	-1.11881	-1.2373	-1.36247	-0.763591	-1.27021
Q02083	NAAA	N-acylethanolamine-hydrolyzing acid amidase OS=Homo sapiens OX=9606 GN=NAAA PE=1 SV=3	0.345196	0.117371	-0.735612	0.0151224	-0.102306	-0.0862904	0.0749149	-0.867931	-0.509396	-0.427401	-0.676498	-0.83967
E9PAV3;Q9BZK3	NACA	Nascent polypeptide-associated complex subunit alpha, muscle-specific form OS=Homo sapiens OX=9606 GN=NACA PE=1 SV=1	3.21251	3.23552	3.03819	3.39231	3.16387	3.21963	3.03473	3.1931	3.20016	3.08578	3.122	3.08135
Q6IA69	NADSYN1	Glutamine-dependent NAD(+) synthetase OS=Homo sapiens OX=9606 GN=NADSYN1 PE=1 SV=3	0.164578	0.377468	-1.14104	0.0202827	0.328279	-0.0266762	0.499685	0.146669	0.785875	-0.112219	-0.679236	-0.770487
Q13564	NAE1	NEDD8-activating enzyme E1 regulatory subunit OS=Homo sapiens OX=9606 GN=NAE1 PE=1 SV=1	1.34182	0.906625	1.47486	1.39644	1.18126	0.871801	1.20204	0.939738	0.983568	1.05563	0.826043	1.47034
P17050	NAGA	Alpha-N-acetylgalactosaminidase OS=Homo sapiens OX=9606 GN=NAGA PE=1 SV=2	0.557066	0.741868	0.00056076	0.688425	1.31244	0.923595	0.170272	0.196262	-0.206148	-0.0319176	0.253345	0.238935
Q9UJ70	NAGK	N-acetyl-D-glucosamine kinase OS=Homo sapiens OX=9606 GN=NAGK PE=1 SV=4	0.385735	-0.0239191	1.13854	0.542444	0.184054	0.212679	0.884644	0.869338	0.868328	0.809031	0.740781	0.865573
P54802	NAGLU	Alpha-N-acetylglucosaminidase OS=Homo sapiens OX=9606 GN=NAGLU PE=1 SV=2	-2.3429	-3.47417	-3.29658	-1.42472	-2.02146	-1.92189	-4.20496	-2.13935	-2.69165	-1.4427	-3.76493	1.51798
P43490	NAMPT	Nicotinamide phosphoribosyltransferase OS=Homo sapiens OX=9606 GN=NAMPT PE=1 SV=1	1.52661	2.00496	1.71994	1.13146	2.11927	2.21987	0.850321	1.1652	2.08908	1.6586	1.12786	1.72476
Q9NR45	NANS	Sialic acid synthase OS=Homo sapiens OX=9606 GN=NANS PE=1 SV=2	2.30103	2.14238	1.99275	2.49052	2.55406	2.44561	2.10902	2.18029	2.29395	1.99321	2.09687	2.13285
P55209	NAP1L1	Nucleosome assembly protein 1-like 1 OS=Homo sapiens OX=9606 GN=NAP1L1 PE=1 SV=1	3.13903	2.73842	3.33936	3.00203	2.90105	3.1315	3.07067	3.25601	3.57064	3.16758	3.31462	3.43901
Q99733	NAP1L4	Nucleosome assembly protein 1-like 4 OS=Homo sapiens OX=9606 GN=NAP1L4 PE=1 SV=1	3.30844	3.07021	3.39367	3.42031	2.96807	3.37158	3.28245	3.15917	3.35034	3.25387	3.35943	3.44214
P54920;Q9H115	NAPA	Alpha-soluble NSF attachment protein OS=Homo sapiens OX=9606 GN=NAPA PE=1 SV=3	0.799696	0.901816	1.07983	0.74708	0.863875	0.761677	0.767059	1.10347	0.685425	0.917737	1.09199	1.1101
O43776	NARS1	Asparagine--tRNA ligase, cytoplasmic OS=Homo sapiens OX=9606 GN=NARS1 PE=1 SV=1	1.73249	1.51068	2.21963	1.96717	1.64241	1.77239	2.14437	1.95504	2.03101	2.03177	2.08763	2.39314
Q96I59	NARS2	Probable asparagine--tRNA ligase, mitochondrial OS=Homo sapiens OX=9606 GN=NARS2 PE=1 SV=3	-2.21494	-2.25971	-1.61425	-1.17612	-3.34447	-1.30507	-2.10887	-2.48933	-1.30228	-1.21561	-2.46223	-2.01109
P49321	NASP	Nuclear autoantigenic sperm protein OS=Homo sapiens OX=9606 GN=NASP PE=1 SV=2	0.737474	0.868012	1.20353	0.46786	0.505635	0.742895	0.256414	0.351782	0.593496	0.814176	1.05639	0.960365
P18440	NAT1	Arylamine N-acetyltransferase 1 OS=Homo sapiens OX=9606 GN=NAT1 PE=1 SV=2	-6.04852	-3.82527	-4.73417	-4.62919	-3.81633	-2.60603	-3.83448	-2.38226	-2.52271	-3.16564	-4.86629	-5.20769
Q9H0A0;E9PRG8	NAT10	RNA cytidine acetyltransferase OS=Homo sapiens OX=9606 GN=NAT10 PE=1 SV=2	0.423844	0.957059	-0.123403	0.451059	0.667197	0.276831	1.15759	0.66027	1.00087	0.485984	-0.0675211	-0.0572729
Q8IW45	NAXD	ATP-dependent (S)-NAD(P)H-hydrate dehydratase OS=Homo sapiens OX=9606 GN=NAXD PE=1 SV=1	-2.11668	-2.21391	-2.43661	-1.94233	-1.60697	-1.49241	-3.13275	-1.59691	-2.20869	-2.35679	-2.96711	-3.33531
Q8NCW5	NAXE	NAD(P)H-hydrate epimerase OS=Homo sapiens OX=9606 GN=NAXE PE=1 SV=2	0.408547	0.45629	0.15387	0.359142	0.826709	0.955858	0.847872	0.408081	-0.0246058	0.287621	0.153608	-0.577072
A2RRP1	NBAS	Neuroblastoma-amplified sequence OS=Homo sapiens OX=9606 GN=NBAS PE=1 SV=2	-3.23823	-1.10711	-3.94915	-2.49805	-2.87746	-1.82638	-1.76014	-0.681236	-2.73418	-1.60495	-1.96926	-4.13201
Q6ZNJ1	NBEAL2	Neurobeachin-like protein 2 OS=Homo sapiens OX=9606 GN=NBEAL2 PE=1 SV=2	3.23384	3.19229	3.68792	3.3032	2.96768	2.21633	3.13811	3.12105	2.69024	3.28974	2.77323	3.4718
P61601;P84074	NCALD	Neurocalcin-delta OS=Homo sapiens OX=9606 GN=NCALD PE=1 SV=2	2.57326	2.84272	2.50298	2.62964	3.00628	2.62873	2.91625	2.42445	2.9532	2.53657	2.05284	2.19953
P13591	NCAM1	Neural cell adhesion molecule 1 OS=Homo sapiens OX=9606 GN=NCAM1 PE=1 SV=3	-0.845727	-1.14934	1.60346	-1.28637	-0.963874	-0.801785	2.46144	2.0043	2.2272	1.44703	1.76535	1.5749
Q09161	NCBP1	Nuclear cap-binding protein subunit 1 OS=Homo sapiens OX=9606 GN=NCBP1 PE=1 SV=1	-0.238183	1.24673	0.629342	0.0213556	0.81442	0.065218	1.34363	1.313	1.09209	0.625665	0.583154	0.418075
Q53F19	NCBP3	Nuclear cap-binding protein subunit 3 OS=Homo sapiens OX=9606 GN=NCBP3 PE=1 SV=2	-4.57604	-4.91959	-2.83142	-3.21061	-2.85574	-3.53154	-4.02734	-3.1958	-4.95152	-3.95137	-3.36758	-3.97563
Q6ZVX7	NCCRP1	F-box only protein 50 OS=Homo sapiens OX=9606 GN=NCCRP1 PE=1 SV=1	-5.5224	-5.29655	-5.99515	-5.50429	-7.24286	-7.08866	-3.18231	-4.31133	-5.41953	-5.33868	-5.24275	-5.45274
Q9UBB6	NCDN	Neurochondrin OS=Homo sapiens OX=9606 GN=NCDN PE=1 SV=1	-5.27082	-3.83847	-5.19525	-4.77844	-4.01536	-6.30308	-2.6788	-4.78229	-3.36733	-3.7713	-4.86729	-5.44687
Q6PIU2	NCEH1	Neutral cholesterol ester hydrolase 1 OS=Homo sapiens OX=9606 GN=NCEH1 PE=1 SV=3	-0.725149	-0.569056	-2.13069	-0.619918	-0.678037	-0.350639	-1.28629	-0.868309	-1.30202	-1.47522	-1.69997	-1.90551
P16333	NCK1	Cytoplasmic protein NCK1 OS=Homo sapiens OX=9606 GN=NCK1 PE=1 SV=1	-0.966723	-0.185652	-0.339126	-0.785706	-1.46412	-0.608789	0.661427	0.181602	-0.324892	-0.0859442	0.196877	0.142804
P55160;Q9Y2A7	NCKAP1L	Nck-associated protein 1-like OS=Homo sapiens OX=9606 GN=NCKAP1L PE=1 SV=3	2.54108	2.29583	2.60224	2.45199	2.31893	2.65081	2.53129	2.37113	2.50567	2.32275	2.42567	2.64776
P19338;Q05707;Q9Y3B4	NCL	Nucleolin OS=Homo sapiens OX=9606 GN=NCL PE=1 SV=3	4.91992	4.9726	4.83782	4.83779	4.78024	5.23946	4.92404	4.87266	5.27393	4.74543	4.92412	4.79204
Q969V3	NCLN	Nicalin OS=Homo sapiens OX=9606 GN=NCLN PE=1 SV=2	0.207069	0.0164423	-0.971306	0.414879	-0.31665	-0.168598	-0.59167	-0.444521	-0.454642	-0.33742	-0.432346	-0.388603
Q9HCD5	NCOA5	Nuclear receptor coactivator 5 OS=Homo sapiens OX=9606 GN=NCOA5 PE=1 SV=2	-0.427632	-0.574752	-0.45258	-0.584316	-0.413458	-0.319622	-0.544293	-0.864781	-0.624115	-0.131892	-0.578505	-0.618183
Q92542	NCSTN	Nicastrin OS=Homo sapiens OX=9606 GN=NCSTN PE=1 SV=2	-0.695837	-0.302911	-0.470352	0.217586	0.0984983	0.085743	0.160281	0.0632	0.012084	0.105418	-0.0727901	0.253426
Q9GZM8	NDEL1	Nuclear distribution protein nudE-like 1 OS=Homo sapiens OX=9606 GN=NDEL1 PE=1 SV=1	-2.69594	-3.30487	-3.04814	-3.4085	-2.65648	-2.88737	-3.59896	-2.06841	-3.03152	-4.40127	-6.39424	-4.6761
Q92597	NDRG1	Protein NDRG1 OS=Homo sapiens OX=9606 GN=NDRG1 PE=1 SV=1	2.31793	2.51543	2.12589	2.26001	2.25792	2.57672	2.10328	1.72443	1.71213	1.90543	2.07745	1.98262
Q9UGV2	NDRG3	Protein NDRG3 OS=Homo sapiens OX=9606 GN=NDRG3 PE=1 SV=2	-0.262838	0.169815	0.184411	-0.736131	0.322469	0.730188	0.117599	0.624444	1.31097	0.384355	0.251764	0.363177
O95299	NDUFA10	NADH dehydrogenase [ubiquinone] 1 alpha subcomplex subunit 10, mitochondrial OS=Homo sapiens OX=9606 GN=NDUFA10 PE=1 SV=1	0.817936	0.96736	1.28012	0.755182	0.788152	1.54638	1.64936	1.94757	1.65527	1.58636	1.52552	1.16483
Q86Y39	NDUFA11	NADH dehydrogenase [ubiquinone] 1 alpha subcomplex subunit 11 OS=Homo sapiens OX=9606 GN=NDUFA11 PE=1 SV=3	1.28478	1.71431	1.36357	1.44735	1.8855	1.68062	1.61276	1.52431	1.23665	1.54571	1.46771	1.43233
Q9UI09	NDUFA12	NADH dehydrogenase [ubiquinone] 1 alpha subcomplex subunit 12 OS=Homo sapiens OX=9606 GN=NDUFA12 PE=1 SV=1	0.7197	0.340223	0.228132	0.385356	0.531436	0.643621	0.186916	0.28791	0.627884	0.252873	0.155173	0.299706
Q9P0J0	NDUFA13	NADH dehydrogenase [ubiquinone] 1 alpha subcomplex subunit 13 OS=Homo sapiens OX=9606 GN=NDUFA13 PE=1 SV=3	-1.28086	-0.820015	-0.246443	-1.48812	-0.866876	-0.978122	-1.60778	-0.521852	-1.25175	-0.698689	-0.560246	-0.711756
O00483	NDUFA4	Cytochrome c oxidase subunit NDUFA4 OS=Homo sapiens OX=9606 GN=NDUFA4 PE=1 SV=1	1.31684	2.31249	1.93784	1.46561	2.26011	1.50737	2.26211	2.43777	2.13123	1.90819	1.71326	1.78331
O95182	NDUFA7	NADH dehydrogenase [ubiquinone] 1 alpha subcomplex subunit 7 OS=Homo sapiens OX=9606 GN=NDUFA7 PE=1 SV=3	-0.882455	-0.780381	-0.901637	-1.001	-0.929961	-1.39573	-1.28625	-0.84263	-1.16683	-1.11661	-1.02382	-1.01024
P51970	NDUFA8	NADH dehydrogenase [ubiquinone] 1 alpha subcomplex subunit 8 OS=Homo sapiens OX=9606 GN=NDUFA8 PE=1 SV=3	-0.304896	-0.250126	-0.00352478	-0.277518	-0.687099	-0.0641937	-2.10906	-1.32636	-1.6463	-1.25704	-0.441996	-0.553072
Q16795	NDUFA9	NADH dehydrogenase [ubiquinone] 1 alpha subcomplex subunit 9, mitochondrial OS=Homo sapiens OX=9606 GN=NDUFA9 PE=1 SV=2	2.18979	2.38927	2.07629	2.17997	2.35694	2.24544	2.10829	2.45586	2.2028	2.11585	2.12134	1.98611
O14561	NDUFAB1	Acyl carrier protein, mitochondrial OS=Homo sapiens OX=9606 GN=NDUFAB1 PE=1 SV=3	-1.87279	-2.3232	-2.97347	-3.54999	-3.63167	-2.6176	-4.72998	-3.77217	-3.93148	-4.75592	-3.10602	-2.22686
Q9P032	NDUFAF4	NADH dehydrogenase [ubiquinone] 1 alpha subcomplex assembly factor 4 OS=Homo sapiens OX=9606 GN=NDUFAF4 PE=1 SV=1	-3.60527	-1.84916	-2.43677	-2.49283	-1.98865	-2.7537	-2.1461	-1.72922	-2.13509	-2.18976	-2.40763	-2.15415
O96000	NDUFB10	NADH dehydrogenase [ubiquinone] 1 beta subcomplex subunit 10 OS=Homo sapiens OX=9606 GN=NDUFB10 PE=1 SV=3	0.450407	0.767617	0.536733	0.60899	0.311778	-0.0628929	-0.236552	0.708226	0.234955	0.657756	0.693714	0.442625
O95168	NDUFB4	NADH dehydrogenase [ubiquinone] 1 beta subcomplex subunit 4 OS=Homo sapiens OX=9606 GN=NDUFB4 PE=1 SV=3	0.139167	-1.83228	-2.32005	-2.32973	-1.54551	-0.762781	-2.06492	-2.47807	-1.56071	-0.39889	-0.398065	-1.11864
O43674	NDUFB5	NADH dehydrogenase [ubiquinone] 1 beta subcomplex subunit 5, mitochondrial OS=Homo sapiens OX=9606 GN=NDUFB5 PE=1 SV=1	-0.465874	-0.490241	-0.742098	-0.276203	-0.663404	-0.870498	-0.950642	-0.91769	-1.14979	-1.0155	-0.816899	-0.657359
O95169	NDUFB8	NADH dehydrogenase [ubiquinone] 1 beta subcomplex subunit 8, mitochondrial OS=Homo sapiens OX=9606 GN=NDUFB8 PE=1 SV=1	0.242526	0.0808563	0.152546	0.244919	-0.0825024	-0.00082016	-0.511532	-0.382925	-0.445932	-0.00195026	-0.206975	0.00159168
Q9Y6M9	NDUFB9	NADH dehydrogenase [ubiquinone] 1 beta subcomplex subunit 9 OS=Homo sapiens OX=9606 GN=NDUFB9 PE=1 SV=3	-0.172007	-0.583108	-0.609194	-0.512687	-0.703056	-0.661411	-2.87993	-1.24776	-1.00901	-1.4876	-0.760792	-1.00197
P28331	NDUFS1	NADH-ubiquinone oxidoreductase 75 kDa subunit, mitochondrial OS=Homo sapiens OX=9606 GN=NDUFS1 PE=1 SV=3	2.54241	1.98747	2.31258	2.6306	2.30022	2.70075	1.96752	2.21412	2.37672	2.50888	2.59026	2.33312
O75306	NDUFS2	NADH dehydrogenase [ubiquinone] iron-sulfur protein 2, mitochondrial OS=Homo sapiens OX=9606 GN=NDUFS2 PE=1 SV=2	1.37814	1.54864	0.898497	0.864549	1.23631	1.04373	1.55015	1.47342	1.43709	1.36811	1.11686	1.03359
O75489	NDUFS3	NADH dehydrogenase [ubiquinone] iron-sulfur protein 3, mitochondrial OS=Homo sapiens OX=9606 GN=NDUFS3 PE=1 SV=1	1.24847	1.30949	1.42543	1.36625	0.979478	1.45609	0.833534	0.896157	1.28688	1.49867	1.20973	1.38651
O43181	NDUFS4	NADH dehydrogenase [ubiquinone] iron-sulfur protein 4, mitochondrial OS=Homo sapiens OX=9606 GN=NDUFS4 PE=1 SV=1	-0.346455	-0.417644	-0.820374	-0.413069	-0.841925	-0.250309	-0.899655	-0.643446	-0.503412	-0.383136	-0.823046	-0.338111
O43920	NDUFS5	NADH dehydrogenase [ubiquinone] iron-sulfur protein 5 OS=Homo sapiens OX=9606 GN=NDUFS5 PE=1 SV=3	-1.6135	-0.915556	-1.27113	-0.887692	-0.95702	-1.38721	-1.75222	-0.925904	-0.998217	-1.55541	-0.841545	-0.827657
O75380	NDUFS6	NADH dehydrogenase [ubiquinone] iron-sulfur protein 6, mitochondrial OS=Homo sapiens OX=9606 GN=NDUFS6 PE=1 SV=1	-0.0625267	-0.122673	0.0457449	-0.956214	-0.0781841	-1.21678	-0.653136	-0.46039	-0.335564	-0.339695	-0.182842	-0.789961
O75251	NDUFS7	NADH dehydrogenase [ubiquinone] iron-sulfur protein 7, mitochondrial OS=Homo sapiens OX=9606 GN=NDUFS7 PE=1 SV=3	0.83614	0.859124	0.594002	0.95609	0.737689	1.08219	0.985884	0.84015	1.02652	0.786427	0.697607	0.546904
O00217	NDUFS8	NADH dehydrogenase [ubiquinone] iron-sulfur protein 8, mitochondrial OS=Homo sapiens OX=9606 GN=NDUFS8 PE=1 SV=1	-1.53631	-1.3783	-0.904803	-2.01062	-1.70497	-1.61506	-2.50288	-1.5886	-2.13729	-1.45826	-1.94965	-1.53971
P49821	NDUFV1	NADH dehydrogenase [ubiquinone] flavoprotein 1, mitochondrial OS=Homo sapiens OX=9606 GN=NDUFV1 PE=1 SV=4	2.1795	2.02001	1.82695	2.02829	1.93051	2.07223	1.49557	1.25245	2.06761	1.83513	1.74267	1.88018
P19404	NDUFV2	NADH dehydrogenase [ubiquinone] flavoprotein 2, mitochondrial OS=Homo sapiens OX=9606 GN=NDUFV2 PE=1 SV=2	0.135452	0.115115	0.2141	0.561876	-0.466146	0.561649	-0.457157	0.210207	-0.920777	0.255605	0.174158	0.387432
Q9NVZ3	NECAP2	Adaptin ear-binding coat-associated protein 2 OS=Homo sapiens OX=9606 GN=NECAP2 PE=1 SV=1	1.26182	1.24298	2.04946	1.55975	1.49061	1.85254	1.96486	2.07854	2.14868	2.05687	1.85985	1.92293
Q15843	NEDD8	NEDD8 OS=Homo sapiens OX=9606 GN=NEDD8 PE=1 SV=1	1.17991	1.12273	1.31079	0.997533	1.27364	1.01592	1.69814	1.81952	1.39838	0.978355	1.2044	1.29635
Q14511	NEDD9	Enhancer of filamentation 1 OS=Homo sapiens OX=9606 GN=NEDD9 PE=1 SV=1	-5.66819	-3.09601	-5.31708	-5.76641	-3.72383	-5.60081	-3.53341	-6.10458	-3.57622	-2.99925	-6.17955	-4.9551
Q8TDX7	NEK7	Serine/threonine-protein kinase Nek7 OS=Homo sapiens OX=9606 GN=NEK7 PE=1 SV=1	-1.21017	-1.39909	-0.531522	-1.02413	-0.699523	-0.640394	-0.871259	-0.599824	-0.531663	-0.952291	-0.712309	-0.792687
Q8TD19	NEK9	Serine/threonine-protein kinase Nek9 OS=Homo sapiens OX=9606 GN=NEK9 PE=1 SV=2	0.455301	0.0965338	0.0930967	0.455244	0.322021	0.584917	0.222188	0.379595	0.447588	0.143993	0.0786076	0.348986
Q8WX92	NELFB	Negative elongation factor B OS=Homo sapiens OX=9606 GN=NELFB PE=1 SV=1	-1.49706	-0.790359	-0.670218	-1.12542	-1.44793	-0.849616	-1.53916	-1.24598	-0.651565	-1.20025	-1.09986	-1.39592
Q8IXH7	NELFCD	Negative elongation factor C/D OS=Homo sapiens OX=9606 GN=NELFCD PE=1 SV=2	-2.67005	-3.18428	-1.39724	-3.13291	-1.82316	-2.30635	-1.61548	-1.41591	-2.18001	-2.36205	-2.32544	-2.11455
P18615	NELFE	Negative elongation factor E OS=Homo sapiens OX=9606 GN=NELFE PE=1 SV=3	-0.57769	-1.69051	-0.296932	-0.994413	-1.33107	-1.35807	-1.477	-1.11825	-1.2905	-0.716115	-0.592472	-0.191505
O60524	NEMF	Nuclear export mediator factor NEMF OS=Homo sapiens OX=9606 GN=NEMF PE=1 SV=4	-1.63773	-1.57571	-1.62672	-2.23837	-2.26708	-2.18837	-1.61308	-1.74006	-1.54225	-1.21659	-1.44792	-1.34871
Q99519	NEU1	Sialidase-1 OS=Homo sapiens OX=9606 GN=NEU1 PE=1 SV=1	-0.707275	-2.07813	-2.46761	-1.38964	-2.14948	-1.65421	-2.08043	-3.22286	-2.97149	-2.66384	-3.11463	-3.24743
Q13469	NFATC2	Nuclear factor of activated T-cells, cytoplasmic 2 OS=Homo sapiens OX=9606 GN=NFATC2 PE=1 SV=2	0.0204153	-0.357966	-0.00595188	-0.365174	-0.223066	-0.0622196	-0.427462	-0.300788	0.0338421	-0.00519562	0.109835	0.203295
Q12968	NFATC3	Nuclear factor of activated T-cells, cytoplasmic 3 OS=Homo sapiens OX=9606 GN=NFATC3 PE=1 SV=1	-0.507275	-0.675023	-1.85305	-0.378348	-0.294357	-0.339937	-1.28652	-1.22172	-1.4353	-1.30184	-0.919562	-1.33024
P19838	NFKB1	Nuclear factor NF-kappa-B p105 subunit OS=Homo sapiens OX=9606 GN=NFKB1 PE=1 SV=2	0.452969	0.349207	0.394813	0.299357	0.706014	0.703135	0.332458	0.418065	0.445948	0.278892	0.236719	0.689526
Q15653	NFKBIB	NF-kappa-B inhibitor beta OS=Homo sapiens OX=9606 GN=NFKBIB PE=1 SV=2	-2.36065	-2.50086	-1.94455	-1.46351	-2.90733	-2.38036	-2.35241	-2.60908	-2.26713	-1.65485	-1.78868	-1.33884
Q9Y697	NFS1	Cysteine desulfurase, mitochondrial OS=Homo sapiens OX=9606 GN=NFS1 PE=1 SV=3	-1.93268	-1.78826	-1.32612	-1.68125	-1.49347	-2.20377	-1.7335	-1.52278	-1.73193	-1.93018	-1.89016	-1.42033
Q9UMS0	NFU1	NFU1 iron-sulfur cluster scaffold homolog, mitochondrial OS=Homo sapiens OX=9606 GN=NFU1 PE=1 SV=2	-0.563305	-1.19793	-2.8604	-0.458365	-0.955649	-0.586649	-1.22852	-1.02793	-0.759697	-1.61695	-1.13978	-1.11631
P23511	NFYA	Nuclear transcription factor Y subunit alpha OS=Homo sapiens OX=9606 GN=NFYA PE=1 SV=2	-0.634779	-0.65157	-0.172991	-0.539305	-0.955852	0.34901	-0.693712	-3.32821	-0.221764	0.110674	0.0333366	0.306932
Q13952	NFYC	Nuclear transcription factor Y subunit gamma OS=Homo sapiens OX=9606 GN=NFYC PE=1 SV=3	-1.03606	-0.871477	-1.22504	-0.836218	-0.703835	-0.663891	-0.853192	-0.62724	-1.23508	-0.718243	-1.1185	-1.18562
Q8NBF2	NHLRC2	NHL repeat-containing protein 2 OS=Homo sapiens OX=9606 GN=NHLRC2 PE=1 SV=1	-2.40655	-1.45354	-2.18044	-2.14281	-2.50495	-1.88832	-0.93924	-1.54117	-2.39538	-2.71642	-2.22672	-2.15676
Q5JS37	NHLRC3	NHL repeat-containing protein 3 OS=Homo sapiens OX=9606 GN=NHLRC3 PE=2 SV=1	-0.53439	-0.508424	-1.25769	0.274274	-0.0711441	0.0816441	-0.395994	-1.20886	-1.24554	-0.616601	-1.41203	-1.19918
Q9NX24	NHP2	H/ACA ribonucleoprotein complex subunit 2 OS=Homo sapiens OX=9606 GN=NHP2 PE=1 SV=1	0.0572977	-0.199633	0.10283	0.28438	0.19543	-0.249056	-0.13061	0.24684	-0.582379	-0.498572	0.0299044	-0.0856628
Q9BZQ8	NIBAN1	Protein Niban 1 OS=Homo sapiens OX=9606 GN=NIBAN1 PE=1 SV=1	2.9327	2.63294	2.49967	2.18252	2.38707	2.85343	1.82775	2.0741	1.92282	2.14011	2.09946	2.22457
Q96TA1	NIBAN2	Protein Niban 2 OS=Homo sapiens OX=9606 GN=NIBAN2 PE=1 SV=3	-3.00201	-2.3339	-2.31403	-3.14532	-2.79356	-1.76472	-1.84712	-1.38183	-2.51624	-1.76363	-2.30985	-1.42827
Q9GZT8	NIF3L1	NIF3-like protein 1 OS=Homo sapiens OX=9606 GN=NIF3L1 PE=1 SV=2	-0.438	-0.33081	0.0352421	-0.560944	-0.245311	0.13549	0.229159	0.0757408	0.107132	-0.0448647	-0.0449324	0.174031
Q9BPW8	NIPSNAP1	Protein NipSnap homolog 1 OS=Homo sapiens OX=9606 GN=NIPSNAP1 PE=1 SV=1	1.91849	2.45472	1.61645	2.09434	2.39261	2.33964	1.93025	2.59814	2.32518	1.45876	1.68777	1.54642
O75323	NIPSNAP2	Protein NipSnap homolog 2 OS=Homo sapiens OX=9606 GN=NIPSNAP2 PE=1 SV=1	-1.31558	-1.03957	-1.5262	-1.75906	-0.722925	-1.21706	-1.45585	-0.799898	-0.912704	-1.29989	-1.12413	-1.07125
Q9UFN0	NIPSNAP3A	Protein NipSnap homolog 3A OS=Homo sapiens OX=9606 GN=NIPSNAP3A PE=1 SV=2	-0.434015	-0.0699463	-0.126531	-0.0561409	-0.26783	0.265972	-0.237117	-0.0154791	0.0324135	0.0647659	-0.0250483	-0.260805
Q86X76	NIT1	Deaminated glutathione amidase OS=Homo sapiens OX=9606 GN=NIT1 PE=1 SV=2	-2.13384	-1.58469	-2.17791	-1.80641	-1.62578	-1.64046	-1.90856	-1.80729	-1.82659	-1.90411	-1.84589	-1.93357
Q9NQR4	NIT2	Omega-amidase NIT2 OS=Homo sapiens OX=9606 GN=NIT2 PE=1 SV=1	1.1382	1.2715	1.12307	1.36082	1.27779	1.12322	1.46055	1.59245	1.47016	1.48164	1.16225	1.2021
Q7RTR2	NLRC3	NLR family CARD domain-containing protein 3 OS=Homo sapiens OX=9606 GN=NLRC3 PE=1 SV=2	-1.93349	-2.85054	-1.92485	-1.75	-2.46747	-2.8858	-2.20842	-2.7695	-2.64441	-2.43192	-2.27947	-2.30994
P15531	NME1	Nucleoside diphosphate kinase A OS=Homo sapiens OX=9606 GN=NME1 PE=1 SV=1	3.8513	3.96811	3.63517	3.99285	3.94731	4.03656	3.84278	3.68575	3.75362	3.58223	3.69553	3.52167
P22392;O60361	NME2	Nucleoside diphosphate kinase B OS=Homo sapiens OX=9606 GN=NME2 PE=1 SV=1	4.91903	4.94963	4.61895	4.97526	4.91966	5.15839	4.83373	4.64811	4.63525	4.56927	4.72811	4.53668
Q13232	NME3	Nucleoside diphosphate kinase 3 OS=Homo sapiens OX=9606 GN=NME3 PE=1 SV=2	-0.905783	-0.679486	-1.50789	-0.831323	-0.293969	-0.344664	-1.02489	-1.06635	-0.923303	-1.60523	-2.26118	-1.77575
Q13287	NMI	N-myc-interactor OS=Homo sapiens OX=9606 GN=NMI PE=1 SV=2	-0.675002	-1.1843	-1.82359	-0.984953	-1.45158	-1.13005	-2.80039	-1.76743	-1.78555	-2.19607	-2.2459	-1.54462
P30419	NMT1	Glycylpeptide N-tetradecanoyltransferase 1 OS=Homo sapiens OX=9606 GN=NMT1 PE=1 SV=2	1.55232	1.28365	1.8261	1.70032	1.50356	1.59536	1.78265	1.59468	1.95574	1.88973	1.41383	1.66448
O60551	NMT2	Glycylpeptide N-tetradecanoyltransferase 2 OS=Homo sapiens OX=9606 GN=NMT2 PE=1 SV=1	-0.921258	-0.741788	-0.647955	-0.47355	-0.894019	-0.350321	-0.157724	-0.558151	-0.296268	-0.229809	-0.362671	-0.477652
Q13423	NNT	NAD(P) transhydrogenase, mitochondrial OS=Homo sapiens OX=9606 GN=NNT PE=1 SV=3	2.9618	2.5012	1.59119	2.80892	2.4736	2.66367	1.64343	1.58206	1.7771	1.7842	1.54335	1.92103
Q9Y3T9	NOC2L	Nucleolar complex protein 2 homolog OS=Homo sapiens OX=9606 GN=NOC2L PE=1 SV=4	-7.42156	-5.56268	-4.53377	-6.13318	-4.35215	-6.45283	-3.65168	-4.88024	-4.35476	-4.31569	-4.78687	-3.67174
Q15155	NOMO1	Nodal modulator 1 OS=Homo sapiens OX=9606 GN=NOMO1 PE=1 SV=5	-2.76785	-3.07642	-3.373	-2.9072	-3.45428	-3.34627	-3.72414	-3.45491	-3.66897	-3.80924	-3.74322	-3.26613
Q5JPE7	NOMO2	Nodal modulator 2 OS=Homo sapiens OX=9606 GN=NOMO2 PE=1 SV=1	1.06049	1.19617	0.482663	0.936034	0.287444	0.365101	0.174356	0.774198	0.250896	0.47238	0.0331669	0.364374
Q15233	NONO	Non-POU domain-containing octamer-binding protein OS=Homo sapiens OX=9606 GN=NONO PE=1 SV=4	3.60659	3.43836	3.65338	3.63952	3.77084	3.94432	3.58549	3.85935	3.73153	3.99939	4.00782	3.81373
O00567	NOP56	Nucleolar protein 56 OS=Homo sapiens OX=9606 GN=NOP56 PE=1 SV=4	1.47769	1.32301	1.79602	1.54462	1.45752	1.82063	1.39375	1.49266	1.64526	1.65714	1.67879	1.71028
Q9Y2X3	NOP58	Nucleolar protein 58 OS=Homo sapiens OX=9606 GN=NOP58 PE=1 SV=1	2.20339	2.11435	2.1921	2.39624	2.04539	2.22335	2.24359	2.26024	2.35089	2.0647	2.16108	2.22516
Q86U38	NOP9	Nucleolar protein 9 OS=Homo sapiens OX=9606 GN=NOP9 PE=1 SV=1	-4.59436	-5.0264	-4.44385	-5.67547	-3.10475	-2.92524	-2.66462	-2.51093	-4.87377	-4.99116	-2.57469	-6.22634
O15118	NPC1	NPC intracellular cholesterol transporter 1 OS=Homo sapiens OX=9606 GN=NPC1 PE=1 SV=2	0.0195208	0.136809	0.303023	0.0497465	0.213264	0	0.753368	0.646041	0.275534	0.652309	0.514075	0.523992
Q8NDH3	NPEPL1	Probable aminopeptidase NPEPL1 OS=Homo sapiens OX=9606 GN=NPEPL1 PE=1 SV=3	-0.978056	-0.359982	-0.954973	0.00364113	-0.432841	-0.50004	-0.184049	0.107713	-0.417222	-0.623137	-1.09438	-1.90548
P55786;A6NEC2	NPEPPS	Puromycin-sensitive aminopeptidase OS=Homo sapiens OX=9606 GN=NPEPPS PE=1 SV=2	2.61279	2.6465	2.54114	2.67088	2.68838	2.95085	2.38857	2.72738	2.52571	2.18604	2.45255	2.44584
Q8TAT6	NPLOC4	Nuclear protein localization protein 4 homolog OS=Homo sapiens OX=9606 GN=NPLOC4 PE=1 SV=3	-0.592843	-0.756169	0.142639	-0.403337	-0.604846	-0.110727	0.0668182	0.114199	0.27228	-0.0383444	0.0533934	0.338934
P06748	NPM1	Nucleophosmin OS=Homo sapiens OX=9606 GN=NPM1 PE=1 SV=2	5.99004	6.67204	6.328	6.40689	6.33861	6.15698	5.88834	6.13751	6.21335	6.21611	6.13454	6.2657
Q9Y639	NPTN	Neuroplastin OS=Homo sapiens OX=9606 GN=NPTN PE=1 SV=2	-0.948536	0.0989561	-0.0369291	-0.824877	0.529155	0.265091	0.377206	0.499007	0.0557985	-0.469706	-0.169222	-0.226502
P49116	NR2C2	Nuclear receptor subfamily 2 group C member 2 OS=Homo sapiens OX=9606 GN=NR2C2 PE=1 SV=1	-4.91775	-2.96307	-4.68204	-5.76111	-3.27424	-4.48361	-2.59392	-2.76011	-2.73871	-3.32581	-3.61928	-3.41489
P04150	NR3C1	Glucocorticoid receptor OS=Homo sapiens OX=9606 GN=NR3C1 PE=1 SV=1	-1.29408	-1.1462	-0.854731	-1.04429	-1.13887	-1.10387	-1.70179	-1.37965	-1.80449	-1.04687	-1.07991	-0.749029
P43354	NR4A2	Nuclear receptor subfamily 4 group A member 2 OS=Homo sapiens OX=9606 GN=NR4A2 PE=1 SV=1	-5.63165	-1.46058	-5.12941	-4.6354	-2.61058	-3.4645	-6.57438	-2.80895	-2.7751	-5.91853	-4.89796	-5.1555
Q92570	NR4A3	Nuclear receptor subfamily 4 group A member 3 OS=Homo sapiens OX=9606 GN=NR4A3 PE=1 SV=3	-2.91508	-0.355824	-3.34295	-3.43014	-1.45658	-1.35917	-3.42222	-2.03677	-2.06288	-3.49166	-3.14437	-3.42518
P01111;P01112	NRAS	GTPase NRas OS=Homo sapiens OX=9606 GN=NRAS PE=1 SV=1	1.23401	0.841088	1.14773	1.33117	1.17965	1.21692	1.72224	1.10949	1.65183	1.65283	1.2475	0.81765
Q9UHY1	NRBP1	Nuclear receptor-binding protein OS=Homo sapiens OX=9606 GN=NRBP1 PE=1 SV=1	0.271915	0.220375	0.568368	0.502667	0.457801	1.05503	0.34592	0.554187	0.957012	0.619597	0.653143	0.588372
O43847	NRDC	Nardilysin OS=Homo sapiens OX=9606 GN=NRDC PE=1 SV=3	-2.01146	-0.997418	-2.50919	-2.33663	-2.55174	-2.64974	-2.63296	-1.9697	-1.60878	-2.87842	-2.53261	-2.94677
Q16656	NRF1	Nuclear respiratory factor 1 OS=Homo sapiens OX=9606 GN=NRF1 PE=1 SV=1	0.07341	-1.82784	-1.88456	-1.36849	-1.55326	-2.29604	-0.729677	-1.9423	-1.07727	-1.40171	-2.70825	-1.78769
Q8IXM6	NRM	Nurim OS=Homo sapiens OX=9606 GN=NRM PE=1 SV=1	-0.363095	-0.337833	-1.07004	-0.30824	-0.437093	-0.0406513	-0.450679	-0.103809	-0.258294	-0.523163	-1.80568	-0.765529
Q15738	NSDHL	Sterol-4-alpha-carboxylate 3-dehydrogenase, decarboxylating OS=Homo sapiens OX=9606 GN=NSDHL PE=1 SV=2	-2.03489	-2.70928	-1.32261	-1.77439	-2.95797	-1.84102	-1.75657	-2.17651	-0.636832	-1.52679	-1.09541	-0.964966
P46459	NSF	Vesicle-fusing ATPase OS=Homo sapiens OX=9606 GN=NSF PE=1 SV=3	1.52577	1.59912	0.957194	1.50365	1.1278	1.09892	1.80579	1.7676	1.53445	1.59841	1.18691	1.07597
Q9UNZ2	NSFL1C	NSFL1 cofactor p47 OS=Homo sapiens OX=9606 GN=NSFL1C PE=1 SV=2	0.410313	-0.0585375	0.562372	0.294254	0.008811	0.526569	0.420453	-0.160186	-0.129209	0.945126	0.684686	0.585346
Q08J23	NSUN2	RNA cytosine C(5)-methyltransferase NSUN2 OS=Homo sapiens OX=9606 GN=NSUN2 PE=1 SV=2	1.10268	0.692328	1.56701	1.20504	0.599135	1.59026	0.870445	0.443029	0.932436	1.20388	1.0744	1.43903
Q8TCD5	NT5C	5'(3')-deoxyribonucleotidase, cytosolic type OS=Homo sapiens OX=9606 GN=NT5C PE=1 SV=2	-0.869864	-0.533895	-0.826301	-0.297783	-0.624488	-0.48778	-0.905272	-0.535254	-1.28711	-0.767219	-0.703054	-0.814012
P49902	NT5C2	Cytosolic purine 5'-nucleotidase OS=Homo sapiens OX=9606 GN=NT5C2 PE=1 SV=1	-1.92618	-1.54504	-0.858462	-1.40505	-1.54697	-1.34418	-1.04332	-1.21074	-0.765079	-1.44497	-1.49393	-1.37749
Q9H0P0	NT5C3A	Cytosolic 5'-nucleotidase 3A OS=Homo sapiens OX=9606 GN=NT5C3A PE=1 SV=3	-3.95599	-4.86683	-3.89765	-3.5551	-3.38903	-3.47811	-3.13946	-2.4393	-3.06055	-2.81509	-3.15797	-3.29391
Q5TFE4	NT5DC1	5'-nucleotidase domain-containing protein 1 OS=Homo sapiens OX=9606 GN=NT5DC1 PE=1 SV=1	1.83261	2.00284	1.08719	1.94856	1.76824	1.80463	1.19219	0.979768	1.09336	0.883429	0.904282	1.22724
P21589	NT5E	5'-nucleotidase OS=Homo sapiens OX=9606 GN=NT5E PE=1 SV=1	-0.729807	-2.26983	-5.55413	-0.800692	-2.289	-1.03631	-3.39762	-4.65113	-3.95517	-3.52799	-5.47673	-5.57585
Q9BV86	NTMT1	N-terminal Xaa-Pro-Lys N-methyltransferase 1 OS=Homo sapiens OX=9606 GN=NTMT1 PE=1 SV=3	-4.08847	-5.14374	-4.21502	-3.50847	-3.64668	-3.91268	-6.20085	-3.11065	-3.87246	-3.38945	-3.79894	-3.59698
Q9BSD7	NTPCR	Cancer-related nucleoside-triphosphatase OS=Homo sapiens OX=9606 GN=NTPCR PE=1 SV=1	-0.849696	-1.72376	-0.915467	-0.693639	-0.88428	-1.53626	-1.20996	-0.979974	-0.630538	-0.79784	-0.638657	-1.05427
P53384	NUBP1	Cytosolic Fe-S cluster assembly factor NUBP1 OS=Homo sapiens OX=9606 GN=NUBP1 PE=1 SV=2	-1.43389	-1.55047	-0.501035	-1.19379	-1.70977	-0.613836	-0.318603	-1.17664	-1.33139	-0.198482	-0.571428	-0.946304
Q02818	NUCB1	Nucleobindin-1 OS=Homo sapiens OX=9606 GN=NUCB1 PE=1 SV=4	-1.86598	-2.73801	-2.58243	-2.48552	-2.43547	-1.30604	-3.07165	-2.1032	-1.46455	-2.67828	-2.3356	-2.68304
P80303	NUCB2	Nucleobindin-2 OS=Homo sapiens OX=9606 GN=NUCB2 PE=1 SV=3	-1.58797	-1.30412	-1.51146	-1.88457	-2.3836	-0.896336	-3.14045	-1.81572	-1.95053	-1.42208	-1.36635	-1.46358
Q9H1E3	NUCKS1	Nuclear ubiquitous casein and cyclin-dependent kinase substrate 1 OS=Homo sapiens OX=9606 GN=NUCKS1 PE=1 SV=1	2.85323	2.52853	2.53062	2.81686	2.30131	2.5837	1.89883	1.95925	2.03378	2.12451	2.3664	2.45307
Q9Y266	NUDC	Nuclear migration protein nudC OS=Homo sapiens OX=9606 GN=NUDC PE=1 SV=1	0.595121	0.450759	0.758706	0.194501	0.00377274	0.0629368	-0.0099802	0.485419	0.20867	0.232491	0.945383	0.608474
Q96RS6	NUDCD1	NudC domain-containing protein 1 OS=Homo sapiens OX=9606 GN=NUDCD1 PE=1 SV=2	-1.19689	-1.13599	-1.37152	-1.06385	-0.979383	-0.741806	-0.991489	-0.775228	-0.730453	-1.13202	-0.848149	-1.47547
Q8IVD9	NUDCD3	NudC domain-containing protein 3 OS=Homo sapiens OX=9606 GN=NUDCD3 PE=1 SV=3	-2.67512	-3.64026	-2.14815	-2.96677	-2.83509	-2.70267	-2.56877	-2.82454	-3.00414	-2.65478	-2.62771	-2.00257
P36639	NUDT1	7,8-dihydro-8-oxoguanine triphosphatase OS=Homo sapiens OX=9606 GN=NUDT1 PE=1 SV=3	-0.158855	-0.243494	-0.0924768	-0.448156	-0.805282	-1.22815	0.38596	0.0373707	-0.155737	0.127011	0.0487604	0.386987
A8MXV4	NUDT19	Nucleoside diphosphate-linked moiety X motif 19 OS=Homo sapiens OX=9606 GN=NUDT19 PE=1 SV=1	-1.41222	-1.48238	-1.58869	-1.34841	-1.52623	-1.40261	-1.22953	-1.19967	-1.21325	-1.40436	-1.72206	-1.67957
P50583	NUDT2	Bis(5'-nucleosyl)-tetraphosphatase [asymmetrical] OS=Homo sapiens OX=9606 GN=NUDT2 PE=1 SV=3	-0.656082	-0.617237	-0.940703	-0.527289	-0.115203	-0.526102	-1.71206	-1.32162	-1.53617	-2.15441	-0.469776	-1.70161
O43809	NUDT21	Cleavage and polyadenylation specificity factor subunit 5 OS=Homo sapiens OX=9606 GN=NUDT21 PE=1 SV=1	0.355704	1.55055	0.566764	0.618639	1.00824	0.320448	0.81106	1.52548	0.791084	0.939782	0.657986	0.556235
Q9UKK9	NUDT5	ADP-sugar pyrophosphatase OS=Homo sapiens OX=9606 GN=NUDT5 PE=1 SV=1	2.06899	1.98003	2.53863	1.96353	2.15463	2.09201	2.81913	2.71767	3.00667	2.65021	2.53509	2.81308
Q14980	NUMA1	Nuclear mitotic apparatus protein 1 OS=Homo sapiens OX=9606 GN=NUMA1 PE=1 SV=2	1.52855	1.44846	1.54941	1.49617	1.4583	1.77698	1.10626	1.63202	1.39545	1.2906	1.55746	1.14581
P57740	NUP107	Nuclear pore complex protein Nup107 OS=Homo sapiens OX=9606 GN=NUP107 PE=1 SV=1	-4.23191	-3.0214	-4.57467	-3.27145	-2.50324	-4.1367	-2.0145	-2.63284	-1.77825	-2.60946	-3.08297	-3.32033
Q8WUM0	NUP133	Nuclear pore complex protein Nup133 OS=Homo sapiens OX=9606 GN=NUP133 PE=1 SV=2	-3.70329	-0.73833	-3.12022	-2.87757	-1.75691	-1.70621	-1.81103	-1.32667	-1.98676	-2.21668	-2.4325	-2.3596
P49790	NUP153	Nuclear pore complex protein Nup153 OS=Homo sapiens OX=9606 GN=NUP153 PE=1 SV=2	-1.7076	-1.36895	-1.33523	-1.50432	-1.93133	-1.50641	-2.92138	-1.76573	-1.41585	-1.34059	-1.5523	-1.69774
O75694	NUP155	Nuclear pore complex protein Nup155 OS=Homo sapiens OX=9606 GN=NUP155 PE=1 SV=1	-0.842112	-0.275381	-0.710714	-0.262033	0.139815	-0.571089	0.246852	0.128706	0.040514	-0.241586	-0.418476	-0.119572
Q12769	NUP160	Nuclear pore complex protein Nup160 OS=Homo sapiens OX=9606 GN=NUP160 PE=1 SV=3	-1.91182	-0.752579	-1.04843	-1.23527	-0.327621	-0.639584	-0.333817	-0.371986	0.0914497	-1.4738	-1.23305	-1.42707
Q5SRE5	NUP188	Nucleoporin NUP188 homolog OS=Homo sapiens OX=9606 GN=NUP188 PE=1 SV=1	-3.65628	-3.81696	-2.64365	-3.89387	-3.95761	-2.54637	-3.07107	-5.39324	-3.48898	-3.28923	-3.84989	-3.08866
Q92621;Q13255	NUP205	Nuclear pore complex protein Nup205 OS=Homo sapiens OX=9606 GN=NUP205 PE=1 SV=3	-0.723749	-0.210895	-0.584373	-1.14732	-0.596137	-0.542038	-0.548535	-0.255486	-0.575568	-0.644075	-0.595066	-1.32603
Q8TEM1	NUP210	Nuclear pore membrane glycoprotein 210 OS=Homo sapiens OX=9606 GN=NUP210 PE=1 SV=3	1.47118	2.17862	1.63995	1.28371	1.85409	1.48152	1.9192	1.87328	1.73902	1.54376	1.70712	1.78319
P35658	NUP214	Nuclear pore complex protein Nup214 OS=Homo sapiens OX=9606 GN=NUP214 PE=1 SV=2	-1.54031	-1.52066	-1.47468	-1.44225	-1.72954	-1.34869	-1.8838	-1.89218	-1.56608	-1.56022	-1.55954	-1.04171
Q8NFH4	NUP37	Nucleoporin Nup37 OS=Homo sapiens OX=9606 GN=NUP37 PE=1 SV=1	-1.14863	-0.766049	-0.260221	-1.02919	1.34647	-0.952099	-0.0432825	-0.89212	1.38001	-1.13912	-0.0134544	-2.09152
Q8NFH3	NUP43	Nucleoporin Nup43 OS=Homo sapiens OX=9606 GN=NUP43 PE=1 SV=1	-2.07885	-1.66225	-1.95185	-1.6146	-1.87141	-1.74778	-1.79115	-1.50519	-2.18163	-1.30014	-1.91474	-1.74017
Q9UKX7	NUP50	Nuclear pore complex protein Nup50 OS=Homo sapiens OX=9606 GN=NUP50 PE=1 SV=2	-0.0176096	-0.140988	0.0817251	-0.322954	-0.14601	0.0405216	-0.287181	-0.201487	-0.278776	0.0781965	0.255454	0.152741
Q7Z3B4	NUP54	Nucleoporin p54 OS=Homo sapiens OX=9606 GN=NUP54 PE=1 SV=2	-0.618797	-0.642753	-0.312534	-0.913265	-0.86741	-0.612371	-0.579061	-0.6715	-0.632831	-0.607011	-0.665367	-0.503516
Q9BVL2	NUP58	Nucleoporin p58/p45 OS=Homo sapiens OX=9606 GN=NUP58 PE=1 SV=1	-1.28159	-1.81086	-1.90559	-1.27232	-1.23197	-1.37941	-0.618186	-1.29965	-1.1776	-1.30463	-1.62022	-1.87498
P37198	NUP62	Nuclear pore glycoprotein p62 OS=Homo sapiens OX=9606 GN=NUP62 PE=1 SV=3	0.0777102	-0.0848637	0.195614	-0.322714	-0.0946617	0.417624	-0.254701	-0.108121	0.319216	-0.204738	-0.369713	0.0493336
Q9BW27	NUP85	Nuclear pore complex protein Nup85 OS=Homo sapiens OX=9606 GN=NUP85 PE=1 SV=1	-2.19291	-2.07623	-1.93816	-2.78934	-2.33414	-2.3294	-2.12514	-1.89648	-1.98295	-2.19965	-2.38718	-1.89391
Q99567	NUP88	Nuclear pore complex protein Nup88 OS=Homo sapiens OX=9606 GN=NUP88 PE=1 SV=2	-2.7833	-2.57405	-2.9952	-2.78622	-3.0372	-3.35995	-1.77419	-1.63786	-2.14116	-1.76947	-2.22678	-3.29811
Q8N1F7	NUP93	Nuclear pore complex protein Nup93 OS=Homo sapiens OX=9606 GN=NUP93 PE=1 SV=2	-0.114676	0.438	-0.24649	-0.26929	0.193006	0.428684	0.641434	0.656327	0.192341	0.117445	-0.291106	-0.0808964
P52948	NUP98	Nuclear pore complex protein Nup98-Nup96 OS=Homo sapiens OX=9606 GN=NUP98 PE=1 SV=4	0.266481	0.200249	-0.464875	0.340195	0.319121	0.314993	-0.289599	-0.38152	-0.57674	-0.192105	-0.34756	-0.300321
P61970	NUTF2	Nuclear transport factor 2 OS=Homo sapiens OX=9606 GN=NUTF2 PE=1 SV=1	1.35619	1.52533	1.36996	1.45041	1.58269	1.59212	1.43928	1.5189	1.3237	1.73087	1.18303	1.53233
Q9UBU9	NXF1	Nuclear RNA export factor 1 OS=Homo sapiens OX=9606 GN=NXF1 PE=1 SV=1	-1.27662	-0.941286	-1.42899	-1.17406	-0.72106	-0.900248	-0.861588	-1.26074	-1.05392	-1.27195	-1.68601	-1.5382
Q9Y530	OARD1	ADP-ribose glycohydrolase OARD1 OS=Homo sapiens OX=9606 GN=OARD1 PE=1 SV=2	5.61217	5.61716	6.12068	5.57467	5.58359	5.2412	5.7504	6.24826	5.8481	6.0429	6.27465	5.79652
P29728;O15287	OAS2	2'-5'-oligoadenylate synthase 2 OS=Homo sapiens OX=9606 GN=OAS2 PE=1 SV=3	1.77346	1.91516	3.36071	2.15696	1.87126	1.70167	3.17875	3.11892	3.07081	3.34871	3.17331	3.37115
Q9Y6K5	OAS3	2'-5'-oligoadenylate synthase 3 OS=Homo sapiens OX=9606 GN=OAS3 PE=1 SV=3	1.45943	0.779199	2.86666	1.69812	1.06047	1.35188	2.26851	2.54732	2.36254	2.80803	2.73618	2.88593
Q15646	OASL	2'-5'-oligoadenylate synthase-like protein OS=Homo sapiens OX=9606 GN=OASL PE=1 SV=2	-2.67746	-3.48602	-1.66967	-3.49943	-2.88431	-2.24328	-0.931991	-0.656625	-1.01975	-0.987329	-0.96687	-1.23034
Q8TAD7	OCC1	Overexpressed in colon carcinoma 1 protein OS=Homo sapiens OX=9606 GN=OCC1 PE=1 SV=2	1.42102	0.708726	0.657554	1.54286	0.921708	1.27486	0.113102	0.0218592	0.5576	0.271288	0.617434	0.533846
Q9NX40	OCIAD1	OCIA domain-containing protein 1 OS=Homo sapiens OX=9606 GN=OCIAD1 PE=1 SV=1	0.80592	1.01404	0.732278	1.25738	1.25963	0.87314	0.635319	0.836495	0.54431	2.03268	0.652422	0.535309
Q56VL3	OCIAD2	OCIA domain-containing protein 2 OS=Homo sapiens OX=9606 GN=OCIAD2 PE=1 SV=1	-1.09597	-0.656363	-0.776634	-0.847402	-0.920659	-1.10155	-0.89695	-0.548672	-0.529489	-0.724173	-0.717606	-1.01674
O60502	OGA	Protein O-GlcNAcase OS=Homo sapiens OX=9606 GN=OGA PE=1 SV=2	-0.633465	-0.940894	-0.496193	-0.46931	-0.2564	-0.855591	-0.697083	-0.906746	-0.642143	-0.531255	-0.211877	-0.331656
Q02218;Q9ULD0	OGDH	2-oxoglutarate dehydrogenase, mitochondrial OS=Homo sapiens OX=9606 GN=OGDH PE=1 SV=3	2.32365	2.69055	1.7331	2.49292	2.45479	2.93441	1.54164	1.78874	2.34882	1.72157	1.23516	1.78707
Q9NZT2	OGFR	Opioid growth factor receptor OS=Homo sapiens OX=9606 GN=OGFR PE=1 SV=3	-0.466227	-0.578661	-0.0162029	-0.480959	-0.911116	-0.675955	-0.468926	-0.284301	-0.141671	-0.0731506	0.116222	-0.271707
O15294	OGT	UDP-N-acetylglucosamine--peptide N-acetylglucosaminyltransferase 110 kDa subunit OS=Homo sapiens OX=9606 GN=OGT PE=1 SV=3	-2.62877	-2.26648	-1.99391	-2.69471	-2.158	-2.97023	-1.97962	-2.06647	-2.3106	-2.10978	-2.30154	-2.05582
Q9NTK5	OLA1	Obg-like ATPase 1 OS=Homo sapiens OX=9606 GN=OLA1 PE=1 SV=2	1.90711	2.05706	2.13683	2.10323	2.24306	2.21696	2.17668	2.25597	2.26168	1.94371	2.01738	1.93602
Q96PB7	OLFM3	Noelin-3 OS=Homo sapiens OX=9606 GN=OLFM3 PE=1 SV=1	0.595797	0.561533	0.993801	0.660216	0.529582	1.28583	1.19932	0.954144	0.743483	1.07778	0.910714	1.15816
O60313	OPA1	Dynamin-like 120 kDa protein, mitochondrial OS=Homo sapiens OX=9606 GN=OPA1 PE=1 SV=3	0.35174	0.0678396	0.117198	0.524554	0.115348	0.422071	0.194256	0.299689	0.133117	0.180422	0.0980568	-0.0648317
Q9H6K4	OPA3	Optic atrophy 3 protein OS=Homo sapiens OX=9606 GN=OPA3 PE=1 SV=1	-1.55369	0.123408	-1.55142	-0.433682	-0.552162	0.137594	-0.764511	-0.975339	-0.64237	-1.74145	-2.74147	-2.46444
Q96CV9	OPTN	Optineurin OS=Homo sapiens OX=9606 GN=OPTN PE=1 SV=3	0.025404	-0.560912	0.34409	0.0157623	-0.22951	0.212967	0.160197	0.194564	-0.017849	0.47016	0.094779	0.4869
Q8NGA1	OR1M1	Olfactory receptor 1M1 OS=Homo sapiens OX=9606 GN=OR1M1 PE=2 SV=1	-4.65522	-3.40957	-3.25772	-4.5177	-4.04136	-4.33659	-2.69685	-2.37619	-3.0804	-3.50212	-2.81389	-3.17972
Q96D31	ORAI1	Calcium release-activated calcium channel protein 1 OS=Homo sapiens OX=9606 GN=ORAI1 PE=1 SV=2	-0.478423	-0.726857	-0.203546	-0.541688	-0.619308	-1.136	-0.615936	-0.687019	-0.696564	0.957829	-0.13178	-0.488442
Q13416	ORC2	Origin recognition complex subunit 2 OS=Homo sapiens OX=9606 GN=ORC2 PE=1 SV=2	-1.03125	-2.09028	-1.08779	-1.24717	-1.90476	-1.5862	-0.944341	-1.21381	-1.66852	-1.7609	-1.54185	-1.19046
O43913	ORC5	Origin recognition complex subunit 5 OS=Homo sapiens OX=9606 GN=ORC5 PE=1 SV=1	-1.94573	-2.35832	-2.46973	-1.77033	-2.21877	-1.33232	-2.39752	-2.94963	-1.47279	-2.78237	-2.82661	-2.4357
Q8N138	ORMDL3	ORM1-like protein 3 OS=Homo sapiens OX=9606 GN=ORMDL3 PE=1 SV=1	-2.02654	-1.63496	-0.964414	-1.39078	-1.45166	-2.33594	-1.52288	-0.979895	-1.26165	-1.09789	-1.1753	-1.57662
P22059;Q969R2	OSBP	Oxysterol-binding protein 1 OS=Homo sapiens OX=9606 GN=OSBP PE=1 SV=1	0.19686	0.463718	0.388538	0.239599	0.462516	0.232283	0.709915	0.808915	0.735424	0.44625	0.578969	0.634967
Q9H4L5	OSBPL3	Oxysterol-binding protein-related protein 3 OS=Homo sapiens OX=9606 GN=OSBPL3 PE=1 SV=1	-2.10273	-1.86684	-1.20469	-2.55312	-1.8149	-1.24504	-0.995548	-0.941276	-1.18912	-0.895245	-0.723969	-1.30385
Q9BZF1	OSBPL8	Oxysterol-binding protein-related protein 8 OS=Homo sapiens OX=9606 GN=OSBPL8 PE=1 SV=3	-0.0452585	-0.404172	0.849429	-0.364983	-0.356327	-0.308905	0.329346	0.316573	0.301445	0.803564	0.768614	1.00149
Q9NPF4	OSGEP	Probable tRNA N6-adenosine threonylcarbamoyltransferase OS=Homo sapiens OX=9606 GN=OSGEP PE=1 SV=1	-1.42316	-1.23452	-1.68175	-1.46812	-0.949431	-0.671824	-1.71892	-1.0105	-0.668336	-1.32442	-1.48339	-1.23491
Q9NRP0	OSTC	Oligosaccharyltransferase complex subunit OSTC OS=Homo sapiens OX=9606 GN=OSTC PE=1 SV=1	1.32971	0.755277	0.961473	0.206129	0.522763	0.772375	-0.849432	-0.942981	0.344995	0.734123	1.28046	0.157642
Q92882	OSTF1	Osteoclast-stimulating factor 1 OS=Homo sapiens OX=9606 GN=OSTF1 PE=1 SV=2	2.7316	3.16342	2.98744	3.1974	3.21657	3.00254	3.23037	3.00124	2.99845	3.00199	3.09886	2.72048
Q96FW1	OTUB1	Ubiquitin thioesterase OTUB1 OS=Homo sapiens OX=9606 GN=OTUB1 PE=1 SV=2	2.47797	2.94883	2.13665	2.21993	2.70356	2.96449	2.52375	2.56044	2.68178	2.42223	2.28147	2.29128
Q96BN8	OTULIN	Ubiquitin thioesterase otulin OS=Homo sapiens OX=9606 GN=OTULIN PE=1 SV=3	-0.198238	0.196849	-0.0714417	0.161405	-0.0161896	-0.459991	0.257807	0.247376	-0.0448074	-0.00226307	0.00190639	-0.223156
Q9NUU6	OTULINL	Inactive ubiquitin thioesterase OTULINL OS=Homo sapiens OX=9606 GN=OTULINL PE=1 SV=1	-1.70222	-0.064827	-1.14846	-0.731048	-0.349459	-1.48512	-0.428653	0.31542	-1.05163	-0.397451	-1.28304	-1.28302
Q8WZ82	OVCA2	Esterase OVCA2 OS=Homo sapiens OX=9606 GN=OVCA2 PE=1 SV=1	0.661877	0.241242	0.191567	0.251201	-0.201167	-0.309982	-0.260467	-0.347325	-0.83262	-0.325844	0.15803	0.362091
P55809;Q9BYC2	OXCT1	Succinyl-CoA:3-ketoacid coenzyme A transferase 1, mitochondrial OS=Homo sapiens OX=9606 GN=OXCT1 PE=1 SV=1	3.25222	3.39737	2.30522	4.02315	3.03058	4.02421	2.48426	2.87173	3.17057	2.72636	2.73531	2.73464
Q9NWU1	OXSM	3-oxoacyl-[acyl-carrier-protein] synthase, mitochondrial OS=Homo sapiens OX=9606 GN=OXSM PE=1 SV=1	-0.471801	-0.51158	-0.720657	-0.549256	-0.977222	0.208672	-2.31065	-2.21187	-1.49643	-1.7125	-2.72877	0.214341
O95747	OXSR1	Serine/threonine-protein kinase OSR1 OS=Homo sapiens OX=9606 GN=OXSR1 PE=1 SV=1	1.67562	1.64096	1.71214	1.41493	1.58688	1.89144	1.33823	1.1749	1.44411	1.64298	1.66762	1.69715
Q99571	P2RX4	P2X purinoceptor 4 OS=Homo sapiens OX=9606 GN=P2RX4 PE=1 SV=2	-1.40312	-2.74856	-4.81495	-0.894478	-0.9452	-1.56127	-1.1236	-2.64976	-2.0608	-2.92382	-2.1786	-5.12336
Q32P28	P3H1	Prolyl 3-hydroxylase 1 OS=Homo sapiens OX=9606 GN=P3H1 PE=1 SV=2	-4.56732	-8.35554	-5.33029	-3.36335	-5.11168	-4.14545	-7.09778	-7.57184	-6.1603	-6.23938	-4.37479	-4.63724
P13674	P4HA1	Prolyl 4-hydroxylase subunit alpha-1 OS=Homo sapiens OX=9606 GN=P4HA1 PE=1 SV=2	-5.28548	-3.32211	-3.83419	-2.99072	-3.6276	-4.18866	-4.99025	-4.28878	-5.92939	-3.4572	-6.2734	-3.01876
P07237	P4HB	Protein disulfide-isomerase OS=Homo sapiens OX=9606 GN=P4HB PE=1 SV=3	5.3824	5.26259	4.99305	5.16777	4.86907	4.90867	4.76059	4.76832	4.85086	4.8322	4.89811	4.98103
Q9UQ80	PA2G4	Proliferation-associated protein 2G4 OS=Homo sapiens OX=9606 GN=PA2G4 PE=1 SV=3	4.15366	4.06409	4.05197	3.99323	3.9815	4.23868	3.93613	4.15673	4.07013	3.90716	3.90705	4.11383
P11940;Q13310;Q9H361;Q5JQF8;Q96DU9	PABPC1	Polyadenylate-binding protein 1 OS=Homo sapiens OX=9606 GN=PABPC1 PE=1 SV=2	2.66911	2.82229	2.71215	2.56937	2.58767	2.89029	2.89612	2.80007	3.24766	3.15383	2.93519	2.86566
Q86U42	PABPN1	Polyadenylate-binding protein 2 OS=Homo sapiens OX=9606 GN=PABPN1 PE=1 SV=3	1.53168	1.12011	1.39582	1.17271	1.2766	1.54939	1.34101	1.31473	1.50429	1.44739	1.68636	1.3664
Q6VY07	PACS1	Phosphofurin acidic cluster sorting protein 1 OS=Homo sapiens OX=9606 GN=PACS1 PE=1 SV=2	0.636049	0.517792	0.327088	0.801698	0.576072	0.75725	0.331055	0.35174	0.541271	0.478396	0.516336	0.651705
Q9UNF0	PACSIN2	Protein kinase C and casein kinase substrate in neurons protein 2 OS=Homo sapiens OX=9606 GN=PACSIN2 PE=1 SV=2	0.163451	0.0378704	0.0501013	-0.360901	-0.621635	-0.606619	-0.0178957	0.225982	0.123788	-0.0973663	0.0314903	-0.276931
Q8N7H5	PAF1	RNA polymerase II-associated factor 1 homolog OS=Homo sapiens OX=9606 GN=PAF1 PE=1 SV=2	-0.371679	-0.924408	-0.402576	-1.17693	-1.38356	-0.501513	-0.868331	-0.864838	-1.33412	-0.916508	-0.617496	-0.426826
P43034	PAFAH1B1	Platelet-activating factor acetylhydrolase IB subunit alpha OS=Homo sapiens OX=9606 GN=PAFAH1B1 PE=1 SV=2	2.16413	2.10171	2.61551	2.08234	2.13552	1.97755	2.42756	2.1375	2.35119	2.23199	2.37218	2.53229
P68402	PAFAH1B2	Platelet-activating factor acetylhydrolase IB subunit beta OS=Homo sapiens OX=9606 GN=PAFAH1B2 PE=1 SV=1	1.57539	1.80441	1.11834	1.54005	1.69831	1.5033	2.16731	1.9742	2.25317	1.61621	1.14932	1.41008
Q15102	PAFAH1B3	Platelet-activating factor acetylhydrolase IB subunit gamma OS=Homo sapiens OX=9606 GN=PAFAH1B3 PE=1 SV=1	-0.92671	-0.583445	-1.80439	-0.801778	-0.972172	-0.631298	-1.0562	-1.07928	-1.52775	-0.767454	-0.867712	-1.12613
Q9NWQ8	PAG1	Phosphoprotein associated with glycosphingolipid-enriched microdomains 1 OS=Homo sapiens OX=9606 GN=PAG1 PE=1 SV=2	-1.51262	-1.68567	-0.521272	-1.25346	-1.49664	-2.62362	-0.592411	-0.949497	-0.836178	-0.829373	-0.548069	-0.371474
P22234	PAICS	Multifunctional protein ADE2 OS=Homo sapiens OX=9606 GN=PAICS PE=1 SV=3	2.90102	3.04927	2.7109	2.67644	2.77077	2.69732	2.61628	2.64961	2.69774	2.9571	2.5286	2.85392
Q13153	PAK1	Serine/threonine-protein kinase PAK 1 OS=Homo sapiens OX=9606 GN=PAK1 PE=1 SV=2	-1.87549	-2.15821	-2.49967	-2.00491	-2.0896	-2.07404	-1.90762	-1.83997	-1.91297	-2.07462	-2.67585	-2.71072
Q13177	PAK2	Serine/threonine-protein kinase PAK 2 OS=Homo sapiens OX=9606 GN=PAK2 PE=1 SV=3	2.0258	1.91181	2.0792	2.22504	1.9488	2.38401	1.98362	2.00954	2.18677	2.20601	2.13183	2.20069
Q9BZ23	PANK2	Pantothenate kinase 2, mitochondrial OS=Homo sapiens OX=9606 GN=PANK2 PE=1 SV=3	-2.55228	-2.38169	-4.7901	-1.36702	-2.80846	-3.10923	0.115671	-1.3479	-3.93643	-2.26576	-1.54965	-2.93033
Q9NVE7	PANK4	4'-phosphopantetheine phosphatase OS=Homo sapiens OX=9606 GN=PANK4 PE=1 SV=1	-0.927712	-0.747276	-0.52591	-0.581659	-0.901854	-1.15771	-0.645822	-0.875645	-1.29806	-0.911618	-0.927803	-0.8874
P51003	PAPOLA	Poly(A) polymerase alpha OS=Homo sapiens OX=9606 GN=PAPOLA PE=1 SV=4	-1.78526	-1.13366	-1.11853	-1.97646	-1.189	-1.15702	-1.45304	-1.88396	-1.66884	-1.29915	-1.20344	-1.23484
O43252	PAPSS1	Bifunctional 3'-phosphoadenosine 5'-phosphosulfate synthase 1 OS=Homo sapiens OX=9606 GN=PAPSS1 PE=1 SV=2	-1.55266	-2.41996	-0.845503	-0.974284	-1.71976	-2.61437	-1.46688	-1.75939	-0.889597	-0.881231	-1.10591	-1.08275
Q99497	PARK7	Protein/nucleic acid deglycase DJ-1 OS=Homo sapiens OX=9606 GN=PARK7 PE=1 SV=2	4.73959	4.71515	4.36392	4.68501	4.64601	4.73894	4.53917	4.23443	4.80676	4.21107	4.32728	4.54328
[truncated: 1,405 more rows]

## Sheet: Fig 1c
Figure 1c
Patient	CD61+CD103+ co-located areas	% of CD61+CD103+ Trm TILs
1	10592.5
2	1712.15
3	2122.3
4	96.5055
5	10529.6
6	308.075
7	1107.96
8	182.701
10	1268.18
12	885.665
13	151.053	5.3
14	11384.9	64.5
15	18839.2	66.7
16	18036.4	64.5
17	8968.03	45
18	19117	71.4
19	118.364	27.3
20	645.02	13
21	10337.4	57.1
22	6449.33	57.1
23	8297.64	50
24	701.568	9.83
25	6357.1	27.4
26	4239.72	23.5
27	5126.53	33.3
28	9102.06	49
29	993.492	2.95
30	10450.2	75
31	334.676	1

## Sheet: Fig 1e
Figure 1e Percentage of CD61+ T cells in paired tumor, paratumor and peripheral blood tissues
Patient	Tumor	Paratumor	Peripheral Blood
1	75	54	4.5
2	64.5	41.6	10
3	66.7	33.3	15
4	64.5	18.9	29.5
5	45	24.8	6.3
6	71.4	13.8	5.9
7	27.3	22.5	21.5
8	49	21.3	10
9	57.1	19	1.91
10	57.1	8.77	6.7
11	50	8.04	32.6
12	33.3	6.9	5.5
13	27.4	4.29	7.56
14	23.5	2.59	4.29
15	2.95	2.14	2.6
16	13	3.12	2.11
17	9.83	0	5.23
18	5.3	0	0.22
19	1	0	0
