# Supplementary material for: Unconventional human CD61 pairing with CD103 promotes TCR signaling and antigen-specific T cell cytotoxicity
Source: Nat Immunol. 2024 Apr 1;25(5):834–46. doi: 10.1038/s41590-024-01802-3 (PMC11065694; doi:10.1038/s41590-024-01802-3)
Supplement: Supplementary file 4 — Imaging data. [file 41590_2024_1802_MOESM4_ESM.xlsx]

## Sheet: Fig 2c
Figure 2c CD103-CD61 Pearson correlation coefficient (PCC), each dot represents PCC per synapse
Date of data acquisition	Time
	5	10	15
D6-2022/12/28	0.012	0.049	0.376
D6-2022/12/28	0.124	0.059	0.407
	0.328	0.095	0.416
	0.188	0.178	0.001
	0.353	0.086	0.227
	0.243	0.16	0.369
	0.201	0.083	0.044
	0.589	0.341	0.293
	0.159	0.274	0.307
	0.244	0.254	0.338
	0.452	0.135	0.42
	0.295	0.323	0.316
	0.261	0.221	0.292
	0.505	0.252	0.181
	0.261	0.293	0.09
	0.441	0.235	0.113
	0.361	0.281	0.127
	0.255	0.267	0.397
	0.49	0.177	-0.094
	0.284	0.506	0.395
	0.437	0.202	0.389
	0.583	0.33	0.467
	0.302	0.213	0.182
	0.356	0.196	0.219
	0.391	0.536	0.302
	0.405	0.373	0.177
	0.349	0.317	0.25
	0.301	0.4	0.33
	0.367	0.279	0.075
	0.357	0.522	0.253
	0.438	0.261	0.416
	0.356	0.216	0.481
	0.111	0.334	0.527
	0.292	0.809	0.395
	0.388	0.257	0.419
	0.443	0.288	0.476
	0.381	0.398	0.373
		0.268	0.342
		0.402	0.383
		0.561	0.149
		0.346	0.158
		0.372	0.289
		0.344	0.43
		0.668	0.234
		0.744	0.225
		0.39	0.429
		0.421	0.355
		0.341	0.453
		0.241	0.402
		0.276	0.366
		0.411	0.364
		0.607	0.385
		0.429	0.398
		0.642	0.457
			0.368
			0.278
			0.237
			0.34
			0.285
			0.521
			0.151
			0.438
			0.591
			0.267
			0.292
			0.231
			0.498
			0.57
			0.243
			0.441
			0.137
			0.46
			0.108
D3_2023/01/03	0.005	0.293	0.221
	0.124	0.181	-0.014
	0.146	0.32	0.171
	0.203	0.137	0.164
	0.318	-0.174*	0.17
	0.067	0.281	-0.08*
	0.286	0.305	0.191
	0.079	0.057	-0.017
	0.12	0.02	0.09
	0.21	0.035	0.245
	0.043	0.259	0.169
	0.181	0.405	0.258
	0.136	0.181	0.397
	0.181	-0.164*	0.12
	0.136	0.43	-0.107
	0.205	0.174	0.173
	0.253	0.317	0.003
	0.2	0.203	0.246
	0.298	0.354	-0.043
	0.251	0.241	0.236
	0.136	0.175	0.222
	0.322	0.435	0.1
	0.171	0.091	0.248
	0.251	0.368	0.371
	0.258	0.054	0.008
	0.114	0.348	0.479
	0.165	0.117	-0.018*
	0.304	0.23	0.25
	0.223	0.419	0.097
	0.268	0.241	0.218
	0.338	0.162	0.227
	0.374	0.318	0.277
	0.301	0.401	0.167
	0.386	0.396	0.292
	0.191	0.456	0.185
		0.254	0.225
		0.122	0.189
		0.347	0.429
		0.601	0.268
		0.216	0.281
		0.265	0.172
		0.162	0.224
		0.312	0.242
		0.129	0.067
		0.281	0.43
		0.308	0.275
		0.27	0.31
		0.264	0.367
			0.047
			0.363
			0.678
			0.293
			0.29
			0.277
			0.292
			0.327
			0.635
			0.216
			0.254
			0.104
			0.455
			0.425
			0.47
			0.321
			0.168
			0.27
			0.251
			0.426

## Sheet: Fig 2d
Figure 2d CD103-integrin beta 7 Pearson correlation coefficient (PCC), each dot represents PCC per synapse
Date of data acquisition	Time
	5	10	15
D6-2022/12/28	-0.089	0.159	-0.027
D6-2022/12/28	-0.055	0.069	0.001
	-0.039	0.225	0.000519
	-0.006	0.037	-0.02
	-0.058	0.029	-0.021
	-0.052	-0.13	-0.07
	-0.039	-0.121	-0.16
	-0.013	-0.088	-0.165
	-0.048	0.052	-0.084
	-0.095	-0.067	0.051
	-0.044	-0.03	-0.219
	-0.055	-0.064	-0.07
	-0.05	-0.093	-0.037
	0.025	-0.132	-0.027
	-0.033	-0.201	-0.181
	-0.023	-0.101	-0.004
	-0.1	-0.284	-0.124
	0.0003776	-0.152	-0.066
	-0.06	-0.004	-0.137
	-0.04	0.053	-0.078
	-0.125	0.16	-0.115
	-0.185	0.047	-0.295
	-0.11	0.077	-0.132
	-0.198	-0.019	-0.21
	0.002	-0.000319	-0.007
	-0.004	0.002	-0.205
	-0.155	-0.121	-0.25
	-0.13	0.218	-0.078
D3_2023/01/03	-0.014	-0.078	-0.083
	-0.176	-0.025	-0.239
	-0.087	0.119	-0.048
	-0.228	0.095	-0.137
	-0.209	-0.059	-0.051
	-0.154	-0.126	-0.177
	-0.109	0.065	-0.03
	-0.147	-0.148	-0.16
	-0.076	0.035	-0.084
	-0.209	-0.083	-0.208
	-0.101	0.1	-0.141
	-0.129	0.048	-0.12
	-0.101	0.044
	-0.079	0.089
	-0.257	-0.119
	-0.117	-0.146
	-0.204	0.046
	-0.132	0.122
	-0.118	-0.054
	-0.11	-0.247
	-0.069	-0.23
	0.075	0.033
	-0.129	-0.126
	-0.118	0.048
	-0.092	0.061
		0.004
		-0.073
		0.021
		-0.082
		-0.022
		-0.048
		-0.11
		0.062
		0.095
		0.037
		0.144
		-0.193
		-0.214
		-0.243
		-0.06
		0.008
		-0.158
		-0.175
		-0.311
		-0.12
		-0.111
		-0.059
		-0.056
		-0.042
		-0.244
		-0.184
		-0.094
		-0.103
