# Supplementary material for: Unconventional human CD61 pairing with CD103 promotes TCR signaling and antigen-specific T cell cytotoxicity
Source: Nat Immunol. 2024 Apr 1;25(5):834–46. doi: 10.1038/s41590-024-01802-3 (PMC11065694; doi:10.1038/s41590-024-01802-3)
Supplement: Supplementary file 6 — Imaging data. [file 41590_2024_1802_MOESM6_ESM.xlsx]

## Sheet: Fig 3a
Figure 3a CD61-TCRab Pearson correlation coefficient (PCC), each dot represents PCC per synapse
	Time
	5	10	15
	0.179	0.285	0.281
	0.222	0.092	0.169
	0.048	0.334	0.314
	0.015	0.126	0.284
	0.27	1.85e-05	0.466
	0.179	0.182	0.099
	-0.027	-0.018	0.141
	0.076	0.186	0.441
	0.22	0.043	-0.036
	0.003	0.087	0.167
	0.061	-0.046	0.15
	0.166	0.025	0.303
	0.114	0.07	0.262
	0.238	0.055	0.185
	0.013	0.246	0.43
	0.11	0.026	0.29
	-0.001	0.05	0.222
	0.077	-0.102	0.29
	0.073	0.151	0.272
	0.118	0.158	0.055
	0.157	0.174	0.064
	0.054	0.119	0.156
	0.081	0.098	0.299
	-0.027	0.055	0.119
	0.232	0.038	0.152
	0.103	0.121	0.232
	0.199	0.135	0.042
	0.193	0.025	-0.039
	0.158	0.235	0.166
	0.169	0.187	0.26
	0.155	0.219	0.319
	0.045	0.186	0.303
	0.052	0.171	0.314
	0.055	-0.061	0.256
	-0.15	0.193	0.389
	0.069	0.13	0.042
	0.138	0.092	0.266
	0.152	0.065	0.291
	0.077	0.081	0.243
	0.134	0.127	0.21
	0.217	0.059	0.267
	0.14	0.17	0.103
	0.195	0.178	0.266
	0.103	0.269	0.058
	0.128	0.239	0.421
	0.072	0.137	0.455
	0.143	0.007	0.577
	0.042	0.104	0.301
	0.032	0.083	0.316
	0.065	0.208	0.293
	0.158	0.141	0.168
	0.124	0.206	0.026
	0.014	0.031	0.157
	0.026	0.298	0.274
	0.03	0.314	0.204
	0.303	0.209	0.128
	-0.016	0.005	0.2
	0.135	0.375	0.016
	0.205	0.166	0.107
	0.04	0.141	0.033
	0.053	0.068	0.167
	0.116	-0.142	0.034
	0.169	0.11	0.085
	0.192	0.017	0.2
	0.08	0.232	0.261
	0.108	0.033	0.271
	0.157	0.364	0.356
	0.168	0.329	0.07
	0.201	0.084	0.311
	0.368	-0.006	0.247
	0.098	0.106	0.093
	0.086	0.13
	-0.122	0.321
	0.048	0.311
	0.329	0.056
	0.164	0.23
	0.055	0.412
	0.103	-0.043
	0.092	0.034
	0.278	0.152
	0.215	0.168
	0.154	0.314
	0.037	0.083
	0.065	0.196
	0.023	0.033
	0.072	0.21
	0.23	0.102
	0.131	0.157
	0.021	0.191
	0.146	0.125
	0.102	-0.018
		0.144
		0.102
		0.239
		-0.016
		0.248
		0.145
		0.127
		0.04
		0.26
		0.19

## Sheet: Fig 3b
Figure 3b CD103-TCRab Pearson correlation coefficient (PCC), each dot represents PCC per synapse
	Time
	5	10	15
	0.189	0.223	0.265
	0.313	0.353	0.238
	0.102	0.715	0.115
	0.084	0.09	0.494
	0.345	0.015	0.28
	0.248	0.509	0.148
	0.142	0.207	0.404
	0.152	0.293	0.484
	0.246	0.096	0.068
	0.284	0.213	0.232
	0.146	0.143	0.481
	0.255	0.046	0.413
	0.216	0.439	0.608
	0.436	0.012	0.103
	0.092	0.408	0.658
	0.18	0.072	0.308
	0.18	0.197	0.55
	0.174	0.288	0.09
	0.094	0.288	0.419
	0.041	0.384	0.096
	0.143	0.731	0.092
	0.138	0.398	0.272
	0.296	0.19	0.131
	0.176	0.128	0.118
	0.277	0.088	0.027
	0.149	0.355	0.142
	0.344	0.336	0.128
	0.196	0.343	0.399
	0.104	0.501	0.541
	0.212	0.269	0.32
	0.38	0.431	0.386
	0.091	0.13	0.518
	0.11	0.209	0.344
	-0.037	0.085	0.344
	-0.09	0.2	0.547
	0.232	0.162	0.225
	0.154	0.01	0.217
	0.061	0.136	0.566
	0.084	0.147	0.526
	0.294	0.238	0.442
	0.131	0.136	0.461
	0.214	0.196	0.037
	0.283	0.141	0.472
	0.135	-0.021	0.182
	0.167	0.352	0.252
	0.144	0.029	0.464
	-0.004	0.505	0.48
	0.16	0.49	0.437
	0.083	0.232	0.645
	0.103	0.229	0.462
	0.05	0.473	0.187
	0.22	0.495	0.18
	0.091	0.205	0.235
	0.055	0.561	0.148
	0.053	0.591	0.571
	0.552	0.474	0.103
	0.158	0.025	0.12
	0.08	0.479	0.081
	0.371	0.431	0.414
	-0.023	0.088	0.115
	0.167	0.353	0.358
	0.415	-0.118	0.219
	0.161	0.295	0.195
	0.316	-0.05	0.283
	0.166	0.561	0.411
	0.212	0.062	0.301
	0.16	0.541	0.446
	0.153	0.155	0.745
	0.089	0.343	0.374
	0.281	0.23	0.076
	0.179	0.179	0.188
	0.284	0.321
	0.201	0.221
	0.302	0.477
	0.347	0.217
	0.205	0.117
	0.106	0.308
	0.127	0.147
	0.111	0.055
	0.151	0.545
	0.199	0.408
	-0.052	0.619
	0.024	0.029
	0.071	0.319
	0.185	0.149
	0.188	0.438
	0.216	-0.067
	0.085	0.161
	0.143	0.04
	0.324	0.154
	0.207	0.065
		0.071
		0.208
		0.584
		-0.203
		0.536
		0.164
		0.311
		0.218
		0.14
		0.369
