# Supplementary material for: Unconventional human CD61 pairing with CD103 promotes TCR signaling and antigen-specific T cell cytotoxicity
Source: Nat Immunol. 2024 Apr 1;25(5):834–46. doi: 10.1038/s41590-024-01802-3 (PMC11065694; doi:10.1038/s41590-024-01802-3)
Supplement: Supplementary file 7 — Tumor size measurements. [file 41590_2024_1802_MOESM7_ESM.xlsx]

## Sheet: Sheet1
Figure 4e-g Tumor size
		no T cells control										WT CD61+ T cell clone								WT CD61- T cell clone
	Day post xenograft	Mice 1	Mice 2	Mice 3	Mice 4	Mice 5	Mice 6	Mice 7	Mice 8	Mice 9	Mice 10	Mice 1	Mice 2	Mice 3	Mice 4	Mice 5	Mice 6	Mice 7	Mice 8	Mice 1	Mice 2	Mice 3	Mice 4	Mice 5	Mice 6	Mice 7	Mice 8	Mice 9	Mice 10
17 Jun 2022	4	0.028392*	0.024028*	0.020111*	0.046519*	0.03276*	0.029578*	0.021982*	0.018701*	0.030826*	0.046753*	0.025253	0.021528	0.035568	0.01769	0.01638	0.020218	0.033488	0.021116	0.028782	0.022277	0.033072	0.03407	0.029848	0.013478	0.015584	0.034875	0.024116	0.01897
20 June 2022	7	0.030826*	0.026676*	0.02303*	0.039*	0.02808*	0.029091*	0.031506*	0.016765*	0.01547*	0.025925*	0.016045	0.017035	0.03744	0.015093	0.030826	0.028938	0.044023	0.024345	0.04159	0.02002	0.0546	0.019128	0.026541	0.021667	0.122932	0.051423	0.131559	0.027082
23 June 2022	10	0.036827*	0.033404*	0.049521*	0.034974*	0.051584*	0.060129*	0.062401*	0.021403*	0.053438*	0.063498*	0.036392	0.019207	0.058556	0.017222	0.040689	0.03875	0.037992	0.023238	0.115998	0.092872	0.121539	0.06995	0.060442	0.02925	0.075239	0.111035	0.05824	0.039087
26 June 2022	13	0.071136*	0.034595*	0.06396*	0.079889*	0.030202*	0.093808*	0.072005*	0.038802*	0.045427*	0.097724*	0.052383	0.03276	0.097859	0.043341	0.071136	0.105785	0.089177	0.048048	0.159184	0.125674	0.252252	0.118404	0.111628	0.042465	0.115577	0.180779	0.193038	0.065702
29Jun 2022	16	0.210038*	0.047973*	0.12168*	0.17589*	0.101338*	0.195248*	0.0663*	0.197309*	0.115297*	0.120721*	0.095584	0.053115	0.120806	0.062516	0.096625	0.102049	0.126669	0.076471	0.255341	0.20695	0.564433	0.18564	0.188526	0.174545	0.1906	0.174138	0.16965	0.125377
3 July 2022	20	0.279749*	0.089107*	0.248976*	0.281424*	0.212733*	0.223486*	0.183007*	0.083513*	0.175385*	0.204894*	0.226512	0.079365	0.265824	0.131217	0.209587	0.241288	0.204758	0.181443	0.355306	0.352631	0.899733	0.213013	0.272377	0.316185	0.314895	0.157722	0.239616	0.14065
