# Supplementary material for: Unconventional human CD61 pairing with CD103 promotes TCR signaling and antigen-specific T cell cytotoxicity
Source: Nat Immunol. 2024 Apr 1;25(5):834–46. doi: 10.1038/s41590-024-01802-3 (PMC11065694; doi:10.1038/s41590-024-01802-3)
Supplement: Supplementary file 8 — Flow cytometry data of T cell effector proteins, IHC area measurements. [file 41590_2024_1802_MOESM8_ESM.xlsx]

## Sheet: Fig 5b and Ext Data Fig 6
Figure 5b and Ext Data Figure 6 Cytokines, chemokines and cytolytic molecules expression by CD61+ and CD61- TILs of NSCLC patients
Cytolytic molecules					Cytokines and chemokines
T cell type	Cytoytic molecules	Average expression (MFI)	Average expressed (%)		T cell type	Cytoytic molecules	Average expression (MFI)	Average expressed (%)
CD61+ TILs	Granulysin	2590.42	91		CD61+ TILs	XCL2	1738	83
CD61+ TILs	Granzyme B	1314.47	73		CD61+ TILs	CCL5	1106	53
CD61+ TILs	Granzyem M	1735.21	63		CD61+ TILs	TNFa	1620.53	80
CD61+ TILs	CD107a	3756.16	89		CD61+ TILs	IFNg	1520.21	81
CD61- TILs	Granulysin	584.684	23		CD61- TILs	XCL2	840	17
CD61- TILs	Granzyme B	1408.47	79		CD61- TILs	CCL5	530	23
CD61- TILs	Granzyem M	830.526	17		CD61- TILs	TNFa	1457.42	67
CD61- TILs	CD107a	2588.58	73		CD61- TILs	IFNg	1173.79	34
	Patient
IFNg	1	2	3	4	5	6	7	8	9	10	11	12	13	14	15	16	17	18	19
CD61+ Trm TILs	1418	2014	1998	1403	1509	1591	1678	1313	1290	1198	1400	1439	1398	1945	1945	1003	1842	1400	1100
CD61- Trm TILs	404	1300	600	670	567	431	490	1271	483	924	1083	1190	1091	1311	1450	640	530	667	1500
TNFa	1	2	3	4	5	6	7	8	9	10	11	12	13	14	15	16	17	18	19
CD61+ Trm TILs	1582	1070	1063	1222	1905	1745	1940	1405	1930	1944	1999	1405	1678	1847	1874	1734	1847	1500	1100
CD61- Trm TILs	1316	490	938	940	1014	1510	1291	492	1291	1020	1040	802	1495	1073	1042	1020	834	1092	1391
Granulysin	1	2	3	4	5	6	7	8	9	10	11	12	13	14	15	16	17	18	19
CD61+ Trm TILs	2339	2780	2990	2150	2160	2000	2110	1490	2200	2950	2740	1790	2710	2250	2970	2080	2310	2400	2999
CD61- Trm TILs	178	122	1320	154	140	167	1037	145	1060	211	1049	110	1080	179	1170	141	1731	115	1000
Granzyme B	1	2	3	4	5	6	7	8	9	10	11	12	13	14	15	16	17	18	19
CD61+ Trm TILs	1937	996	983	1530	1070	1190	1000	1600	1060	910	1389	1442	1999	1064	1000	1059	1093	1893	1760
CD61- Trm TILs	1544	1476	1460	1000	1490	1430	1707	1490	1070	1290	1433	1488	1770	1490	1070	1290	1433	1484	1346
Granzyme M	1	2	3	4	5	6	7	8	9	10	11	12	13	14	15	16	17	18	19
CD61+ Trm TILs	1287	1336	1331	1259	1252	1300	1810	1520	1810	1999	1200	1223	1030	1030	1465	1367	1000	1074	1076
CD61- Trm TILs	791	831	877	1140	1240	1231	970	651	831	811	840	562	321	810	662	750	771	981	710
CD107a	1	2	3	4	5	6	7	8	9	10	11	12	13	14	15	16	17	18	19
CD61+ Trm TILs	4940	4860	4294	4069	3260	4207	4029	4140	4022	4074	2070	3046	3129	4159	3049	3174	3169	4187	3489
CD61- Trm TILs	2790	2106	1915	3099	2111	3149	3092	3000	2000	2060	2200	3777	2564	1080	3710	2580	2950	3900	1100
CCL5	1	2	3	4	5	6	7	8	9	10	11	12	13	14	15	16	17	18	19
CD61+ Trm TILs	2139	3400	2500	2400	2500	3300	4200	2300	4300	2000	1000	2400	2000	1400	2000	3000	3100	2400	1030
CD61- Trm TILs	2100	1390	1245	1360	1450	700	1300	1228	1150	1310	400	100	1110	1200	1025	500	1700	1310	2550
XCL2	1	2	3	4	5	6	7	8	9	10	11	12	13	14	15	16	17	18	19
CD61+ Trm TILs	1300	1950	2337	3302	1240	1690	1100	1390	1076	2113	2178	2040	1973	2109	2347	1010	2121	1740	1690
CD61- Trm TILs	100	299	277	280	197	362	153	189	75	188	428	321	364	240	210	163	259	157	299

## Sheet: Fig 5d
Figure 5d Percentage of combinatorial effector phenotypes (IFNg+TNFa+CCL5+XCL2+granulysin+granzyme B+granzyem M+) between CD61+ and CD61- TILs of NSCLC patients
Patient	CD61+ TILs	CD61- TILs
1	83	17
2	73	23
3	64	14
4	34	9
5	75	1
6	34.7	2.3
7	64.5	3.9
8	35.7	4.5
9	64.5	10
10	44.3	19
11	37.9	11.3
12	69.8	24.5
13	40.7	9.7
14	31.1	5.6
15	27	8.3
16	17.9	2.9
17	55.4	17
18	43.4	7.5
19	56.7	0.5

## Sheet: Fig 5e
Figure 5e Percentage of CD61+CD103+CD8+ co-located cells and CD61-CD103+CD8+ co-located cells
	% of CD61+CD103+CD8+ co-located cells																			% of CD61-CD103+CD8+ co-located cells
Patient	1	2	3	4	5	6	7	8	9	10	11	12	13	14	15	16	17	18	19	1	2	3	4	5	6	7	8	9	10	11	12	13	14	15	16	17	18	19
Within tumor body	73.46	68.52	68.45	64.69	72.59	69.97	58.31	49.1	73.1	52.17	50.3	52.21	58.11	58.27	35.42	56.5	83.38	57.79	69.69	7.94	8.85	8.42	0	15.11	22.45	47.86	19.97	52.23	12.1	54.61	58.5	25.36	13.3	10.57	30.97	26.77	11.6	10.01
Clustering around tumor body	18.8	18.95	20.65	3.81	21.5	17.81	31.91	8.52	8.86	31.94	9.61	41.39	36.75	31.88	29.95	35.6	15.32	32.71	14.81	42.8	14.26	16.93	50	43.14	33.95	31.39	70.99	20.47	27.5	29.69	12.39	19.4	17.4	20.74	16.11	67.56	13.7	16.01
Further from tumor body	7.74	12.53	10.9	31.5	5.91	12.22	9.78	42.38	18.04	15.89	40.09	6.4	5.14	9.85	34.63	7.9	1.3	9.5	15.5	49.26	76.89	74.65	50	41.75	43.6	20.75	9.04	27.3	60.4	15.7	29.11	55.24	69.3	68.69	52.92	5.67	74.7	73.98
