# Supplementary material for: Unconventional human CD61 pairing with CD103 promotes TCR signaling and antigen-specific T cell cytotoxicity
Source: Nat Immunol. 2024 Apr 1;25(5):834–46. doi: 10.1038/s41590-024-01802-3 (PMC11065694; doi:10.1038/s41590-024-01802-3)
Supplement: Supplementary file 9 — Flow cytometry data of T cell inhibitory receptors expression and proliferation. [file 41590_2024_1802_MOESM9_ESM.xlsx]

## Sheet: Fig 6a
Figure 6a Percentage of inhibitory receptors+ TILs
Tim3+				PD-1+				TIGIT+
Patient	CD61+ TILs	CD61- TILs		Patient	CD61+ TILs	CD61- TILs		Patient	CD61+ TILs	CD61- TILs
1	50	75		1	91	87		1	29.1	100
2	13.3	64.5		2	52	78		2	16.3	79
3	3	66.7		3	90	89		3	40	98
4	17.4	71.4		4	98	89		4	9.4	73
5	5.3	45		5	98	90		5	40	95
6	0	33.3		6	91	95		6	79	80
7	2.95	57.1		7	70	94		7	43	78
8	40	64.5		8	53	74		8	3.7	39.1
9	3.3	57.1		9	96	93		9	49	31.6
10	13	49		10	77	85		10	13.7	67
11	7.4	23.5		11	69	94		11	13	29.4
12	5.3	9.83		12	33	58		12	29.5	56.7
13	1	65		13	57	31		13	0	29
14	2.95	45.6		14	89	58		14	37.9	43
15	37	76.6		15	48	98		15	8.9	37
16	7.3	97		16	21	67		16	37	59
17	13	54		17	96	90		17	9.5	37
18	4.72	73.3		18	78	98		18	28	31
19	5.3	71.5		19	87	99		19	67.8	39.5

## Sheet: Fig 6b-c
Figure 6b-c Percentage of inhibitory receptors+ TILs
Tim3+TIGIT+PD-1+				Tim3-TIGIT-PD-1+
Patient	CD61+ TILs	CD61- TILs		Patient	CD61+ TILs	CD61- TILs
1	13	87		1	42	8
2	73.1	75		2	1.9	10
3	45.3	73		3	19.7	12
4	3.1	48		4	41.9	37
5	0	65		5	15	20
6	4	67		6	91	18
7	5.67	31		7	39.33	54
8	0	10		8	65	75
9	4.53	59		9	47.6	26
10	9.65	47		10	55.35	38
11	76	43		11	0	42
12	8.75	56.7		12	56.25	28.3
13	1.32	50		13	36.68	35
14	0	96		14	65	4
15	4.9	75		15	60.1	40
16	14.9	98		16	50.1	32
17	0	76		17	35	9
18	7.8	67.8		18	77.2	17.2
19	9.1	77.7		19	55.9	7.3

## Sheet: Fig 6e-f
Figure 6e-f Prolfierated cells
Patients	CD61+ TIls	CD61- TILs
1	75	13
2	67	31
3	63	44
4	54	16
5	45	79
6	31	45
7	90	67
8	78	45
9	67	25
10	48	47
11	78	9
12	56	28
13	73	29
14	43	33
15	49	38
16	78	48
17	21	57
18	58	17
19	47	27
