# Supplementary material for: Unconventional human CD61 pairing with CD103 promotes TCR signaling and antigen-specific T cell cytotoxicity
Source: Nat Immunol. 2024 Apr 1;25(5):834–46. doi: 10.1038/s41590-024-01802-3 (PMC11065694; doi:10.1038/s41590-024-01802-3)
Supplement: Supplementary file 10 — Clinical paramaters of patients recruited. [file 41590_2024_1802_MOESM10_ESM.xlsx]

## Sheet: Sheet1
Extended Data Table 2. Clinical parameters of each patient used in this study. Table showing the clinical parameters evaluated for this study (Age, Sex, Tumor stage, Nodal invasion, Tumor pathology type, Usage in study). For Main Figure 1, 5, 6, Extended Data Figure 3 and 6
Patient ID	Age	Gender	Tumor stage	Nodal invasion	Pathology type	Usage is study
OLC-915	67	F	4	N	Squamous cell carcinoma	Flow cytometry, IHC
OLC-2283	72	F	2A	N	Adenocarcinoma	Flow cytometry, IHC
OLC-4923	83	F	3	N	Adenocarcinoma	Flow cytometry, IHC
OLC-5748	80	M	4	N	Adenocarcinoma	Flow cytometry, IHC
OLC-6848	74	F	2A	N	Adenocarcinoma	Flow cytometry, IHC
OLC-10269	73	M	1C	N	Adenocarcinoma	Flow cytometry, IHC
OLC-10540	65	F	2A	Y	Squamous cell carcinoma	Flow cytometry, IHC
OLC-15357	83	F	2A	N	Adenocarcinoma	Flow cytometry, IHC
OLC-15459	67	M	3	N	Squamous cell carcinoma	Flow cytometry, IHC
OLC-20329	79	M	1	N	Adenocarcinoma	Flow cytometry, IHC
OLC-20906	68	M	1C	N	Pleomorphic carcinoma	Flow cytometry, IHC
OLC-28329	71	F	1	N	Adenocarcinoma	Flow cytometry, IHC
OLC-30322	63	M	3	Y	Squamous cell carcinoma	Flow cytometry, IHC
OLC-30884	79	M	1C	Y	Adenocarcinoma	Flow cytometry, IHC
OLC-39568	72	F	1B	N	Adenocarcinoma	Flow cytometry, IHC
OLC-42599	79	F	2A	N	Adenocarcinoma	Flow cytometry, IHC
OLC-43034	74	F	1C	N	Adenocarcinoma	Flow cytometry, IHC
OLC-48379	76	F	3	N	Adenocarcinoma	Flow cytometry, IHC
OLC-25733	61	F	1C	N	Adenocarcinoma	Flow cytometry, IHC
OLC_44066	67	F	3	N	Adenocarcinoma	IHC
OLC-44909	66	F	1B	N	Adenocarcinoma	IHC
OLC-46158	69	F	4	N	Adenocarcinoma	IHC
OLC-48028	66	M	1B	Y	Adenocarcinoma	IHC
OLC-25733	63	F	1	N	Squamous cell carcinoma	IHC
OLC-12849	86	F	2B	N	Adenocarcinoma	IHC
OLC-1495	62	F	3	N	Adenocarcinoma	IHC
OLC-49285	67	M	2A	N	Adenocarcinoma	IHC
OLC-38105	65	F	1C	N	Adenocarcinoma	IHC
OLC-31840	61	F	4	N	Adenocarcinoma	IHC
OLC-2381	64	F	3	N	Adenocarcinoma	IHC
OLC-34811	80	M	1	N	Adenocarcinoma	IHC
OLC-1238	68	F	2	N	Squamous cell carcinoma	IHC
OLC-12942	66	F	3	N	Adenocarcinoma	IHC
